# Supplementary material for: Skeletal muscle stem cells modulate niche function in Duchenne muscular dystrophy mouse through YY1-CCL5 axis
Source: Nat Commun. 2025 Feb 3;16:1324. doi: 10.1038/s41467-025-56474-w (PMC11790879; doi:10.1038/s41467-025-56474-w)
Supplement: Supplementary file 8 — Supplementary Data 5 [file 41467_2025_56474_MOESM8_ESM.xlsx]

## Sheet: Basic statistic
Supplementary Table S5. Hi-C analysis in Ctrl and YY1 dKO MuSC.
Basic statistics
	Library	Raw reads	Alignment rate	Valid pairs
Ctrl	Bio1	234M	0.73	256M
	Bio2	140M	0.73	101M
	Bio3	88M	0.74	65M
dKO	Bio1	234M	0.75	160M
	Bio2	105M	0.73	76M
	Bio3	219M	0.73	125M

## Sheet: Compartment
Supplementary Table S5. Hi-C analysis in Ctrl and YY1 dKO MuSC.
Compartment list
Ctrl									dKO
Compartment A				CompartmentB					Compartment A				CompartmentB
Chr	Start	End	PC1	Chr	Start	End	PC1		Chr	Start	End	PC1	Chr	Start	End	PC1
chr1	4750000	4800000	0.521018	chr1	2950000	3000000	-0.897377		chr1	4700000	4750000	0.00594863	chr1	2950000	3000000	-0.693874
chr1	4800000	4850000	0.935637	chr1	3000000	3050000	-1.21955		chr1	4750000	4800000	0.644251	chr1	3000000	3050000	-1.04949
chr1	4850000	4900000	0.790042	chr1	3050000	3100000	-1.24148		chr1	4800000	4850000	0.990619	chr1	3050000	3100000	-1.10187
chr1	4900000	4950000	0.172409	chr1	3100000	3150000	-1.21449		chr1	4850000	4900000	0.824066	chr1	3100000	3150000	-1.03173
chr1	5050000	5100000	0.265254	chr1	3150000	3200000	-1.22439		chr1	4900000	4950000	0.185682	chr1	3150000	3200000	-1.0738
chr1	5100000	5150000	0.382329	chr1	3200000	3250000	-1.24488		chr1	5050000	5100000	0.425475	chr1	3200000	3250000	-1.09197
chr1	6150000	6200000	0.137121	chr1	3250000	3300000	-1.21056		chr1	5100000	5150000	0.530429	chr1	3250000	3300000	-1.08957
chr1	6200000	6250000	0.813219	chr1	3300000	3350000	-1.19669		chr1	5150000	5200000	0.0401055	chr1	3300000	3350000	-1.05385
chr1	6250000	6300000	0.537638	chr1	3350000	3400000	-1.19599		chr1	6150000	6200000	0.169953	chr1	3350000	3400000	-1.01278
chr1	7000000	7050000	0.108303	chr1	3400000	3450000	-1.18048		chr1	6200000	6250000	0.824391	chr1	3400000	3450000	-1.05117
chr1	7050000	7100000	0.664302	chr1	3450000	3500000	-1.17893		chr1	6250000	6300000	0.519476	chr1	3450000	3500000	-1.11919
chr1	7100000	7150000	0.641144	chr1	3500000	3550000	-1.20258		chr1	7000000	7050000	0.135074	chr1	3500000	3550000	-1.12917
chr1	7150000	7200000	0.0989143	chr1	3550000	3600000	-1.21266		chr1	7050000	7100000	0.657818	chr1	3550000	3600000	-1.09094
chr1	7350000	7400000	0.281938	chr1	3600000	3650000	-1.19844		chr1	7100000	7150000	0.690944	chr1	3600000	3650000	-0.969411
chr1	7400000	7450000	0.0535636	chr1	3650000	3700000	-1.19733		chr1	7150000	7200000	0.142031	chr1	3650000	3700000	-0.984973
chr1	9500000	9550000	0.239423	chr1	3700000	3750000	-1.21187		chr1	7350000	7400000	0.212216	chr1	3700000	3750000	-1.0374
chr1	9550000	9600000	0.674291	chr1	3750000	3800000	-1.19882		chr1	7400000	7450000	0.115115	chr1	3750000	3800000	-1.01731
chr1	9600000	9650000	0.645895	chr1	3800000	3850000	-1.17892		chr1	9500000	9550000	0.256556	chr1	3800000	3850000	-1.02925
chr1	9650000	9700000	0.854041	chr1	3850000	3900000	-1.16417		chr1	9550000	9600000	0.556802	chr1	3850000	3900000	-1.00532
chr1	9700000	9750000	1.00209	chr1	3900000	3950000	-1.16636		chr1	9600000	9650000	0.510382	chr1	3900000	3950000	-0.871803
chr1	9750000	9800000	0.9705	chr1	3950000	4000000	-1.18347		chr1	9650000	9700000	0.812634	chr1	3950000	4000000	-0.847539
chr1	9800000	9850000	0.711291	chr1	4000000	4050000	-1.18633		chr1	9700000	9750000	1.03461	chr1	4000000	4050000	-0.930598
chr1	9850000	9900000	0.545595	chr1	4050000	4100000	-1.21727		chr1	9750000	9800000	0.937519	chr1	4050000	4100000	-0.95956
chr1	9900000	9950000	0.789098	chr1	4100000	4150000	-1.21673		chr1	9800000	9850000	0.689087	chr1	4100000	4150000	-1.00015
chr1	9950000	10000000	0.899496	chr1	4150000	4200000	-1.2127		chr1	9850000	9900000	0.600918	chr1	4150000	4200000	-1.07004
chr1	10000000	10050000	1.00505	chr1	4200000	4250000	-1.1994		chr1	9900000	9950000	0.848795	chr1	4200000	4250000	-1.07319
chr1	10050000	10100000	1.02196	chr1	4250000	4300000	-1.21645		chr1	9950000	10000000	0.940898	chr1	4250000	4300000	-1.02355
chr1	10100000	10150000	0.950405	chr1	4300000	4350000	-1.19032		chr1	10000000	10050000	0.98503	chr1	4300000	4350000	-1.01941
chr1	10150000	10200000	1.02248	chr1	4350000	4400000	-1.1395		chr1	10050000	10100000	0.946691	chr1	4350000	4400000	-0.966284
chr1	10200000	10250000	0.901333	chr1	4400000	4450000	-1.07195		chr1	10100000	10150000	0.913307	chr1	4400000	4450000	-0.902002
chr1	10250000	10300000	0.129026	chr1	4450000	4500000	-0.987549		chr1	10150000	10200000	1.00672	chr1	4450000	4500000	-0.745765
chr1	10850000	10900000	0.0486646	chr1	4500000	4550000	-0.836196		chr1	10200000	10250000	0.795137	chr1	4500000	4550000	-0.598214
chr1	10900000	10950000	0.100165	chr1	4550000	4600000	-0.773519		chr1	10250000	10300000	0.0696158	chr1	4550000	4600000	-0.468578
chr1	10950000	11000000	0.25861	chr1	4600000	4650000	-0.756316		chr1	12200000	12250000	0.00390739	chr1	4600000	4650000	-0.418607
chr1	11000000	11050000	0.305998	chr1	4650000	4700000	-0.651791		chr1	12250000	12300000	0.118096	chr1	4650000	4700000	-0.340461
chr1	11050000	11100000	0.157623	chr1	4700000	4750000	-0.226127		chr1	12300000	12350000	0.17759	chr1	4950000	5000000	-0.185916
chr1	11100000	11150000	0.0365087	chr1	4950000	5000000	-0.213305		chr1	12350000	12400000	0.292076	chr1	5000000	5050000	-0.0123996
chr1	12100000	12150000	0.184954	chr1	5000000	5050000	-0.108597		chr1	12400000	12450000	0.353188	chr1	5200000	5250000	-0.466852
chr1	12150000	12200000	0.180531	chr1	5150000	5200000	-0.181113		chr1	12450000	12500000	0.377025	chr1	5250000	5300000	-0.836835
chr1	12200000	12250000	0.207645	chr1	5200000	5250000	-0.730999		chr1	12500000	12550000	0.461277	chr1	5300000	5350000	-1.01491
chr1	12250000	12300000	0.411867	chr1	5250000	5300000	-1.04959		chr1	12550000	12600000	0.512101	chr1	5350000	5400000	-1.11994
chr1	12300000	12350000	0.415579	chr1	5300000	5350000	-1.15106		chr1	12600000	12650000	0.602593	chr1	5400000	5450000	-1.17019
chr1	12350000	12400000	0.395074	chr1	5350000	5400000	-1.20022		chr1	12650000	12700000	0.868477	chr1	5450000	5500000	-1.21001
chr1	12400000	12450000	0.414834	chr1	5400000	5450000	-1.23967		chr1	12700000	12750000	1.08362	chr1	5500000	5550000	-1.216
chr1	12450000	12500000	0.426456	chr1	5450000	5500000	-1.25272		chr1	12750000	12800000	1.05189	chr1	5550000	5600000	-1.21712
chr1	12500000	12550000	0.520245	chr1	5500000	5550000	-1.25606		chr1	12800000	12850000	0.879598	chr1	5600000	5650000	-1.21202
chr1	12550000	12600000	0.711185	chr1	5550000	5600000	-1.25328		chr1	12850000	12900000	0.607268	chr1	5650000	5700000	-1.2151
chr1	12600000	12650000	0.816363	chr1	5600000	5650000	-1.26307		chr1	12900000	12950000	0.534908	chr1	5700000	5750000	-1.23773
chr1	12650000	12700000	0.961646	chr1	5650000	5700000	-1.27686		chr1	12950000	13000000	0.802236	chr1	5750000	5800000	-1.26493
chr1	12700000	12750000	1.13171	chr1	5700000	5750000	-1.28375		chr1	13000000	13050000	0.792941	chr1	5800000	5850000	-1.23864
chr1	12750000	12800000	1.13064	chr1	5750000	5800000	-1.28406		chr1	13050000	13100000	0.599845	chr1	5850000	5900000	-1.22052
chr1	12800000	12850000	1.02159	chr1	5800000	5850000	-1.27139		chr1	13100000	13150000	0.715576	chr1	5900000	5950000	-1.15499
chr1	12850000	12900000	0.762211	chr1	5850000	5900000	-1.2393		chr1	13150000	13200000	0.944631	chr1	5950000	6000000	-1.17055
chr1	12900000	12950000	0.649796	chr1	5900000	5950000	-1.22518		chr1	13200000	13250000	0.974441	chr1	6000000	6050000	-1.15
chr1	12950000	13000000	0.867719	chr1	5950000	6000000	-1.17047		chr1	13250000	13300000	0.91487	chr1	6050000	6100000	-1.03063
chr1	13000000	13050000	0.85541	chr1	6000000	6050000	-1.13696		chr1	13300000	13350000	1.04874	chr1	6100000	6150000	-0.767187
chr1	13050000	13100000	0.659107	chr1	6050000	6100000	-1.07139		chr1	13350000	13400000	1.07748	chr1	6300000	6350000	-0.165442
chr1	13100000	13150000	0.789239	chr1	6100000	6150000	-0.780981		chr1	13400000	13450000	0.901229	chr1	6350000	6400000	-0.472032
chr1	13150000	13200000	0.951575	chr1	6300000	6350000	-0.230097		chr1	13450000	13500000	0.71067	chr1	6400000	6450000	-0.683307
chr1	13200000	13250000	0.956131	chr1	6350000	6400000	-0.428528		chr1	13500000	13550000	0.711604	chr1	6450000	6500000	-0.882393
chr1	13250000	13300000	0.950389	chr1	6400000	6450000	-0.478625		chr1	13550000	13600000	1.00932	chr1	6500000	6550000	-1.03235
chr1	13300000	13350000	1.05402	chr1	6450000	6500000	-0.716738		chr1	13600000	13650000	1.03768	chr1	6550000	6600000	-1.10523
chr1	13350000	13400000	1.10444	chr1	6500000	6550000	-0.93649		chr1	13650000	13700000	0.6764	chr1	6600000	6650000	-1.1203
chr1	13400000	13450000	0.921466	chr1	6550000	6600000	-1.05765		chr1	13700000	13750000	0.161351	chr1	6650000	6700000	-1.08802
chr1	13450000	13500000	0.697747	chr1	6600000	6650000	-1.04425		chr1	14250000	14300000	0.0604743	chr1	6700000	6750000	-0.990123
chr1	13500000	13550000	0.699237	chr1	6650000	6700000	-1.02185		chr1	14300000	14350000	0.00844704	chr1	6750000	6800000	-0.965578
chr1	13550000	13600000	0.956509	chr1	6700000	6750000	-1.01098		chr1	14750000	14800000	0.0888907	chr1	6800000	6850000	-0.897302
chr1	13600000	13650000	1.01603	chr1	6750000	6800000	-0.948389		chr1	15750000	15800000	0.273788	chr1	6850000	6900000	-0.901434
chr1	13650000	13700000	0.684726	chr1	6800000	6850000	-0.864799		chr1	15800000	15850000	0.590269	chr1	6900000	6950000	-0.774704
chr1	13700000	13750000	0.235503	chr1	6850000	6900000	-0.82896		chr1	15850000	15900000	0.238465	chr1	6950000	7000000	-0.416678
chr1	13750000	13800000	0.100282	chr1	6900000	6950000	-0.697678		chr1	16000000	16050000	0.0667494	chr1	7200000	7250000	-0.445437
chr1	13800000	13850000	0.015316	chr1	6950000	7000000	-0.405286		chr1	16050000	16100000	0.756923	chr1	7250000	7300000	-0.750932
chr1	14000000	14050000	0.0157926	chr1	7200000	7250000	-0.489634		chr1	16100000	16150000	0.973592	chr1	7300000	7350000	-0.575038
chr1	14100000	14150000	0.103878	chr1	7250000	7300000	-0.729085		chr1	16150000	16200000	0.624982	chr1	7450000	7500000	-0.710117
chr1	14150000	14200000	0.341433	chr1	7300000	7350000	-0.495492		chr1	16200000	16250000	0.32794	chr1	7500000	7550000	-1.02273
chr1	14200000	14250000	0.454134	chr1	7450000	7500000	-0.778053		chr1	16250000	16300000	0.109825	chr1	7550000	7600000	-1.07363
chr1	14250000	14300000	0.525015	chr1	7500000	7550000	-1.02019		chr1	16350000	16400000	0.0135952	chr1	7600000	7650000	-1.11658
chr1	14300000	14350000	0.407915	chr1	7550000	7600000	-1.13032		chr1	16400000	16450000	0.0789353	chr1	7650000	7700000	-1.16016
chr1	14350000	14400000	0.0299653	chr1	7600000	7650000	-1.1937		chr1	16450000	16500000	0.448139	chr1	7700000	7750000	-1.17026
chr1	14450000	14500000	0.156615	chr1	7650000	7700000	-1.22362		chr1	16500000	16550000	0.744474	chr1	7750000	7800000	-1.18398
chr1	14500000	14550000	0.1068	chr1	7700000	7750000	-1.23327		chr1	16550000	16600000	0.963771	chr1	7800000	7850000	-1.22289
chr1	14700000	14750000	0.306647	chr1	7750000	7800000	-1.23772		chr1	16600000	16650000	1.15911	chr1	7850000	7900000	-1.24336
chr1	14750000	14800000	0.633658	chr1	7800000	7850000	-1.26527		chr1	16650000	16700000	1.08275	chr1	7900000	7950000	-1.24468
chr1	14800000	14850000	0.44197	chr1	7850000	7900000	-1.25666		chr1	16700000	16750000	0.555302	chr1	7950000	8000000	-1.27303
chr1	15750000	15800000	0.379678	chr1	7900000	7950000	-1.23177		chr1	20750000	20800000	0.142477	chr1	8000000	8050000	-1.28941
chr1	15800000	15850000	0.646079	chr1	7950000	8000000	-1.25029		chr1	20800000	20850000	0.579593	chr1	8050000	8100000	-1.28074
chr1	15850000	15900000	0.263303	chr1	8000000	8050000	-1.25591		chr1	20850000	20900000	0.690669	chr1	8100000	8150000	-1.27645
chr1	16050000	16100000	0.691327	chr1	8050000	8100000	-1.27851		chr1	20900000	20950000	1.01791	chr1	8150000	8200000	-1.26411
chr1	16100000	16150000	0.993336	chr1	8100000	8150000	-1.26029		chr1	20950000	21000000	1.25414	chr1	8200000	8250000	-1.24363
chr1	16150000	16200000	0.776774	chr1	8150000	8200000	-1.2372		chr1	21000000	21050000	1.2932	chr1	8250000	8300000	-1.20976
chr1	16200000	16250000	0.596723	chr1	8200000	8250000	-1.26481		chr1	21050000	21100000	1.2293	chr1	8300000	8350000	-1.22985
chr1	16250000	16300000	0.372703	chr1	8250000	8300000	-1.26294		chr1	21100000	21150000	1.01156	chr1	8350000	8400000	-1.25519
chr1	16300000	16350000	0.156545	chr1	8300000	8350000	-1.2538		chr1	21150000	21200000	0.718793	chr1	8400000	8450000	-1.23645
chr1	16350000	16400000	0.0982199	chr1	8350000	8400000	-1.24182		chr1	21200000	21250000	0.516855	chr1	8450000	8500000	-1.17856
chr1	16400000	16450000	0.156663	chr1	8400000	8450000	-1.26324		chr1	21250000	21300000	0.179865	chr1	8500000	8550000	-1.20232
chr1	16450000	16500000	0.449014	chr1	8450000	8500000	-1.27439		chr1	23150000	23200000	0.106835	chr1	8550000	8600000	-1.21434
chr1	16500000	16550000	0.743247	chr1	8500000	8550000	-1.25916		chr1	23200000	23250000	0.62055	chr1	8600000	8650000	-1.18709
chr1	16550000	16600000	0.989909	chr1	8550000	8600000	-1.24679		chr1	23250000	23300000	0.750111	chr1	8650000	8700000	-1.16703
chr1	16600000	16650000	1.18705	chr1	8600000	8650000	-1.20992		chr1	23300000	23350000	0.456664	chr1	8700000	8750000	-1.13191
chr1	16650000	16700000	1.0836	chr1	8650000	8700000	-1.16368		chr1	23350000	23400000	0.50163	chr1	8750000	8800000	-1.06803
chr1	16700000	16750000	0.594605	chr1	8700000	8750000	-1.17193		chr1	23400000	23450000	0.177206	chr1	8800000	8850000	-1.0182
chr1	17050000	17100000	0.149018	chr1	8750000	8800000	-1.20297		chr1	23800000	23850000	0.0531407	chr1	8850000	8900000	-1.06491
chr1	20650000	20700000	0.0577464	chr1	8800000	8850000	-1.17412		chr1	23850000	23900000	0.630974	chr1	8900000	8950000	-1.02868
chr1	20700000	20750000	0.109638	chr1	8850000	8900000	-1.15229		chr1	23900000	23950000	0.776442	chr1	8950000	9000000	-1.04083
chr1	20750000	20800000	0.349319	chr1	8900000	8950000	-1.14307		chr1	23950000	24000000	0.747437	chr1	9000000	9050000	-1.09738
chr1	20800000	20850000	0.625821	chr1	8950000	9000000	-1.14323		chr1	24000000	24050000	0.725717	chr1	9050000	9100000	-1.10093
chr1	20850000	20900000	0.649837	chr1	9000000	9050000	-1.1363		chr1	24050000	24100000	0.69648	chr1	9100000	9150000	-1.06807
chr1	20900000	20950000	0.943713	chr1	9050000	9100000	-1.10777		chr1	24100000	24150000	0.466729	chr1	9150000	9200000	-0.988619
chr1	20950000	21000000	1.23144	chr1	9100000	9150000	-1.10459		chr1	24600000	24650000	0.21131	chr1	9200000	9250000	-0.913636
chr1	21000000	21050000	1.30705	chr1	9150000	9200000	-1.01602		chr1	24650000	24700000	0.764735	chr1	9250000	9300000	-0.990996
chr1	21050000	21100000	1.20291	chr1	9200000	9250000	-0.91037		chr1	24700000	24750000	0.738229	chr1	9300000	9350000	-1.00473
chr1	21100000	21150000	0.955583	chr1	9250000	9300000	-0.928653		chr1	24750000	24800000	0.102415	chr1	9350000	9400000	-0.967048
chr1	21150000	21200000	0.577643	chr1	9300000	9350000	-1.01913		chr1	30750000	30800000	0.340411	chr1	9400000	9450000	-0.907289
chr1	21200000	21250000	0.301719	chr1	9350000	9400000	-1.03377		chr1	30800000	30850000	0.868318	chr1	9450000	9500000	-0.600176
chr1	21250000	21300000	0.0489292	chr1	9400000	9450000	-0.930685		chr1	30850000	30900000	1.02566	chr1	10300000	10350000	-0.627951
chr1	23150000	23200000	0.0420269	chr1	9450000	9500000	-0.65653		chr1	30900000	30950000	1.07229	chr1	10350000	10400000	-0.877349
chr1	23200000	23250000	0.620644	chr1	10300000	10350000	-0.577291		chr1	30950000	31000000	0.914662	chr1	10400000	10450000	-0.973373
chr1	23250000	23300000	0.714621	chr1	10350000	10400000	-0.829146		chr1	31000000	31050000	0.533681	chr1	10450000	10500000	-1.02844
chr1	23300000	23350000	0.388752	chr1	10400000	10450000	-0.942811		chr1	31050000	31100000	0.283849	chr1	10500000	10550000	-1.08458
chr1	23350000	23400000	0.46549	chr1	10450000	10500000	-0.871407		chr1	31100000	31150000	0.153567	chr1	10550000	10600000	-1.02676
chr1	23400000	23450000	0.147314	chr1	10500000	10550000	-0.87492		chr1	33550000	33600000	0.0738329	chr1	10600000	10650000	-0.971913
chr1	23800000	23850000	0.204501	chr1	10550000	10600000	-0.80185		chr1	33600000	33650000	0.613495	chr1	10650000	10700000	-0.914179
chr1	23850000	23900000	0.774929	chr1	10600000	10650000	-0.722095		chr1	33650000	33700000	1.10233	chr1	10700000	10750000	-0.829386
chr1	23900000	23950000	0.854076	chr1	10650000	10700000	-0.656585		chr1	33700000	33750000	1.2763	chr1	10750000	10800000	-0.807989
chr1	23950000	24000000	0.771543	chr1	10700000	10750000	-0.608495		chr1	33750000	33800000	1.32479	chr1	10800000	10850000	-0.611676
chr1	24000000	24050000	0.718646	chr1	10750000	10800000	-0.529545		chr1	33800000	33850000	1.21898	chr1	10850000	10900000	-0.431574
chr1	24050000	24100000	0.716321	chr1	10800000	10850000	-0.193736		chr1	33850000	33900000	1.22611	chr1	10900000	10950000	-0.370407
chr1	24100000	24150000	0.510268	chr1	11150000	11200000	-0.0551537		chr1	33900000	33950000	1.2939	chr1	10950000	11000000	-0.138851
chr1	24450000	24500000	0.123412	chr1	11200000	11250000	-0.0813278		chr1	33950000	34000000	1.35508	chr1	11000000	11050000	-0.0357536
chr1	24500000	24550000	0.337406	chr1	11250000	11300000	-0.224563		chr1	34000000	34050000	1.45785	chr1	11050000	11100000	-0.102465
chr1	24550000	24600000	0.308094	chr1	11300000	11350000	-0.476247		chr1	34050000	34100000	1.4367	chr1	11100000	11150000	-0.192765
chr1	24600000	24650000	0.483198	chr1	11350000	11400000	-0.643874		chr1	34100000	34150000	1.47399	chr1	11150000	11200000	-0.389926
chr1	24650000	24700000	0.844722	chr1	11400000	11450000	-0.715455		chr1	34150000	34200000	1.52432	chr1	11200000	11250000	-0.350441
chr1	24700000	24750000	0.791569	chr1	11450000	11500000	-0.745892		chr1	34200000	34250000	1.51244	chr1	11250000	11300000	-0.414616
chr1	24750000	24800000	0.160307	chr1	11500000	11550000	-0.749986		chr1	34250000	34300000	1.49009	chr1	11300000	11350000	-0.644501
chr1	30750000	30800000	0.238321	chr1	11550000	11600000	-0.57123		chr1	34300000	34350000	1.40283	chr1	11350000	11400000	-0.746623
chr1	30800000	30850000	0.772736	chr1	11600000	11650000	-0.20167		chr1	34350000	34400000	1.38047	chr1	11400000	11450000	-0.812638
chr1	30850000	30900000	0.885643	chr1	11650000	11700000	-0.106477		chr1	34400000	34450000	1.44487	chr1	11450000	11500000	-0.845584
chr1	30900000	30950000	0.948855	chr1	11700000	11750000	-0.169926		chr1	34450000	34500000	1.24252	chr1	11500000	11550000	-0.810437
chr1	30950000	31000000	0.842728	chr1	11750000	11800000	-0.169335		chr1	34500000	34550000	0.67165	chr1	11550000	11600000	-0.742158
chr1	31000000	31050000	0.528289	chr1	11800000	11850000	-0.242127		chr1	34550000	34600000	0.338112	chr1	11600000	11650000	-0.438507
chr1	31050000	31100000	0.37256	chr1	11850000	11900000	-0.296033		chr1	34600000	34650000	0.218162	chr1	11650000	11700000	-0.232317
chr1	31100000	31150000	0.17315	chr1	11900000	11950000	-0.249938		chr1	34650000	34700000	0.26383	chr1	11700000	11750000	-0.349844
chr1	33550000	33600000	0.0839499	chr1	11950000	12000000	-0.113579		chr1	34700000	34750000	0.380081	chr1	11750000	11800000	-0.340369
chr1	33600000	33650000	0.641164	chr1	12000000	12050000	-0.0771173		chr1	34750000	34800000	0.787794	chr1	11800000	11850000	-0.329251
chr1	33650000	33700000	1.10998	chr1	12050000	12100000	-0.0210615		chr1	34800000	34850000	1.20186	chr1	11850000	11900000	-0.310804
chr1	33700000	33750000	1.26201	chr1	13850000	13900000	-0.156615		chr1	34850000	34900000	1.04287	chr1	11900000	11950000	-0.277313
chr1	33750000	33800000	1.31296	chr1	13900000	13950000	-0.159599		chr1	34900000	34950000	0.181053	chr1	11950000	12000000	-0.251779
chr1	33800000	33850000	1.2857	chr1	13950000	14000000	-0.00448341		chr1	35350000	35400000	0.0550954	chr1	12000000	12050000	-0.26951
chr1	33850000	33900000	1.31877	chr1	14050000	14100000	-0.0702142		chr1	35400000	35450000	0.0813899	chr1	12050000	12100000	-0.163044
chr1	33900000	33950000	1.36537	chr1	14400000	14450000	-0.0745864		chr1	35450000	35500000	0.0157593	chr1	12100000	12150000	-0.0235612
chr1	33950000	34000000	1.41745	chr1	14550000	14600000	-0.115307		chr1	35500000	35550000	0.0480786	chr1	12150000	12200000	-0.0137754
chr1	34000000	34050000	1.4734	chr1	14600000	14650000	-0.107553		chr1	35550000	35600000	0.0581997	chr1	13750000	13800000	-0.0956405
chr1	34050000	34100000	1.46283	chr1	14650000	14700000	-0.0192727		chr1	35600000	35650000	0.121198	chr1	13800000	13850000	-0.171062
chr1	34100000	34150000	1.46951	chr1	14850000	14900000	-0.0324043		chr1	35650000	35700000	0.229747	chr1	13850000	13900000	-0.238832
chr1	34150000	34200000	1.48872	chr1	14900000	14950000	-0.383732		chr1	35700000	35750000	0.442522	chr1	13900000	13950000	-0.293592
chr1	34200000	34250000	1.47912	chr1	14950000	15000000	-0.466193		chr1	35750000	35800000	0.71922	chr1	13950000	14000000	-0.31343
chr1	34250000	34300000	1.4355	chr1	15000000	15050000	-0.656334		chr1	35800000	35850000	0.924783	chr1	14000000	14050000	-0.343156
chr1	34300000	34350000	1.37379	chr1	15050000	15100000	-0.874307		chr1	35850000	35900000	0.967986	chr1	14050000	14100000	-0.320578
chr1	34350000	34400000	1.36584	chr1	15100000	15150000	-0.969392		chr1	35900000	35950000	1.04868	chr1	14100000	14150000	-0.154124
chr1	34400000	34450000	1.40811	chr1	15150000	15200000	-1.00485		chr1	35950000	36000000	1.10489	chr1	14150000	14200000	-0.0877132
chr1	34450000	34500000	1.23573	chr1	15200000	15250000	-0.932239		chr1	36000000	36050000	1.2192	chr1	14200000	14250000	-0.0692149
chr1	34500000	34550000	0.641216	chr1	15250000	15300000	-0.770792		chr1	36050000	36100000	1.28805	chr1	14350000	14400000	-0.217121
chr1	34550000	34600000	0.30276	chr1	15300000	15350000	-0.775952		chr1	36100000	36150000	1.26538	chr1	14400000	14450000	-0.297805
chr1	34600000	34650000	0.172569	chr1	15350000	15400000	-0.799022		chr1	36150000	36200000	1.28748	chr1	14450000	14500000	-0.282758
chr1	34650000	34700000	0.194488	chr1	15400000	15450000	-0.773945		chr1	36200000	36250000	1.42993	chr1	14500000	14550000	-0.298369
chr1	34700000	34750000	0.45875	chr1	15450000	15500000	-0.731972		chr1	36250000	36300000	1.50774	chr1	14550000	14600000	-0.378218
chr1	34750000	34800000	0.862246	chr1	15500000	15550000	-0.618347		chr1	36300000	36350000	1.53814	chr1	14600000	14650000	-0.398134
chr1	34800000	34850000	1.16666	chr1	15550000	15600000	-0.415488		chr1	36350000	36400000	1.50701	chr1	14650000	14700000	-0.385447
chr1	34850000	34900000	0.983147	chr1	15600000	15650000	-0.244337		chr1	36400000	36450000	1.48912	chr1	14700000	14750000	-0.155848
chr1	34900000	34950000	0.0829863	chr1	15650000	15700000	-0.22043		chr1	36450000	36500000	1.50762	chr1	14800000	14850000	-0.0269081
chr1	35350000	35400000	0.249452	chr1	15700000	15750000	-0.154444		chr1	36500000	36550000	1.513	chr1	14850000	14900000	-0.372446
chr1	35400000	35450000	0.363393	chr1	15900000	15950000	-0.161441		chr1	36550000	36600000	1.52076	chr1	14900000	14950000	-0.66869
chr1	35450000	35500000	0.185354	chr1	15950000	16000000	-0.253004		chr1	36600000	36650000	1.50845	chr1	14950000	15000000	-0.68535
chr1	35500000	35550000	0.0559652	chr1	16000000	16050000	-0.0756065		chr1	36650000	36700000	1.50358	chr1	15000000	15050000	-0.8117
chr1	35550000	35600000	0.0553417	chr1	16750000	16800000	-0.0818878		chr1	36700000	36750000	1.49005	chr1	15050000	15100000	-0.949405
chr1	35600000	35650000	0.169458	chr1	16800000	16850000	-0.434931		chr1	36750000	36800000	1.39932	chr1	15100000	15150000	-1.01784
chr1	35650000	35700000	0.329005	chr1	16850000	16900000	-0.606074		chr1	36800000	36850000	1.40036	chr1	15150000	15200000	-1.0631
chr1	35700000	35750000	0.524137	chr1	16900000	16950000	-0.552249		chr1	36850000	36900000	1.3876	chr1	15200000	15250000	-1.03888
chr1	35750000	35800000	0.719451	chr1	16950000	17000000	-0.423231		chr1	36900000	36950000	1.35948	chr1	15250000	15300000	-0.924154
chr1	35800000	35850000	0.893041	chr1	17000000	17050000	-0.183881		chr1	36950000	37000000	1.33063	chr1	15300000	15350000	-0.91125
chr1	35850000	35900000	0.94919	chr1	17100000	17150000	-0.0338739		chr1	37000000	37050000	1.30182	chr1	15350000	15400000	-0.90947
chr1	35900000	35950000	0.994694	chr1	17150000	17200000	-0.649145		chr1	37050000	37100000	1.21779	chr1	15400000	15450000	-0.935481
chr1	35950000	36000000	1.02238	chr1	17200000	17250000	-0.93358		chr1	37100000	37150000	1.04751	chr1	15450000	15500000	-0.898119
chr1	36000000	36050000	1.10032	chr1	17250000	17300000	-1.01087		chr1	37150000	37200000	1.03288	chr1	15500000	15550000	-0.780452
chr1	36050000	36100000	1.24102	chr1	17300000	17350000	-1.00447		chr1	37200000	37250000	1.21081	chr1	15550000	15600000	-0.569803
chr1	36100000	36150000	1.27669	chr1	17350000	17400000	-1.0052		chr1	37250000	37300000	1.37072	chr1	15600000	15650000	-0.375234
chr1	36150000	36200000	1.3112	chr1	17400000	17450000	-0.970929		chr1	37300000	37350000	1.39008	chr1	15650000	15700000	-0.33419
chr1	36200000	36250000	1.40902	chr1	17450000	17500000	-0.958098		chr1	37350000	37400000	1.38648	chr1	15700000	15750000	-0.312859
chr1	36250000	36300000	1.46938	chr1	17500000	17550000	-0.929957		chr1	37400000	37450000	1.39455	chr1	15900000	15950000	-0.119818
chr1	36300000	36350000	1.47656	chr1	17550000	17600000	-0.905822		chr1	37450000	37500000	1.34905	chr1	15950000	16000000	-0.183794
chr1	36350000	36400000	1.43636	chr1	17600000	17650000	-0.96626		chr1	37500000	37550000	1.28943	chr1	16300000	16350000	-0.0184755
chr1	36400000	36450000	1.41761	chr1	17650000	17700000	-0.99043		chr1	37550000	37600000	1.27459	chr1	16750000	16800000	-0.110862
chr1	36450000	36500000	1.4543	chr1	17700000	17750000	-1.04506		chr1	37600000	37650000	1.16812	chr1	16800000	16850000	-0.401802
chr1	36500000	36550000	1.45091	chr1	17750000	17800000	-1.12797		chr1	37650000	37700000	0.995335	chr1	16850000	16900000	-0.602735
chr1	36550000	36600000	1.45418	chr1	17800000	17850000	-1.19431		chr1	37700000	37750000	0.799113	chr1	16900000	16950000	-0.661725
chr1	36600000	36650000	1.42517	chr1	17850000	17900000	-1.17102		chr1	37750000	37800000	0.806117	chr1	16950000	17000000	-0.633963
chr1	36650000	36700000	1.45616	chr1	17900000	17950000	-1.17052		chr1	37800000	37850000	1.21145	chr1	17000000	17050000	-0.464238
chr1	36700000	36750000	1.41115	chr1	17950000	18000000	-1.20769		chr1	37850000	37900000	1.4134	chr1	17050000	17100000	-0.0590987
chr1	36750000	36800000	1.31712	chr1	18000000	18050000	-1.20095		chr1	37900000	37950000	1.31083	chr1	17100000	17150000	-0.0251669
chr1	36800000	36850000	1.34961	chr1	18050000	18100000	-1.17831		chr1	37950000	38000000	1.35897	chr1	17150000	17200000	-0.3762
chr1	36850000	36900000	1.32374	chr1	18100000	18150000	-1.21701		chr1	38000000	38050000	1.48991	chr1	17200000	17250000	-0.582265
chr1	36900000	36950000	1.32975	chr1	18150000	18200000	-1.25164		chr1	38050000	38100000	1.46526	chr1	17250000	17300000	-0.596134
chr1	36950000	37000000	1.3204	chr1	18200000	18250000	-1.26576		chr1	38100000	38150000	1.4453	chr1	17300000	17350000	-0.512548
chr1	37000000	37050000	1.31267	chr1	18250000	18300000	-1.29842		chr1	38150000	38200000	1.34556	chr1	17350000	17400000	-0.549449
chr1	37050000	37100000	1.19696	chr1	18300000	18350000	-1.30665		chr1	38200000	38250000	1.2711	chr1	17400000	17450000	-0.495439
chr1	37100000	37150000	1.04221	chr1	18350000	18400000	-1.31389		chr1	38250000	38300000	1.25192	chr1	17450000	17500000	-0.425999
chr1	37150000	37200000	1.02385	chr1	18400000	18450000	-1.29085		chr1	38300000	38350000	1.18946	chr1	17500000	17550000	-0.400337
chr1	37200000	37250000	1.16207	chr1	18450000	18500000	-1.28189		chr1	38350000	38400000	1.15529	chr1	17550000	17600000	-0.285018
chr1	37250000	37300000	1.29703	chr1	18500000	18550000	-1.28203		chr1	38400000	38450000	1.14631	chr1	17600000	17650000	-0.336242
chr1	37300000	37350000	1.32137	chr1	18550000	18600000	-1.26722		chr1	38450000	38500000	1.08527	chr1	17650000	17700000	-0.503825
chr1	37350000	37400000	1.31542	chr1	18600000	18650000	-1.29493		chr1	38500000	38550000	1.06053	chr1	17700000	17750000	-0.568171
chr1	37400000	37450000	1.3242	chr1	18650000	18700000	-1.31065		chr1	38550000	38600000	1.06972	chr1	17750000	17800000	-0.678377
chr1	37450000	37500000	1.26825	chr1	18700000	18750000	-1.31761		chr1	38600000	38650000	1.06296	chr1	17800000	17850000	-0.785549
chr1	37500000	37550000	1.25363	chr1	18750000	18800000	-1.30777		chr1	38650000	38700000	0.906061	chr1	17850000	17900000	-0.838682
chr1	37550000	37600000	1.1744	chr1	18800000	18850000	-1.30788		chr1	38700000	38750000	0.965265	chr1	17900000	17950000	-0.913569
chr1	37600000	37650000	1.07717	chr1	18850000	18900000	-1.28962		chr1	38750000	38800000	1.08432	chr1	17950000	18000000	-0.886309
chr1	37650000	37700000	0.973431	chr1	18900000	18950000	-1.27779		chr1	38800000	38850000	1.07121	chr1	18000000	18050000	-0.895611
chr1	37700000	37750000	0.724981	chr1	18950000	19000000	-1.28308		chr1	38850000	38900000	1.0613	chr1	18050000	18100000	-0.978761
chr1	37750000	37800000	0.576363	chr1	19000000	19050000	-1.27646		chr1	38900000	38950000	1.07992	chr1	18100000	18150000	-1.10272
chr1	37800000	37850000	1.00123	chr1	19050000	19100000	-1.24442		chr1	38950000	39000000	1.32255	chr1	18150000	18200000	-1.19264
chr1	37850000	37900000	1.29136	chr1	19100000	19150000	-1.18541		chr1	39000000	39050000	1.37068	chr1	18200000	18250000	-1.22569
chr1	37900000	37950000	1.18104	chr1	19150000	19200000	-1.01432		chr1	39050000	39100000	1.22253	chr1	18250000	18300000	-1.23964
chr1	37950000	38000000	1.23551	chr1	19200000	19250000	-0.937098		chr1	39100000	39150000	1.23039	chr1	18300000	18350000	-1.24668
chr1	38000000	38050000	1.37731	chr1	19250000	19300000	-1.05928		chr1	39150000	39200000	1.38298	chr1	18350000	18400000	-1.25856
chr1	38050000	38100000	1.39138	chr1	19300000	19350000	-1.11362		chr1	39200000	39250000	1.44622	chr1	18400000	18450000	-1.26719
chr1	38100000	38150000	1.32472	chr1	19350000	19400000	-1.14652		chr1	39250000	39300000	1.41187	chr1	18450000	18500000	-1.26632
chr1	38150000	38200000	1.15567	chr1	19400000	19450000	-1.09322		chr1	39300000	39350000	1.45124	chr1	18500000	18550000	-1.25454
chr1	38200000	38250000	1.12429	chr1	19450000	19500000	-1.16627		chr1	39350000	39400000	1.465	chr1	18550000	18600000	-1.28282
chr1	38250000	38300000	1.11353	chr1	19500000	19550000	-1.14815		chr1	39400000	39450000	1.46609	chr1	18600000	18650000	-1.2746
chr1	38300000	38350000	0.959166	chr1	19550000	19600000	-1.08724		chr1	39450000	39500000	1.46705	chr1	18650000	18700000	-1.30119
chr1	38350000	38400000	0.879253	chr1	19600000	19650000	-1.07008		chr1	39500000	39550000	1.53213	chr1	18700000	18750000	-1.32487
chr1	38400000	38450000	0.914161	chr1	19650000	19700000	-1.02096		chr1	39550000	39600000	1.54408	chr1	18750000	18800000	-1.34104
chr1	38450000	38500000	0.825544	chr1	19700000	19750000	-0.950177		chr1	39600000	39650000	1.49579	chr1	18800000	18850000	-1.3234
chr1	38500000	38550000	0.680074	chr1	19750000	19800000	-0.905102		chr1	39650000	39700000	1.47369	chr1	18850000	18900000	-1.29938
chr1	38550000	38600000	0.775054	chr1	19800000	19850000	-0.850596		chr1	39700000	39750000	1.4935	chr1	18900000	18950000	-1.29276
chr1	38600000	38650000	0.790173	chr1	19850000	19900000	-0.835907		chr1	39750000	39800000	1.50197	chr1	18950000	19000000	-1.26411
chr1	38650000	38700000	0.587141	chr1	19900000	19950000	-0.810391		chr1	39800000	39850000	1.47667	chr1	19000000	19050000	-1.2678
chr1	38700000	38750000	0.575474	chr1	19950000	20000000	-0.748741		chr1	39850000	39900000	1.50928	chr1	19050000	19100000	-1.28584
chr1	38750000	38800000	0.728343	chr1	20000000	20050000	-0.63584		chr1	39900000	39950000	1.52941	chr1	19100000	19150000	-1.23702
chr1	38800000	38850000	0.76405	chr1	20050000	20100000	-0.606564		chr1	39950000	40000000	1.53782	chr1	19150000	19200000	-1.1517
chr1	38850000	38900000	0.810138	chr1	20100000	20150000	-0.69143		chr1	40000000	40050000	1.49781	chr1	19200000	19250000	-1.13851
chr1	38900000	38950000	1.00892	chr1	20150000	20200000	-0.6967		chr1	40050000	40100000	1.38399	chr1	19250000	19300000	-1.20693
chr1	38950000	39000000	1.3192	chr1	20200000	20250000	-0.780795		chr1	40100000	40150000	1.32879	chr1	19300000	19350000	-1.24775
chr1	39000000	39050000	1.38725	chr1	20250000	20300000	-0.865704		chr1	40150000	40200000	1.28549	chr1	19350000	19400000	-1.22653
chr1	39050000	39100000	1.30153	chr1	20300000	20350000	-0.971466		chr1	40200000	40250000	1.343	chr1	19400000	19450000	-1.21015
chr1	39100000	39150000	1.30161	chr1	20350000	20400000	-1.02254		chr1	40250000	40300000	1.40752	chr1	19450000	19500000	-1.25119
chr1	39150000	39200000	1.36116	chr1	20400000	20450000	-1.04311		chr1	40300000	40350000	1.38083	chr1	19500000	19550000	-1.26678
chr1	39200000	39250000	1.42969	chr1	20450000	20500000	-0.912389		chr1	40350000	40400000	1.2748	chr1	19550000	19600000	-1.22788
chr1	39250000	39300000	1.4331	chr1	20500000	20550000	-0.752595		chr1	40400000	40450000	1.13526	chr1	19600000	19650000	-1.19868
chr1	39300000	39350000	1.42998	chr1	20550000	20600000	-0.544351		chr1	40450000	40500000	0.93943	chr1	19650000	19700000	-1.18166
chr1	39350000	39400000	1.43118	chr1	20600000	20650000	-0.194548		chr1	40500000	40550000	0.781959	chr1	19700000	19750000	-1.16245
chr1	39400000	39450000	1.42177	chr1	21300000	21350000	-0.29909		chr1	40550000	40600000	0.71968	chr1	19750000	19800000	-1.11019
chr1	39450000	39500000	1.43061	chr1	21350000	21400000	-0.446399		chr1	40600000	40650000	0.504468	chr1	19800000	19850000	-1.05619
chr1	39500000	39550000	1.47797	chr1	21400000	21450000	-0.29757		chr1	40650000	40700000	0.282581	chr1	19850000	19900000	-1.0813
chr1	39550000	39600000	1.47917	chr1	21450000	21500000	-0.220416		chr1	40700000	40750000	0.305098	chr1	19900000	19950000	-1.10216
chr1	39600000	39650000	1.44104	chr1	21500000	21550000	-0.382902		chr1	40750000	40800000	0.59095	chr1	19950000	20000000	-1.06395
chr1	39650000	39700000	1.41216	chr1	21550000	21600000	-0.45424		chr1	40800000	40850000	0.766325	chr1	20000000	20050000	-1.00998
chr1	39700000	39750000	1.44385	chr1	21600000	21650000	-0.416193		chr1	40850000	40900000	0.335893	chr1	20050000	20100000	-1.00699
chr1	39750000	39800000	1.45161	chr1	21650000	21700000	-0.486547		chr1	42800000	42850000	0.144312	chr1	20100000	20150000	-1.03359
chr1	39800000	39850000	1.44451	chr1	21700000	21750000	-0.518094		chr1	42850000	42900000	0.432229	chr1	20150000	20200000	-1.06441
chr1	39850000	39900000	1.4536	chr1	21750000	21800000	-0.47272		chr1	42900000	42950000	0.12815	chr1	20200000	20250000	-1.13363
chr1	39900000	39950000	1.47293	chr1	21800000	21850000	-0.356879		chr1	43000000	43050000	0.219562	chr1	20250000	20300000	-1.1339
chr1	39950000	40000000	1.47166	chr1	21850000	21900000	-0.401885		chr1	43050000	43100000	0.940273	chr1	20300000	20350000	-1.12909
chr1	40000000	40050000	1.43934	chr1	21900000	21950000	-0.347335		chr1	43100000	43150000	1.17869	chr1	20350000	20400000	-1.17096
chr1	40050000	40100000	1.38905	chr1	21950000	22000000	-0.469121		chr1	43150000	43200000	0.949169	chr1	20400000	20450000	-1.13874
chr1	40100000	40150000	1.34509	chr1	22000000	22050000	-0.881082		chr1	43200000	43250000	0.824006	chr1	20450000	20500000	-1.06906
chr1	40150000	40200000	1.30427	chr1	22050000	22100000	-1.03196		chr1	43250000	43300000	0.8486	chr1	20500000	20550000	-0.970322
chr1	40200000	40250000	1.33879	chr1	22100000	22150000	-1.04002		chr1	43300000	43350000	0.884552	chr1	20550000	20600000	-0.895837
chr1	40250000	40300000	1.39509	chr1	22150000	22200000	-1.02627		chr1	43350000	43400000	0.855601	chr1	20600000	20650000	-0.754675
chr1	40300000	40350000	1.32262	chr1	22200000	22250000	-0.927174		chr1	43400000	43450000	1.01415	chr1	20650000	20700000	-0.540952
chr1	40350000	40400000	1.22683	chr1	22250000	22300000	-0.783314		chr1	43450000	43500000	1.15531	chr1	20700000	20750000	-0.385708
chr1	40400000	40450000	1.16949	chr1	22300000	22350000	-0.812213		chr1	43500000	43550000	1.05168	chr1	21300000	21350000	-0.210378
chr1	40450000	40500000	1.03659	chr1	22350000	22400000	-0.901757		chr1	43550000	43600000	0.809116	chr1	21350000	21400000	-0.435348
chr1	40500000	40550000	0.921881	chr1	22400000	22450000	-0.872133		chr1	43600000	43650000	0.625776	chr1	21400000	21450000	-0.516985
chr1	40550000	40600000	0.915444	chr1	22450000	22500000	-0.953779		chr1	43650000	43700000	0.717624	chr1	21450000	21500000	-0.582827
chr1	40600000	40650000	0.784217	chr1	22500000	22550000	-1.04401		chr1	43700000	43750000	0.956063	chr1	21500000	21550000	-0.675299
chr1	40650000	40700000	0.718806	chr1	22550000	22600000	-0.998524		chr1	43750000	43800000	1.11132	chr1	21550000	21600000	-0.671934
chr1	40700000	40750000	0.751492	chr1	22600000	22650000	-0.952564		chr1	43800000	43850000	1.18947	chr1	21600000	21650000	-0.7213
chr1	40750000	40800000	0.905548	chr1	22650000	22700000	-0.999506		chr1	43850000	43900000	1.14041	chr1	21650000	21700000	-0.726117
chr1	40800000	40850000	1.02218	chr1	22700000	22750000	-1.05559		chr1	43900000	43950000	1.26503	chr1	21700000	21750000	-0.726682
chr1	40850000	40900000	0.613305	chr1	22750000	22800000	-0.958316		chr1	43950000	44000000	1.29738	chr1	21750000	21800000	-0.661112
chr1	42800000	42850000	0.0726013	chr1	22800000	22850000	-0.911294		chr1	44000000	44050000	1.22118	chr1	21800000	21850000	-0.639756
chr1	42850000	42900000	0.470355	chr1	22850000	22900000	-1.02428		chr1	44050000	44100000	1.25046	chr1	21850000	21900000	-0.677398
chr1	42900000	42950000	0.115788	chr1	22900000	22950000	-1.03612		chr1	44100000	44150000	1.24937	chr1	21900000	21950000	-0.687547
chr1	43000000	43050000	0.0830428	chr1	22950000	23000000	-1.00577		chr1	44150000	44200000	0.865009	chr1	21950000	22000000	-0.789581
chr1	43050000	43100000	0.838229	chr1	23000000	23050000	-0.915842		chr1	44200000	44250000	0.32232	chr1	22000000	22050000	-0.969889
chr1	43100000	43150000	1.12657	chr1	23050000	23100000	-0.73388		chr1	44500000	44550000	0.23882	chr1	22050000	22100000	-1.07852
chr1	43150000	43200000	0.934122	chr1	23100000	23150000	-0.435134		chr1	44550000	44600000	0.464574	chr1	22100000	22150000	-1.09015
chr1	43200000	43250000	0.793674	chr1	23450000	23500000	-0.486467		chr1	44600000	44650000	0.322158	chr1	22150000	22200000	-1.11574
chr1	43250000	43300000	0.842626	chr1	23500000	23550000	-0.759617		chr1	44650000	44700000	0.240097	chr1	22200000	22250000	-1.03599
chr1	43300000	43350000	0.869552	chr1	23550000	23600000	-0.938986		chr1	44700000	44750000	0.317345	chr1	22250000	22300000	-0.9694
chr1	43350000	43400000	0.88057	chr1	23600000	23650000	-0.966588		chr1	44750000	44800000	0.307874	chr1	22300000	22350000	-0.979465
chr1	43400000	43450000	1.08468	chr1	23650000	23700000	-0.922129		chr1	44800000	44850000	0.244478	chr1	22350000	22400000	-1.07052
chr1	43450000	43500000	1.20498	chr1	23700000	23750000	-0.696833		chr1	44850000	44900000	0.201736	chr1	22400000	22450000	-1.02481
chr1	43500000	43550000	1.07255	chr1	23750000	23800000	-0.309621		chr1	44900000	44950000	0.155784	chr1	22450000	22500000	-0.942396
chr1	43550000	43600000	0.876036	chr1	24150000	24200000	-0.0668964		chr1	44950000	45000000	0.211423	chr1	22500000	22550000	-0.998477
chr1	43600000	43650000	0.650904	chr1	24200000	24250000	-0.35474		chr1	45000000	45050000	0.349535	chr1	22550000	22600000	-0.855724
chr1	43650000	43700000	0.742852	chr1	24250000	24300000	-0.445715		chr1	45050000	45100000	0.315918	chr1	22600000	22650000	-0.816413
chr1	43700000	43750000	0.962498	chr1	24300000	24350000	-0.418785		chr1	45100000	45150000	0.144561	chr1	22650000	22700000	-0.858343
chr1	43750000	43800000	1.16916	chr1	24350000	24400000	-0.306704		chr1	45150000	45200000	0.174357	chr1	22700000	22750000	-0.823615
chr1	43800000	43850000	1.23291	chr1	24400000	24450000	-0.137896		chr1	45200000	45250000	0.382745	chr1	22750000	22800000	-0.709806
chr1	43850000	43900000	1.12668	chr1	24800000	24850000	-0.569966		chr1	45250000	45300000	0.624891	chr1	22800000	22850000	-0.721308
chr1	43900000	43950000	1.24923	chr1	24850000	24900000	-0.892929		chr1	45300000	45350000	0.775274	chr1	22850000	22900000	-0.898196
chr1	43950000	44000000	1.31255	chr1	24900000	24950000	-0.982062		chr1	45350000	45400000	0.765917	chr1	22900000	22950000	-0.952896
chr1	44000000	44050000	1.21414	chr1	24950000	25000000	-0.96937		chr1	45400000	45450000	0.823704	chr1	22950000	23000000	-0.895802
chr1	44050000	44100000	1.20714	chr1	25000000	25050000	-0.920152		chr1	45450000	45500000	0.900144	chr1	23000000	23050000	-0.74257
chr1	44100000	44150000	1.22136	chr1	25050000	25100000	-0.976302		chr1	45500000	45550000	0.83779	chr1	23050000	23100000	-0.580892
chr1	44150000	44200000	0.908748	chr1	25100000	25150000	-1.09115		chr1	45550000	45600000	0.815056	chr1	23100000	23150000	-0.301874
chr1	44200000	44250000	0.335445	chr1	25150000	25200000	-1.13982		chr1	45600000	45650000	0.805619	chr1	23450000	23500000	-0.428595
chr1	44500000	44550000	0.302367	chr1	25200000	25250000	-1.16968		chr1	45650000	45700000	0.77019	chr1	23500000	23550000	-0.629341
chr1	44550000	44600000	0.499581	chr1	25250000	25300000	-1.19625		chr1	45700000	45750000	0.912151	chr1	23550000	23600000	-0.770432
chr1	44600000	44650000	0.354238	chr1	25300000	25350000	-1.22931		chr1	45750000	45800000	1.09896	chr1	23600000	23650000	-0.873633
chr1	44650000	44700000	0.261626	chr1	25350000	25400000	-1.24615		chr1	45800000	45850000	1.16424	chr1	23650000	23700000	-0.844744
chr1	44700000	44750000	0.423299	chr1	25400000	25450000	-1.25682		chr1	45850000	45900000	1.01937	chr1	23700000	23750000	-0.669552
chr1	44750000	44800000	0.514954	chr1	25450000	25500000	-1.22884		chr1	45900000	45950000	0.806997	chr1	23750000	23800000	-0.404087
chr1	44800000	44850000	0.392756	chr1	25500000	25550000	-1.2389		chr1	45950000	46000000	0.560488	chr1	24150000	24200000	-0.184846
chr1	44850000	44900000	0.269956	chr1	25550000	25600000	-1.23775		chr1	46000000	46050000	0.222166	chr1	24200000	24250000	-0.463592
chr1	44900000	44950000	0.195092	chr1	25600000	25650000	-1.20927		chr1	46800000	46850000	0.434474	chr1	24250000	24300000	-0.716855
chr1	44950000	45000000	0.350345	chr1	25650000	25700000	-1.25732		chr1	46850000	46900000	0.580426	chr1	24300000	24350000	-0.763757
chr1	45000000	45050000	0.534694	chr1	25700000	25750000	-1.28703		chr1	46900000	46950000	0.211942	chr1	24350000	24400000	-0.67207
chr1	45050000	45100000	0.438563	chr1	25750000	25800000	-1.28635		chr1	50900000	50950000	0.190283	chr1	24400000	24450000	-0.585842
chr1	45100000	45150000	0.273035	chr1	25800000	25850000	-1.29396		chr1	50950000	51000000	0.21606	chr1	24450000	24500000	-0.4458
chr1	45150000	45200000	0.322779	chr1	25850000	25900000	-1.2805		chr1	51400000	51450000	0.230765	chr1	24500000	24550000	-0.291222
chr1	45200000	45250000	0.523095	chr1	25900000	25950000	-1.27168		chr1	51450000	51500000	0.776794	chr1	24550000	24600000	-0.157934
chr1	45250000	45300000	0.763556	chr1	25950000	26000000	-1.27878		chr1	51500000	51550000	0.711638	chr1	24800000	24850000	-0.622441
chr1	45300000	45350000	0.927242	chr1	26000000	26050000	-1.28428		chr1	51550000	51600000	0.572335	chr1	24850000	24900000	-0.949915
chr1	45350000	45400000	0.957698	chr1	26050000	26100000	-1.29144		chr1	51600000	51650000	0.64957	chr1	24900000	24950000	-1.0096
chr1	45400000	45450000	0.983321	chr1	26100000	26150000	-1.28198		chr1	51650000	51700000	0.694151	chr1	24950000	25000000	-1.03297
chr1	45450000	45500000	1.00335	chr1	26150000	26200000	-1.28667		chr1	51700000	51750000	0.763238	chr1	25000000	25050000	-1.10289
chr1	45500000	45550000	0.898436	chr1	26200000	26250000	-1.27566		chr1	51750000	51800000	0.841299	chr1	25050000	25100000	-1.10963
chr1	45550000	45600000	0.775025	chr1	26250000	26300000	-1.25498		chr1	51800000	51850000	0.901903	chr1	25100000	25150000	-1.1086
chr1	45600000	45650000	0.75317	chr1	26300000	26350000	-1.25814		chr1	51850000	51900000	0.854615	chr1	25150000	25200000	-1.12733
chr1	45650000	45700000	0.75411	chr1	26350000	26400000	-1.25808		chr1	51900000	51950000	0.733315	chr1	25200000	25250000	-1.15601
chr1	45700000	45750000	0.811095	chr1	26400000	26450000	-1.24495		chr1	51950000	52000000	0.635241	chr1	25250000	25300000	-1.20966
chr1	45750000	45800000	0.982883	chr1	26450000	26500000	-1.24791		chr1	52000000	52050000	0.527481	chr1	25300000	25350000	-1.24936
chr1	45800000	45850000	1.04736	chr1	26500000	26550000	-1.26579		chr1	52050000	52100000	0.882546	chr1	25350000	25400000	-1.25798
chr1	45850000	45900000	0.873278	chr1	26550000	26600000	-1.2729		chr1	52100000	52150000	1.30589	chr1	25400000	25450000	-1.27092
chr1	45900000	45950000	0.694872	chr1	26600000	26650000	-1.26866		chr1	52150000	52200000	1.36797	chr1	25450000	25500000	-1.2468
chr1	45950000	46000000	0.377516	chr1	26650000	26700000	-1.25544		chr1	52200000	52250000	1.39113	chr1	25500000	25550000	-1.25264
chr1	46000000	46050000	0.0997706	chr1	26700000	26750000	-1.25333		chr1	52250000	52300000	1.22317	chr1	25550000	25600000	-1.2606
chr1	46800000	46850000	0.204742	chr1	26750000	26800000	-1.25447		chr1	52300000	52350000	0.699532	chr1	25600000	25650000	-1.25649
chr1	46850000	46900000	0.359576	chr1	26800000	26850000	-1.24103		chr1	52350000	52400000	0.393744	chr1	25650000	25700000	-1.2788
chr1	50900000	50950000	0.398654	chr1	26850000	26900000	-1.26007		chr1	52400000	52450000	0.611604	chr1	25700000	25750000	-1.29011
chr1	50950000	51000000	0.409831	chr1	26900000	26950000	-1.25509		chr1	52450000	52500000	0.944961	chr1	25750000	25800000	-1.28707
chr1	51000000	51050000	0.119509	chr1	26950000	27000000	-1.24016		chr1	52500000	52550000	0.848783	chr1	25800000	25850000	-1.30494
chr1	51050000	51100000	0.117529	chr1	27000000	27050000	-1.25116		chr1	52550000	52600000	0.661241	chr1	25850000	25900000	-1.28607
chr1	51100000	51150000	0.200107	chr1	27050000	27100000	-1.24079		chr1	52600000	52650000	0.845263	chr1	25900000	25950000	-1.28775
chr1	51150000	51200000	0.204967	chr1	27100000	27150000	-1.22163		chr1	52650000	52700000	0.756868	chr1	25950000	26000000	-1.29446
chr1	51200000	51250000	0.344894	chr1	27150000	27200000	-1.19242		chr1	52700000	52750000	0.638592	chr1	26000000	26050000	-1.30595
chr1	51250000	51300000	0.536957	chr1	27200000	27250000	-1.226		chr1	52750000	52800000	0.83805	chr1	26050000	26100000	-1.30789
chr1	51300000	51350000	0.247493	chr1	27250000	27300000	-1.24823		chr1	52800000	52850000	0.993929	chr1	26100000	26150000	-1.28974
chr1	51400000	51450000	0.131063	chr1	27300000	27350000	-1.25379		chr1	52850000	52900000	0.620002	chr1	26150000	26200000	-1.29547
chr1	51450000	51500000	0.758916	chr1	27350000	27400000	-1.2616		chr1	53200000	53250000	0.0987188	chr1	26200000	26250000	-1.31336
chr1	51500000	51550000	0.73967	chr1	27400000	27450000	-1.27019		chr1	53250000	53300000	0.498849	chr1	26250000	26300000	-1.27738
chr1	51550000	51600000	0.558625	chr1	27450000	27500000	-1.25261		chr1	53300000	53350000	0.68455	chr1	26300000	26350000	-1.27534
chr1	51600000	51650000	0.582028	chr1	27500000	27550000	-1.24033		chr1	53350000	53400000	0.139791	chr1	26350000	26400000	-1.27484
chr1	51650000	51700000	0.628303	chr1	27550000	27600000	-1.2407		chr1	53700000	53750000	0.573918	chr1	26400000	26450000	-1.26644
chr1	51700000	51750000	0.769348	chr1	27600000	27650000	-1.22742		chr1	53750000	53800000	1.0111	chr1	26450000	26500000	-1.29481
chr1	51750000	51800000	0.860137	chr1	27650000	27700000	-1.2387		chr1	53800000	53850000	0.962095	chr1	26500000	26550000	-1.29667
chr1	51800000	51850000	0.90819	chr1	27700000	27750000	-1.22792		chr1	53850000	53900000	0.723433	chr1	26550000	26600000	-1.25889
chr1	51850000	51900000	0.948683	chr1	27750000	27800000	-1.24049		chr1	53900000	53950000	0.540832	chr1	26600000	26650000	-1.2803
chr1	51900000	51950000	0.827775	chr1	27800000	27850000	-1.23919		chr1	53950000	54000000	0.216438	chr1	26650000	26700000	-1.29722
chr1	51950000	52000000	0.611929	chr1	27850000	27900000	-1.23492		chr1	54150000	54200000	0.0553157	chr1	26700000	26750000	-1.28463
chr1	52000000	52050000	0.432796	chr1	27900000	27950000	-1.24762		chr1	54200000	54250000	0.438556	chr1	26750000	26800000	-1.2694
chr1	52050000	52100000	0.773446	chr1	27950000	28000000	-1.26106		chr1	54250000	54300000	0.363497	chr1	26800000	26850000	-1.25797
chr1	52100000	52150000	1.18132	chr1	28000000	28050000	-1.23681		chr1	54350000	54400000	0.0832556	chr1	26850000	26900000	-1.27883
chr1	52150000	52200000	1.28429	chr1	28050000	28100000	-1.22685		chr1	54400000	54450000	0.445472	chr1	26900000	26950000	-1.2931
chr1	52200000	52250000	1.28429	chr1	28100000	28150000	-1.2542		chr1	54450000	54500000	0.486401	chr1	26950000	27000000	-1.28714
chr1	52250000	52300000	1.09378	chr1	28150000	28200000	-1.24656		chr1	54500000	54550000	0.66555	chr1	27000000	27050000	-1.28012
chr1	52300000	52350000	0.633096	chr1	28200000	28250000	-1.236		chr1	54550000	54600000	0.77279	chr1	27050000	27100000	-1.26237
chr1	52350000	52400000	0.280324	chr1	28250000	28300000	-1.22173		chr1	54600000	54650000	0.813273	chr1	27100000	27150000	-1.2579
chr1	52400000	52450000	0.53182	chr1	28300000	28350000	-1.22886		chr1	54650000	54700000	0.990009	chr1	27150000	27200000	-1.2661
chr1	52450000	52500000	0.929861	chr1	28350000	28400000	-1.23097		chr1	54700000	54750000	1.10842	chr1	27200000	27250000	-1.28836
chr1	52500000	52550000	0.801541	chr1	28400000	28450000	-1.23149		chr1	54750000	54800000	1.12268	chr1	27250000	27300000	-1.28126
chr1	52550000	52600000	0.533236	chr1	28450000	28500000	-1.24822		chr1	54800000	54850000	1.15638	chr1	27300000	27350000	-1.27014
chr1	52600000	52650000	0.698565	chr1	28500000	28550000	-1.2477		chr1	54850000	54900000	1.19902	chr1	27350000	27400000	-1.26225
chr1	52650000	52700000	0.688299	chr1	28550000	28600000	-1.2382		chr1	54900000	54950000	1.22721	chr1	27400000	27450000	-1.28778
chr1	52700000	52750000	0.667298	chr1	28600000	28650000	-1.23754		chr1	54950000	55000000	1.36373	chr1	27450000	27500000	-1.24725
chr1	52750000	52800000	0.803099	chr1	28650000	28700000	-1.26658		chr1	55000000	55050000	1.51025	chr1	27500000	27550000	-1.22711
chr1	52800000	52850000	0.819966	chr1	28700000	28750000	-1.27485		chr1	55050000	55100000	1.51958	chr1	27550000	27600000	-1.2262
chr1	52850000	52900000	0.44657	chr1	28750000	28800000	-1.25974		chr1	55100000	55150000	1.476	chr1	27600000	27650000	-1.23323
chr1	53250000	53300000	0.291416	chr1	28800000	28850000	-1.24562		chr1	55150000	55200000	1.40055	chr1	27650000	27700000	-1.25776
chr1	53300000	53350000	0.61134	chr1	28850000	28900000	-1.25386		chr1	55200000	55250000	1.23794	chr1	27700000	27750000	-1.27082
chr1	53700000	53750000	0.513718	chr1	28900000	28950000	-1.24497		chr1	55250000	55300000	0.740876	chr1	27750000	27800000	-1.27154
chr1	53750000	53800000	0.943807	chr1	28950000	29000000	-1.24194		chr1	55300000	55350000	0.42145	chr1	27800000	27850000	-1.28805
chr1	53800000	53850000	0.931199	chr1	29000000	29050000	-1.25519		chr1	55350000	55400000	0.76857	chr1	27850000	27900000	-1.26431
chr1	53850000	53900000	0.664936	chr1	29050000	29100000	-1.24331		chr1	55400000	55450000	0.85202	chr1	27900000	27950000	-1.25208
chr1	53900000	53950000	0.319738	chr1	29100000	29150000	-1.22708		chr1	55450000	55500000	0.72698	chr1	27950000	28000000	-1.24528
chr1	54200000	54250000	0.285282	chr1	29150000	29200000	-1.24279		chr1	55500000	55550000	0.821126	chr1	28000000	28050000	-1.25102
chr1	54250000	54300000	0.145193	chr1	29200000	29250000	-1.26042		chr1	55550000	55600000	0.795054	chr1	28050000	28100000	-1.26083
chr1	54350000	54400000	0.00277407	chr1	29250000	29300000	-1.26277		chr1	55600000	55650000	0.690373	chr1	28100000	28150000	-1.27825
chr1	54400000	54450000	0.350202	chr1	29300000	29350000	-1.23334		chr1	55650000	55700000	0.579762	chr1	28150000	28200000	-1.25374
chr1	54450000	54500000	0.221242	chr1	29350000	29400000	-1.24641		chr1	55700000	55750000	0.658863	chr1	28200000	28250000	-1.25872
chr1	54500000	54550000	0.426735	chr1	29400000	29450000	-1.24778		chr1	55750000	55800000	0.583219	chr1	28250000	28300000	-1.23932
chr1	54550000	54600000	0.567561	chr1	29450000	29500000	-1.24512		chr1	55800000	55850000	0.435688	chr1	28300000	28350000	-1.20128
chr1	54600000	54650000	0.566582	chr1	29500000	29550000	-1.24883		chr1	55850000	55900000	0.297526	chr1	28350000	28400000	-1.22799
chr1	54650000	54700000	0.804893	chr1	29550000	29600000	-1.23094		chr1	56900000	56950000	0.333678	chr1	28400000	28450000	-1.2327
chr1	54700000	54750000	1.0111	chr1	29600000	29650000	-1.23416		chr1	56950000	57000000	0.620447	chr1	28450000	28500000	-1.23987
chr1	54750000	54800000	1.0422	chr1	29650000	29700000	-1.23162		chr1	57000000	57050000	0.269173	chr1	28500000	28550000	-1.2514
chr1	54800000	54850000	1.03951	chr1	29700000	29750000	-1.23221		chr1	57200000	57250000	0.109964	chr1	28550000	28600000	-1.25211
chr1	54850000	54900000	1.06588	chr1	29750000	29800000	-1.24408		chr1	57250000	57300000	0.0814267	chr1	28600000	28650000	-1.21077
chr1	54900000	54950000	1.07202	chr1	29800000	29850000	-1.23135		chr1	57300000	57350000	0.3447	chr1	28650000	28700000	-1.23954
chr1	54950000	55000000	1.27738	chr1	29850000	29900000	-1.23774		chr1	57350000	57400000	0.9794	chr1	28700000	28750000	-1.26754
chr1	55000000	55050000	1.40456	chr1	29900000	29950000	-1.24721		chr1	57400000	57450000	1.12379	chr1	28750000	28800000	-1.26903
chr1	55050000	55100000	1.4276	chr1	29950000	30000000	-1.23047		chr1	57450000	57500000	0.834498	chr1	28800000	28850000	-1.25718
chr1	55100000	55150000	1.37796	chr1	30000000	30050000	-1.21703		chr1	57500000	57550000	0.603091	chr1	28850000	28900000	-1.23425
chr1	55150000	55200000	1.30585	chr1	30050000	30100000	-1.25764		chr1	57550000	57600000	0.532653	chr1	28900000	28950000	-1.23495
chr1	55200000	55250000	1.16805	chr1	30100000	30150000	-1.26705		chr1	57600000	57650000	0.557043	chr1	28950000	29000000	-1.21993
chr1	55250000	55300000	0.665128	chr1	30150000	30200000	-1.25926		chr1	57650000	57700000	0.644776	chr1	29000000	29050000	-1.25182
chr1	55300000	55350000	0.300815	chr1	30200000	30250000	-1.26143		chr1	57700000	57750000	0.833297	chr1	29050000	29100000	-1.24665
chr1	55350000	55400000	0.683288	chr1	30250000	30300000	-1.25249		chr1	57750000	57800000	0.986377	chr1	29100000	29150000	-1.23363
chr1	55400000	55450000	0.812968	chr1	30300000	30350000	-1.2615		chr1	57800000	57850000	1.02368	chr1	29150000	29200000	-1.25266
chr1	55450000	55500000	0.753429	chr1	30350000	30400000	-1.26621		chr1	57850000	57900000	0.972883	chr1	29200000	29250000	-1.26286
chr1	55500000	55550000	0.856062	chr1	30400000	30450000	-1.26619		chr1	57900000	57950000	1.09303	chr1	29250000	29300000	-1.26627
chr1	55550000	55600000	0.769843	chr1	30450000	30500000	-1.27453		chr1	57950000	58000000	1.29016	chr1	29300000	29350000	-1.25996
chr1	55600000	55650000	0.681359	chr1	30500000	30550000	-1.24862		chr1	58000000	58050000	1.27225	chr1	29350000	29400000	-1.27258
chr1	55650000	55700000	0.620342	chr1	30550000	30600000	-1.21876		chr1	58050000	58100000	1.06942	chr1	29400000	29450000	-1.24575
chr1	55700000	55750000	0.511429	chr1	30600000	30650000	-1.15307		chr1	58100000	58150000	0.838996	chr1	29450000	29500000	-1.23644
chr1	55750000	55800000	0.395985	chr1	30650000	30700000	-1.01966		chr1	58150000	58200000	0.658851	chr1	29500000	29550000	-1.27182
chr1	55800000	55850000	0.325867	chr1	30700000	30750000	-0.672788		chr1	58200000	58250000	0.65374	chr1	29550000	29600000	-1.25913
chr1	55850000	55900000	0.216617	chr1	31150000	31200000	-0.248771		chr1	58250000	58300000	0.934053	chr1	29600000	29650000	-1.2513
chr1	56900000	56950000	0.390897	chr1	31200000	31250000	-0.818002		chr1	58300000	58350000	1.24481	chr1	29650000	29700000	-1.24172
chr1	56950000	57000000	0.682173	chr1	31250000	31300000	-1.05685		chr1	58350000	58400000	1.47338	chr1	29700000	29750000	-1.24062
chr1	57000000	57050000	0.40102	chr1	31300000	31350000	-1.19866		chr1	58400000	58450000	1.54051	chr1	29750000	29800000	-1.24446
chr1	57150000	57200000	0.00976366	chr1	31350000	31400000	-1.23275		chr1	58450000	58500000	1.51193	chr1	29800000	29850000	-1.21885
chr1	57200000	57250000	0.135077	chr1	31400000	31450000	-1.22047		chr1	58500000	58550000	1.4452	chr1	29850000	29900000	-1.20821
chr1	57250000	57300000	0.135963	chr1	31450000	31500000	-1.24761		chr1	58550000	58600000	1.4092	chr1	29900000	29950000	-1.2296
chr1	57300000	57350000	0.501326	chr1	31500000	31550000	-1.26208		chr1	58600000	58650000	1.42803	chr1	29950000	30000000	-1.22904
chr1	57350000	57400000	1.13653	chr1	31550000	31600000	-1.26135		chr1	58650000	58700000	1.49426	chr1	30000000	30050000	-1.21539
chr1	57400000	57450000	1.3078	chr1	31600000	31650000	-1.26678		chr1	58700000	58750000	1.555	chr1	30050000	30100000	-1.24227
chr1	57450000	57500000	1.19811	chr1	31650000	31700000	-1.24991		chr1	58750000	58800000	1.45953	chr1	30100000	30150000	-1.23964
chr1	57500000	57550000	1.02513	chr1	31700000	31750000	-1.24334		chr1	58800000	58850000	1.34573	chr1	30150000	30200000	-1.20965
chr1	57550000	57600000	0.967359	chr1	31750000	31800000	-1.2409		chr1	58850000	58900000	1.40166	chr1	30200000	30250000	-1.2458
chr1	57600000	57650000	0.961949	chr1	31800000	31850000	-1.22848		chr1	58900000	58950000	1.45821	chr1	30250000	30300000	-1.29747
chr1	57650000	57700000	0.993547	chr1	31850000	31900000	-1.23435		chr1	58950000	59000000	1.43137	chr1	30300000	30350000	-1.28959
chr1	57700000	57750000	1.13878	chr1	31900000	31950000	-1.22609		chr1	59000000	59050000	1.28512	chr1	30350000	30400000	-1.25071
chr1	57750000	57800000	1.26305	chr1	31950000	32000000	-1.24608		chr1	59050000	59100000	1.27699	chr1	30400000	30450000	-1.2284
chr1	57800000	57850000	1.31316	chr1	32000000	32050000	-1.23594		chr1	59100000	59150000	1.42958	chr1	30450000	30500000	-1.23345
chr1	57850000	57900000	1.26243	chr1	32050000	32100000	-1.21769		chr1	59150000	59200000	1.41775	chr1	30500000	30550000	-1.20012
chr1	57900000	57950000	1.28072	chr1	32100000	32150000	-1.22124		chr1	59200000	59250000	1.44158	chr1	30550000	30600000	-1.15418
chr1	57950000	58000000	1.37591	chr1	32150000	32200000	-1.21132		chr1	59250000	59300000	1.43962	chr1	30600000	30650000	-1.0797
chr1	58000000	58050000	1.34992	chr1	32200000	32250000	-1.21611		chr1	59300000	59350000	1.38513	chr1	30650000	30700000	-0.844933
chr1	58050000	58100000	1.23116	chr1	32250000	32300000	-1.23665		chr1	59350000	59400000	1.38158	chr1	30700000	30750000	-0.452206
chr1	58100000	58150000	1.08317	chr1	32300000	32350000	-1.24667		chr1	59400000	59450000	1.44834	chr1	31150000	31200000	-0.169159
chr1	58150000	58200000	0.925748	chr1	32350000	32400000	-1.24691		chr1	59450000	59500000	1.49867	chr1	31200000	31250000	-0.689247
chr1	58200000	58250000	0.94816	chr1	32400000	32450000	-1.23252		chr1	59500000	59550000	1.491	chr1	31250000	31300000	-0.994037
chr1	58250000	58300000	1.11908	chr1	32450000	32500000	-1.23838		chr1	59550000	59600000	1.47537	chr1	31300000	31350000	-1.13279
chr1	58300000	58350000	1.32263	chr1	32500000	32550000	-1.26274		chr1	59600000	59650000	1.51694	chr1	31350000	31400000	-1.16803
chr1	58350000	58400000	1.45269	chr1	32550000	32600000	-1.25716		chr1	59650000	59700000	1.57266	chr1	31400000	31450000	-1.20443
chr1	58400000	58450000	1.47064	chr1	32600000	32650000	-1.25477		chr1	59700000	59750000	1.54885	chr1	31450000	31500000	-1.22644
chr1	58450000	58500000	1.41724	chr1	32650000	32700000	-1.24		chr1	59750000	59800000	1.55636	chr1	31500000	31550000	-1.25034
chr1	58500000	58550000	1.38702	chr1	32700000	32750000	-1.23323		chr1	59800000	59850000	1.51457	chr1	31550000	31600000	-1.2557
chr1	58550000	58600000	1.39239	chr1	32750000	32800000	-1.24685		chr1	59850000	59900000	1.5252	chr1	31600000	31650000	-1.24756
chr1	58600000	58650000	1.38572	chr1	32800000	32850000	-1.25303		chr1	59900000	59950000	1.52225	chr1	31650000	31700000	-1.23801
chr1	58650000	58700000	1.449	chr1	32850000	32900000	-1.22481		chr1	59950000	60000000	1.43232	chr1	31700000	31750000	-1.22497
chr1	58700000	58750000	1.4766	chr1	32900000	32950000	-1.19773		chr1	60000000	60050000	1.37767	chr1	31750000	31800000	-1.18405
chr1	58750000	58800000	1.40435	chr1	32950000	33000000	-1.17696		chr1	60050000	60100000	1.42483	chr1	31800000	31850000	-1.14994
chr1	58800000	58850000	1.34366	chr1	33000000	33050000	-1.13123		chr1	60100000	60150000	1.48887	chr1	31850000	31900000	-1.18935
chr1	58850000	58900000	1.36342	chr1	33050000	33100000	-1.13579		chr1	60150000	60200000	1.52211	chr1	31900000	31950000	-1.23152
chr1	58900000	58950000	1.33789	chr1	33100000	33150000	-1.13657		chr1	60200000	60250000	1.47401	chr1	31950000	32000000	-1.24042
chr1	58950000	59000000	1.3344	chr1	33150000	33200000	-1.09026		chr1	60250000	60300000	1.45112	chr1	32000000	32050000	-1.23379
chr1	59000000	59050000	1.17601	chr1	33200000	33250000	-1.03722		chr1	60300000	60350000	1.46224	chr1	32050000	32100000	-1.2194
chr1	59050000	59100000	1.18058	chr1	33250000	33300000	-0.987251		chr1	60350000	60400000	1.49699	chr1	32100000	32150000	-1.17378
chr1	59100000	59150000	1.34986	chr1	33300000	33350000	-0.98113		chr1	60400000	60450000	1.45377	chr1	32150000	32200000	-1.13954
chr1	59150000	59200000	1.35728	chr1	33350000	33400000	-0.897882		chr1	60450000	60500000	1.43455	chr1	32200000	32250000	-1.15476
chr1	59200000	59250000	1.38791	chr1	33400000	33450000	-0.653471		chr1	60500000	60550000	1.44678	chr1	32250000	32300000	-1.16968
chr1	59250000	59300000	1.3426	chr1	33450000	33500000	-0.298723		chr1	60550000	60600000	1.42334	chr1	32300000	32350000	-1.15165
chr1	59300000	59350000	1.30845	chr1	33500000	33550000	-0.103597		chr1	60600000	60650000	1.38137	chr1	32350000	32400000	-1.15517
chr1	59350000	59400000	1.31594	chr1	34950000	35000000	-0.336464		chr1	60650000	60700000	1.34566	chr1	32400000	32450000	-1.16487
chr1	59400000	59450000	1.36896	chr1	35000000	35050000	-0.479876		chr1	60700000	60750000	1.33273	chr1	32450000	32500000	-1.15029
chr1	59450000	59500000	1.42178	chr1	35050000	35100000	-0.533122		chr1	60750000	60800000	1.34455	chr1	32500000	32550000	-1.14013
chr1	59500000	59550000	1.37784	chr1	35100000	35150000	-0.505212		chr1	60800000	60850000	1.3863	chr1	32550000	32600000	-1.20809
chr1	59550000	59600000	1.34567	chr1	35150000	35200000	-0.346142		chr1	60850000	60900000	1.40021	chr1	32600000	32650000	-1.20649
chr1	59600000	59650000	1.4365	chr1	35200000	35250000	-0.181338		chr1	60900000	60950000	1.33004	chr1	32650000	32700000	-1.20549
chr1	59650000	59700000	1.48496	chr1	35250000	35300000	-0.164831		chr1	60950000	61000000	1.19242	chr1	32700000	32750000	-1.21429
chr1	59700000	59750000	1.47571	chr1	35300000	35350000	-0.058087		chr1	61000000	61050000	1.03158	chr1	32750000	32800000	-1.17067
chr1	59750000	59800000	1.45463	chr1	40900000	40950000	-0.163262		chr1	61050000	61100000	0.874059	chr1	32800000	32850000	-1.16991
chr1	59800000	59850000	1.43369	chr1	40950000	41000000	-0.552443		chr1	61100000	61150000	0.86492	chr1	32850000	32900000	-1.18693
chr1	59850000	59900000	1.46007	chr1	41000000	41050000	-0.75703		chr1	61150000	61200000	0.90127	chr1	32900000	32950000	-1.11913
chr1	59900000	59950000	1.45265	chr1	41050000	41100000	-0.907188		chr1	61200000	61250000	0.831011	chr1	32950000	33000000	-1.0684
chr1	59950000	60000000	1.38628	chr1	41100000	41150000	-0.965927		chr1	61250000	61300000	0.822901	chr1	33000000	33050000	-1.04851
chr1	60000000	60050000	1.34545	chr1	41150000	41200000	-1.02409		chr1	61300000	61350000	0.852553	chr1	33050000	33100000	-1.01274
chr1	60050000	60100000	1.39356	chr1	41200000	41250000	-1.01837		chr1	61350000	61400000	0.796905	chr1	33100000	33150000	-1.00803
chr1	60100000	60150000	1.44181	chr1	41250000	41300000	-0.972464		chr1	61400000	61450000	0.612237	chr1	33150000	33200000	-0.958423
chr1	60150000	60200000	1.43347	chr1	41300000	41350000	-0.97057		chr1	61450000	61500000	0.387973	chr1	33200000	33250000	-0.865366
chr1	60200000	60250000	1.41214	chr1	41350000	41400000	-0.79879		chr1	61500000	61550000	0.350337	chr1	33250000	33300000	-0.849624
chr1	60250000	60300000	1.35304	chr1	41400000	41450000	-0.814978		chr1	61550000	61600000	0.495149	chr1	33300000	33350000	-0.85142
chr1	60300000	60350000	1.38787	chr1	41450000	41500000	-0.969979		chr1	61600000	61650000	0.734402	chr1	33350000	33400000	-0.743705
chr1	60350000	60400000	1.44217	chr1	41500000	41550000	-0.966393		chr1	61650000	61700000	0.787441	chr1	33400000	33450000	-0.596064
chr1	60400000	60450000	1.37877	chr1	41550000	41600000	-0.968317		chr1	61700000	61750000	0.743451	chr1	33450000	33500000	-0.41209
chr1	60450000	60500000	1.33759	chr1	41600000	41650000	-0.912357		chr1	61750000	61800000	0.723071	chr1	33500000	33550000	-0.174284
chr1	60500000	60550000	1.35132	chr1	41650000	41700000	-0.903044		chr1	61800000	61850000	0.677196	chr1	34950000	35000000	-0.325529
chr1	60550000	60600000	1.36296	chr1	41700000	41750000	-1.00502		chr1	61850000	61900000	0.703541	chr1	35000000	35050000	-0.510462
chr1	60600000	60650000	1.31907	chr1	41750000	41800000	-1.0953		chr1	61900000	61950000	0.723783	chr1	35050000	35100000	-0.586231
chr1	60650000	60700000	1.28483	chr1	41800000	41850000	-1.13984		chr1	61950000	62000000	0.761783	chr1	35100000	35150000	-0.582291
chr1	60700000	60750000	1.2995	chr1	41850000	41900000	-1.14121		chr1	62000000	62050000	0.773382	chr1	35150000	35200000	-0.525464
chr1	60750000	60800000	1.32288	chr1	41900000	41950000	-1.16795		chr1	62050000	62100000	0.702819	chr1	35200000	35250000	-0.389312
chr1	60800000	60850000	1.39243	chr1	41950000	42000000	-1.20397		chr1	62100000	62150000	0.714564	chr1	35250000	35300000	-0.268329
chr1	60850000	60900000	1.35129	chr1	42000000	42050000	-1.21815		chr1	62150000	62200000	0.818192	chr1	35300000	35350000	-0.18752
chr1	60900000	60950000	1.30683	chr1	42050000	42100000	-1.22869		chr1	62200000	62250000	0.881549	chr1	40900000	40950000	-0.290665
chr1	60950000	61000000	1.14556	chr1	42100000	42150000	-1.23242		chr1	62250000	62300000	0.86912	chr1	40950000	41000000	-0.692998
chr1	61000000	61050000	0.9587	chr1	42150000	42200000	-1.20177		chr1	62300000	62350000	0.813489	chr1	41000000	41050000	-0.919413
chr1	61050000	61100000	0.803101	chr1	42200000	42250000	-1.19974		chr1	62350000	62400000	0.857316	chr1	41050000	41100000	-0.989716
chr1	61100000	61150000	0.768764	chr1	42250000	42300000	-1.19083		chr1	62400000	62450000	0.964756	chr1	41100000	41150000	-1.03978
chr1	61150000	61200000	0.776748	chr1	42300000	42350000	-1.1716		chr1	62450000	62500000	0.975556	chr1	41150000	41200000	-1.0338
chr1	61200000	61250000	0.689923	chr1	42350000	42400000	-1.15968		chr1	62500000	62550000	1.03233	chr1	41200000	41250000	-1.02148
chr1	61250000	61300000	0.695032	chr1	42400000	42450000	-1.18248		chr1	62550000	62600000	1.05681	chr1	41250000	41300000	-0.995163
chr1	61300000	61350000	0.662121	chr1	42450000	42500000	-1.16453		chr1	62600000	62650000	0.966063	chr1	41300000	41350000	-0.958893
chr1	61350000	61400000	0.608192	chr1	42500000	42550000	-1.13471		chr1	62650000	62700000	1.12028	chr1	41350000	41400000	-0.868757
chr1	61400000	61450000	0.497727	chr1	42550000	42600000	-1.07014		chr1	62700000	62750000	1.34304	chr1	41400000	41450000	-0.928646
chr1	61450000	61500000	0.21864	chr1	42600000	42650000	-0.937463		chr1	62750000	62800000	1.34726	chr1	41450000	41500000	-1.01694
chr1	61500000	61550000	0.180312	chr1	42650000	42700000	-0.536563		chr1	62800000	62850000	1.16056	chr1	41500000	41550000	-0.998185
chr1	61550000	61600000	0.341432	chr1	42700000	42750000	-0.424228		chr1	62850000	62900000	0.991241	chr1	41550000	41600000	-1.0063
chr1	61600000	61650000	0.536505	chr1	42750000	42800000	-0.549649		chr1	62900000	62950000	0.932479	chr1	41600000	41650000	-0.950279
chr1	61650000	61700000	0.524741	chr1	42950000	43000000	-0.141328		chr1	62950000	63000000	0.93249	chr1	41650000	41700000	-0.928827
chr1	61700000	61750000	0.495231	chr1	44250000	44300000	-0.254088		chr1	63000000	63050000	1.1428	chr1	41700000	41750000	-0.979497
chr1	61750000	61800000	0.558305	chr1	44300000	44350000	-0.474817		chr1	63050000	63100000	1.41006	chr1	41750000	41800000	-1.03691
chr1	61800000	61850000	0.569284	chr1	44350000	44400000	-0.459585		chr1	63100000	63150000	1.49318	chr1	41800000	41850000	-1.07479
chr1	61850000	61900000	0.587104	chr1	44400000	44450000	-0.422053		chr1	63150000	63200000	1.45411	chr1	41850000	41900000	-1.11123
chr1	61900000	61950000	0.572387	chr1	44450000	44500000	-0.26081		chr1	63200000	63250000	1.24103	chr1	41900000	41950000	-1.11784
chr1	61950000	62000000	0.579844	chr1	46050000	46100000	-0.0630361		chr1	63250000	63300000	0.76849	chr1	41950000	42000000	-1.16273
chr1	62000000	62050000	0.560976	chr1	46100000	46150000	-0.353239		chr1	63300000	63350000	0.29638	chr1	42000000	42050000	-1.20037
chr1	62050000	62100000	0.519306	chr1	46150000	46200000	-0.475661		chr1	63350000	63400000	0.0877909	chr1	42050000	42100000	-1.17498
chr1	62100000	62150000	0.633926	chr1	46200000	46250000	-0.526631		chr1	63400000	63450000	0.173293	chr1	42100000	42150000	-1.12392
chr1	62150000	62200000	0.706534	chr1	46250000	46300000	-0.541135		chr1	63450000	63500000	0.290786	chr1	42150000	42200000	-1.10913
chr1	62200000	62250000	0.719169	chr1	46300000	46350000	-0.452662		chr1	63500000	63550000	0.371358	chr1	42200000	42250000	-1.09483
chr1	62250000	62300000	0.662632	chr1	46350000	46400000	-0.282398		chr1	63550000	63600000	0.475139	chr1	42250000	42300000	-1.05423
chr1	62300000	62350000	0.65564	chr1	46400000	46450000	-0.444371		chr1	63600000	63650000	0.687935	chr1	42300000	42350000	-1.01916
chr1	62350000	62400000	0.801165	chr1	46450000	46500000	-0.857117		chr1	63650000	63700000	0.882928	chr1	42350000	42400000	-0.999929
chr1	62400000	62450000	0.855954	chr1	46500000	46550000	-1.00622		chr1	63700000	63750000	1.03112	chr1	42400000	42450000	-1.02258
chr1	62450000	62500000	0.923663	chr1	46550000	46600000	-1.05791		chr1	63750000	63800000	0.968898	chr1	42450000	42500000	-1.08391
chr1	62500000	62550000	1.03409	chr1	46600000	46650000	-1.0626		chr1	63800000	63850000	0.765008	chr1	42500000	42550000	-1.02459
chr1	62550000	62600000	0.995597	chr1	46650000	46700000	-1.08496		chr1	63850000	63900000	0.895503	chr1	42550000	42600000	-0.948905
chr1	62600000	62650000	0.872674	chr1	46700000	46750000	-1.00554		chr1	63900000	63950000	1.12057	chr1	42600000	42650000	-0.827906
chr1	62650000	62700000	0.994156	chr1	46750000	46800000	-0.647642		chr1	63950000	64000000	1.27823	chr1	42650000	42700000	-0.536124
chr1	62700000	62750000	1.25242	chr1	46900000	46950000	-0.156014		chr1	64000000	64050000	1.35001	chr1	42700000	42750000	-0.418041
chr1	62750000	62800000	1.29661	chr1	46950000	47000000	-0.491426		chr1	64050000	64100000	1.4438	chr1	42750000	42800000	-0.433077
chr1	62800000	62850000	1.14546	chr1	47000000	47050000	-0.812814		chr1	64100000	64150000	1.43643	chr1	42950000	43000000	-0.0557272
chr1	62850000	62900000	1.00017	chr1	47050000	47100000	-0.960491		chr1	64150000	64200000	1.25938	chr1	44250000	44300000	-0.184064
chr1	62900000	62950000	0.952474	chr1	47100000	47150000	-1.02885		chr1	64200000	64250000	1.15702	chr1	44300000	44350000	-0.502565
chr1	62950000	63000000	0.969193	chr1	47150000	47200000	-1.08867		chr1	64250000	64300000	1.21341	chr1	44350000	44400000	-0.498898
chr1	63000000	63050000	1.12592	chr1	47200000	47250000	-1.07217		chr1	64300000	64350000	1.185	chr1	44400000	44450000	-0.422666
chr1	63050000	63100000	1.32861	chr1	47250000	47300000	-1.08893		chr1	64350000	64400000	1.00968	chr1	44450000	44500000	-0.265384
chr1	63100000	63150000	1.38241	chr1	47300000	47350000	-1.12758		chr1	64400000	64450000	1.03148	chr1	46050000	46100000	-0.0504383
chr1	63150000	63200000	1.35526	chr1	47350000	47400000	-1.1787		chr1	64450000	64500000	1.09129	chr1	46100000	46150000	-0.350925
chr1	63200000	63250000	1.25126	chr1	47400000	47450000	-1.21455		chr1	64500000	64550000	1.32949	chr1	46150000	46200000	-0.497046
chr1	63250000	63300000	0.930011	chr1	47450000	47500000	-1.22042		chr1	64550000	64600000	1.47524	chr1	46200000	46250000	-0.577243
chr1	63300000	63350000	0.337876	chr1	47500000	47550000	-1.22312		chr1	64600000	64650000	1.44451	chr1	46250000	46300000	-0.673143
chr1	63350000	63400000	0.0601612	chr1	47550000	47600000	-1.23527		chr1	64650000	64700000	1.45126	chr1	46300000	46350000	-0.651008
chr1	63400000	63450000	0.0941239	chr1	47600000	47650000	-1.24733		chr1	64700000	64750000	1.48277	chr1	46350000	46400000	-0.468997
chr1	63450000	63500000	0.164906	chr1	47650000	47700000	-1.24439		chr1	64750000	64800000	1.39871	chr1	46400000	46450000	-0.57009
chr1	63500000	63550000	0.260329	chr1	47700000	47750000	-1.25417		chr1	64800000	64850000	1.2751	chr1	46450000	46500000	-0.846334
chr1	63550000	63600000	0.317401	chr1	47750000	47800000	-1.25785		chr1	64850000	64900000	1.24986	chr1	46500000	46550000	-0.965602
chr1	63600000	63650000	0.541864	chr1	47800000	47850000	-1.23402		chr1	64900000	64950000	1.29959	chr1	46550000	46600000	-0.953956
chr1	63650000	63700000	0.755549	chr1	47850000	47900000	-1.23453		chr1	64950000	65000000	1.21458	chr1	46600000	46650000	-0.919173
chr1	63700000	63750000	0.85949	chr1	47900000	47950000	-1.25897		chr1	65000000	65050000	1.02821	chr1	46650000	46700000	-0.936546
chr1	63750000	63800000	0.743852	chr1	47950000	48000000	-1.27845		chr1	65050000	65100000	0.995174	chr1	46700000	46750000	-0.847426
chr1	63800000	63850000	0.442521	chr1	48000000	48050000	-1.27828		chr1	65100000	65150000	1.13131	chr1	46750000	46800000	-0.343353
chr1	63850000	63900000	0.569246	chr1	48050000	48100000	-1.2789		chr1	65150000	65200000	1.25561	chr1	46950000	47000000	-0.126302
chr1	63900000	63950000	0.918093	chr1	48100000	48150000	-1.28825		chr1	65200000	65250000	1.06552	chr1	47000000	47050000	-0.482434
chr1	63950000	64000000	1.1479	chr1	48150000	48200000	-1.28884		chr1	65250000	65300000	0.402698	chr1	47050000	47100000	-0.644986
chr1	64000000	64050000	1.24952	chr1	48200000	48250000	-1.27792		chr1	66150000	66200000	0.302244	chr1	47100000	47150000	-0.772235
chr1	64050000	64100000	1.33338	chr1	48250000	48300000	-1.28564		chr1	66200000	66250000	0.331346	chr1	47150000	47200000	-0.841601
chr1	64100000	64150000	1.29698	chr1	48300000	48350000	-1.27084		chr1	66250000	66300000	0.109523	chr1	47200000	47250000	-0.909829
chr1	64150000	64200000	1.15701	chr1	48350000	48400000	-1.27444		chr1	66300000	66350000	0.0139764	chr1	47250000	47300000	-0.952459
chr1	64200000	64250000	1.06632	chr1	48400000	48450000	-1.29123		chr1	66650000	66700000	0.442091	chr1	47300000	47350000	-1.00177
chr1	64250000	64300000	1.09162	chr1	48450000	48500000	-1.29589		chr1	66700000	66750000	0.909591	chr1	47350000	47400000	-1.07834
chr1	64300000	64350000	1.09979	chr1	48500000	48550000	-1.28622		chr1	66750000	66800000	1.05314	chr1	47400000	47450000	-1.09109
chr1	64350000	64400000	0.955872	chr1	48550000	48600000	-1.2868		chr1	66800000	66850000	1.12183	chr1	47450000	47500000	-1.07738
chr1	64400000	64450000	0.890583	chr1	48600000	48650000	-1.28887		chr1	66850000	66900000	0.910163	chr1	47500000	47550000	-1.11707
chr1	64450000	64500000	0.911994	chr1	48650000	48700000	-1.27567		chr1	66900000	66950000	0.377717	chr1	47550000	47600000	-1.14442
chr1	64500000	64550000	1.21592	chr1	48700000	48750000	-1.27939		chr1	66950000	67000000	0.261378	chr1	47600000	47650000	-1.15125
chr1	64550000	64600000	1.3945	chr1	48750000	48800000	-1.27941		chr1	67000000	67050000	0.3931	chr1	47650000	47700000	-1.16275
chr1	64600000	64650000	1.33573	chr1	48800000	48850000	-1.28125		chr1	69650000	69700000	0.10742	chr1	47700000	47750000	-1.18974
chr1	64650000	64700000	1.33699	chr1	48850000	48900000	-1.27644		chr1	71050000	71100000	0.101324	chr1	47750000	47800000	-1.20754
chr1	64700000	64750000	1.37756	chr1	48900000	48950000	-1.28027		chr1	71100000	71150000	0.0344851	chr1	47800000	47850000	-1.1849
chr1	64750000	64800000	1.29056	chr1	48950000	49000000	-1.29503		chr1	71500000	71550000	0.652146	chr1	47850000	47900000	-1.19108
chr1	64800000	64850000	1.22032	chr1	49000000	49050000	-1.30114		chr1	71550000	71600000	1.1463	chr1	47900000	47950000	-1.22659
chr1	64850000	64900000	1.21337	chr1	49050000	49100000	-1.28727		chr1	71600000	71650000	1.18362	chr1	47950000	48000000	-1.24361
chr1	64900000	64950000	1.20509	chr1	49100000	49150000	-1.27986		chr1	71650000	71700000	1.16642	chr1	48000000	48050000	-1.23244
chr1	64950000	65000000	1.14194	chr1	49150000	49200000	-1.2991		chr1	71700000	71750000	1.11844	chr1	48050000	48100000	-1.23878
chr1	65000000	65050000	1.05805	chr1	49200000	49250000	-1.30683		chr1	71750000	71800000	1.10861	chr1	48100000	48150000	-1.25937
chr1	65050000	65100000	1.01186	chr1	49250000	49300000	-1.31132		chr1	71800000	71850000	1.06981	chr1	48150000	48200000	-1.27744
chr1	65100000	65150000	1.02522	chr1	49300000	49350000	-1.29532		chr1	71850000	71900000	1.05503	chr1	48200000	48250000	-1.2668
chr1	65150000	65200000	1.12295	chr1	49350000	49400000	-1.2893		chr1	71900000	71950000	1.02527	chr1	48250000	48300000	-1.24194
chr1	65200000	65250000	0.986634	chr1	49400000	49450000	-1.28171		chr1	71950000	72000000	0.945356	chr1	48300000	48350000	-1.22539
chr1	65250000	65300000	0.31257	chr1	49450000	49500000	-1.26457		chr1	72000000	72050000	0.849429	chr1	48350000	48400000	-1.23025
chr1	66100000	66150000	0.12186	chr1	49500000	49550000	-1.25765		chr1	72050000	72100000	0.816308	chr1	48400000	48450000	-1.23921
chr1	66150000	66200000	0.543232	chr1	49550000	49600000	-1.26399		chr1	72100000	72150000	0.774629	chr1	48450000	48500000	-1.2613
chr1	66200000	66250000	0.599307	chr1	49600000	49650000	-1.25689		chr1	72150000	72200000	0.915977	chr1	48500000	48550000	-1.23731
chr1	66250000	66300000	0.289145	chr1	49650000	49700000	-1.26251		chr1	72200000	72250000	1.26928	chr1	48550000	48600000	-1.26204
chr1	66300000	66350000	0.101967	chr1	49700000	49750000	-1.26206		chr1	72250000	72300000	1.36837	chr1	48600000	48650000	-1.28021
chr1	66350000	66400000	0.0406098	chr1	49750000	49800000	-1.25299		chr1	72300000	72350000	1.11595	chr1	48650000	48700000	-1.25042
chr1	66650000	66700000	0.44994	chr1	49800000	49850000	-1.23608		chr1	72350000	72400000	0.692135	chr1	48700000	48750000	-1.2447
chr1	66700000	66750000	0.874419	chr1	49850000	49900000	-1.23524		chr1	72400000	72450000	0.470285	chr1	48750000	48800000	-1.25749
chr1	66750000	66800000	1.00001	chr1	49900000	49950000	-1.20812		chr1	72450000	72500000	0.35272	chr1	48800000	48850000	-1.2744
chr1	66800000	66850000	1.07745	chr1	49950000	50000000	-1.17114		chr1	72500000	72550000	0.52366	chr1	48850000	48900000	-1.26209
chr1	66850000	66900000	0.810367	chr1	50000000	50050000	-1.15013		chr1	72550000	72600000	1.02391	chr1	48900000	48950000	-1.24895
chr1	66900000	66950000	0.376082	chr1	50050000	50100000	-1.15191		chr1	72600000	72650000	1.05607	chr1	48950000	49000000	-1.23657
chr1	66950000	67000000	0.298978	chr1	50100000	50150000	-1.16847		chr1	72650000	72700000	1.01356	chr1	49000000	49050000	-1.23535
chr1	67000000	67050000	0.376002	chr1	50150000	50200000	-1.1619		chr1	72700000	72750000	1.11091	chr1	49050000	49100000	-1.23835
chr1	71050000	71100000	0.14434	chr1	50200000	50250000	-1.13086		chr1	72750000	72800000	0.890512	chr1	49100000	49150000	-1.23763
chr1	71500000	71550000	0.45236	chr1	50250000	50300000	-1.13784		chr1	72800000	72850000	0.934282	chr1	49150000	49200000	-1.25667
chr1	71550000	71600000	0.920628	chr1	50300000	50350000	-1.08347		chr1	72850000	72900000	1.06178	chr1	49200000	49250000	-1.24984
chr1	71600000	71650000	1.02249	chr1	50350000	50400000	-1.05349		chr1	72900000	72950000	1.07566	chr1	49250000	49300000	-1.23752
chr1	71650000	71700000	0.979422	chr1	50400000	50450000	-1.05468		chr1	72950000	73000000	1.05906	chr1	49300000	49350000	-1.24676
chr1	71700000	71750000	0.889888	chr1	50450000	50500000	-0.998113		chr1	73000000	73050000	0.981634	chr1	49350000	49400000	-1.26021
chr1	71750000	71800000	0.934593	chr1	50500000	50550000	-0.966987		chr1	73050000	73100000	0.967516	chr1	49400000	49450000	-1.23691
chr1	71800000	71850000	0.910194	chr1	50550000	50600000	-0.949171		chr1	73100000	73150000	0.906828	chr1	49450000	49500000	-1.24068
chr1	71850000	71900000	0.993071	chr1	50600000	50650000	-0.871674		chr1	73150000	73200000	0.866402	chr1	49500000	49550000	-1.24197
chr1	71900000	71950000	0.980359	chr1	50650000	50700000	-0.757917		chr1	73200000	73250000	0.8412	chr1	49550000	49600000	-1.22513
chr1	71950000	72000000	0.878058	chr1	50700000	50750000	-0.671706		chr1	73250000	73300000	0.770323	chr1	49600000	49650000	-1.22829
chr1	72000000	72050000	0.810419	chr1	50750000	50800000	-0.611296		chr1	73300000	73350000	0.746703	chr1	49650000	49700000	-1.21667
chr1	72050000	72100000	0.706928	chr1	50800000	50850000	-0.464051		chr1	73350000	73400000	0.725269	chr1	49700000	49750000	-1.21429
chr1	72100000	72150000	0.627393	chr1	50850000	50900000	-0.139732		chr1	73400000	73450000	0.763605	chr1	49750000	49800000	-1.21836
chr1	72150000	72200000	0.892074	chr1	51350000	51400000	-0.131493		chr1	73450000	73500000	0.896023	chr1	49800000	49850000	-1.20523
chr1	72200000	72250000	1.25374	chr1	52900000	52950000	-0.134148		chr1	73500000	73550000	0.943348	chr1	49850000	49900000	-1.18182
chr1	72250000	72300000	1.34789	chr1	52950000	53000000	-0.383652		chr1	73550000	73600000	0.905909	chr1	49900000	49950000	-1.16537
chr1	72300000	72350000	1.18565	chr1	53000000	53050000	-0.332001		chr1	73600000	73650000	0.812174	chr1	49950000	50000000	-1.17494
chr1	72350000	72400000	0.885146	chr1	53050000	53100000	-0.261057		chr1	73650000	73700000	0.687375	chr1	50000000	50050000	-1.14294
chr1	72400000	72450000	0.766249	chr1	53100000	53150000	-0.431386		chr1	73700000	73750000	0.670056	chr1	50050000	50100000	-1.12544
chr1	72450000	72500000	0.637784	chr1	53150000	53200000	-0.411504		chr1	73750000	73800000	0.83978	chr1	50100000	50150000	-1.1615
chr1	72500000	72550000	0.731741	chr1	53200000	53250000	-0.253763		chr1	73800000	73850000	1.09279	chr1	50150000	50200000	-1.16526
chr1	72550000	72600000	1.14495	chr1	53350000	53400000	-0.0202381		chr1	73850000	73900000	1.37654	chr1	50200000	50250000	-1.14994
chr1	72600000	72650000	1.13869	chr1	53400000	53450000	-0.702234		chr1	73900000	73950000	1.55426	chr1	50250000	50300000	-1.13546
chr1	72650000	72700000	1.02426	chr1	53450000	53500000	-0.953975		chr1	73950000	74000000	1.60548	chr1	50300000	50350000	-1.0727
chr1	72700000	72750000	1.13026	chr1	53500000	53550000	-0.953434		chr1	74000000	74050000	1.63514	chr1	50350000	50400000	-1.05857
chr1	72750000	72800000	1.00407	chr1	53550000	53600000	-0.927873		chr1	74050000	74100000	1.6422	chr1	50400000	50450000	-1.01549
chr1	72800000	72850000	1.00268	chr1	53600000	53650000	-0.870605		chr1	74100000	74150000	1.57924	chr1	50450000	50500000	-0.976165
chr1	72850000	72900000	1.1176	chr1	53650000	53700000	-0.374181		chr1	74150000	74200000	1.53249	chr1	50500000	50550000	-0.958316
chr1	72900000	72950000	1.16781	chr1	53950000	54000000	-0.0525785		chr1	74200000	74250000	1.58589	chr1	50550000	50600000	-0.936315
chr1	72950000	73000000	1.16626	chr1	54000000	54050000	-0.401851		chr1	74250000	74300000	1.65276	chr1	50600000	50650000	-0.882555
chr1	73000000	73050000	1.13778	chr1	54050000	54100000	-0.483136		chr1	74300000	74350000	1.6223	chr1	50650000	50700000	-0.7985
chr1	73050000	73100000	1.07549	chr1	54100000	54150000	-0.395907		chr1	74350000	74400000	1.60191	chr1	50700000	50750000	-0.689569
chr1	73100000	73150000	1.03381	chr1	54150000	54200000	-0.136526		chr1	74400000	74450000	1.60415	chr1	50750000	50800000	-0.60263
chr1	73150000	73200000	1.00863	chr1	54300000	54350000	-0.264227		chr1	74450000	74500000	1.57523	chr1	50800000	50850000	-0.528703
chr1	73200000	73250000	1.00259	chr1	55900000	55950000	-0.192064		chr1	74500000	74550000	1.5637	chr1	50850000	50900000	-0.307576
chr1	73250000	73300000	0.941352	chr1	55950000	56000000	-0.540431		chr1	74550000	74600000	1.57159	chr1	51000000	51050000	-0.0996241
chr1	73300000	73350000	0.783483	chr1	56000000	56050000	-0.720876		chr1	74600000	74650000	1.56766	chr1	51050000	51100000	-0.181035
chr1	73350000	73400000	0.760971	chr1	56050000	56100000	-0.76163		chr1	74650000	74700000	1.53105	chr1	51100000	51150000	-0.0968082
chr1	73400000	73450000	0.827139	chr1	56100000	56150000	-0.777108		chr1	74700000	74750000	1.53467	chr1	51150000	51200000	-0.154034
chr1	73450000	73500000	0.930129	chr1	56150000	56200000	-0.894822		chr1	74750000	74800000	1.54899	chr1	51200000	51250000	-0.172929
chr1	73500000	73550000	0.886026	chr1	56200000	56250000	-0.952122		chr1	74800000	74850000	1.48722	chr1	51250000	51300000	-0.0110504
chr1	73550000	73600000	0.870431	chr1	56250000	56300000	-0.95526		chr1	74850000	74900000	1.31627	chr1	51300000	51350000	-0.0218305
chr1	73600000	73650000	0.820701	chr1	56300000	56350000	-0.927589		chr1	74900000	74950000	1.23306	chr1	51350000	51400000	-0.0908334
chr1	73650000	73700000	0.753827	chr1	56350000	56400000	-0.90938		chr1	74950000	75000000	1.21759	chr1	52900000	52950000	-0.0403448
chr1	73700000	73750000	0.883429	chr1	56400000	56450000	-0.919974		chr1	75000000	75050000	1.28739	chr1	52950000	53000000	-0.337585
chr1	73750000	73800000	0.975664	chr1	56450000	56500000	-0.95455		chr1	75050000	75100000	1.17527	chr1	53000000	53050000	-0.279538
chr1	73800000	73850000	1.06631	chr1	56500000	56550000	-0.940911		chr1	75100000	75150000	1.46477	chr1	53050000	53100000	-0.179808
chr1	73850000	73900000	1.31671	chr1	56550000	56600000	-0.871728		chr1	75150000	75200000	1.60712	chr1	53100000	53150000	-0.282987
chr1	73900000	73950000	1.48695	chr1	56600000	56650000	-0.813787		chr1	75200000	75250000	1.6042	chr1	53150000	53200000	-0.161111
chr1	73950000	74000000	1.51198	chr1	56650000	56700000	-0.781918		chr1	75250000	75300000	1.56688	chr1	53400000	53450000	-0.536932
chr1	74000000	74050000	1.53227	chr1	56700000	56750000	-0.623483		chr1	75300000	75350000	1.56365	chr1	53450000	53500000	-0.788701
chr1	74050000	74100000	1.53515	chr1	56750000	56800000	-0.407534		chr1	75350000	75400000	1.52429	chr1	53500000	53550000	-0.848038
chr1	74100000	74150000	1.47332	chr1	56800000	56850000	-0.180588		chr1	75400000	75450000	1.50743	chr1	53550000	53600000	-0.766062
chr1	74150000	74200000	1.43758	chr1	56850000	56900000	-0.0142549		chr1	75450000	75500000	1.55804	chr1	53600000	53650000	-0.625386
chr1	74200000	74250000	1.50118	chr1	57050000	57100000	-0.0175289		chr1	75500000	75550000	1.51579	chr1	53650000	53700000	-0.173594
chr1	74250000	74300000	1.50547	chr1	57100000	57150000	-0.118785		chr1	75550000	75600000	1.24716	chr1	54000000	54050000	-0.0599959
chr1	74300000	74350000	1.48518	chr1	65300000	65350000	-0.422409		chr1	75600000	75650000	0.718888	chr1	54050000	54100000	-0.0652404
chr1	74350000	74400000	1.49289	chr1	65350000	65400000	-0.818682		chr1	75650000	75700000	0.475498	chr1	54100000	54150000	-0.0583715
chr1	74400000	74450000	1.47394	chr1	65400000	65450000	-1.00384		chr1	75700000	75750000	0.319531	chr1	54300000	54350000	-0.0502116
chr1	74450000	74500000	1.47471	chr1	65450000	65500000	-1.10064		chr1	75750000	75800000	0.240131	chr1	55900000	55950000	-0.125636
chr1	74500000	74550000	1.44533	chr1	65500000	65550000	-1.13685		chr1	75800000	75850000	0.242863	chr1	55950000	56000000	-0.5046
chr1	74550000	74600000	1.4453	chr1	65550000	65600000	-1.16065		chr1	75850000	75900000	0.224063	chr1	56000000	56050000	-0.760221
chr1	74600000	74650000	1.45794	chr1	65600000	65650000	-1.15145		chr1	75900000	75950000	0.257766	chr1	56050000	56100000	-0.827687
chr1	74650000	74700000	1.4293	chr1	65650000	65700000	-1.12373		chr1	75950000	76000000	0.343424	chr1	56100000	56150000	-0.830691
chr1	74700000	74750000	1.44373	chr1	65700000	65750000	-1.11688		chr1	76000000	76050000	0.349731	chr1	56150000	56200000	-0.890457
chr1	74750000	74800000	1.47672	chr1	65750000	65800000	-1.12582		chr1	76050000	76100000	0.350428	chr1	56200000	56250000	-0.899303
chr1	74800000	74850000	1.44206	chr1	65800000	65850000	-1.08405		chr1	76100000	76150000	0.311582	chr1	56250000	56300000	-0.931519
chr1	74850000	74900000	1.30249	chr1	65850000	65900000	-1.08482		chr1	76150000	76200000	0.157004	chr1	56300000	56350000	-0.945306
chr1	74900000	74950000	1.22494	chr1	65900000	65950000	-1.06976		chr1	76200000	76250000	0.0843835	chr1	56350000	56400000	-0.941862
chr1	74950000	75000000	1.22067	chr1	65950000	66000000	-0.997388		chr1	76250000	76300000	0.0503502	chr1	56400000	56450000	-0.917278
chr1	75000000	75050000	1.26729	chr1	66000000	66050000	-0.89953		chr1	77000000	77050000	0.0714745	chr1	56450000	56500000	-0.91488
chr1	75050000	75100000	1.1787	chr1	66050000	66100000	-0.470207		chr1	77050000	77100000	0.258094	chr1	56500000	56550000	-0.911591
chr1	75100000	75150000	1.38204	chr1	66400000	66450000	-0.108428		chr1	77100000	77150000	0.316283	chr1	56550000	56600000	-0.900098
chr1	75150000	75200000	1.48907	chr1	66450000	66500000	-0.339371		chr1	77150000	77200000	0.314386	chr1	56600000	56650000	-0.889625
chr1	75200000	75250000	1.47302	chr1	66500000	66550000	-0.59111		chr1	77200000	77250000	0.269665	chr1	56650000	56700000	-0.790016
chr1	75250000	75300000	1.44744	chr1	66550000	66600000	-0.607823		chr1	77250000	77300000	0.369974	chr1	56700000	56750000	-0.686943
chr1	75300000	75350000	1.46003	chr1	66600000	66650000	-0.297581		chr1	77300000	77350000	0.448853	chr1	56750000	56800000	-0.548312
chr1	75350000	75400000	1.46449	chr1	67050000	67100000	-0.11652		chr1	77350000	77400000	0.499703	chr1	56800000	56850000	-0.326296
chr1	75400000	75450000	1.45578	chr1	67100000	67150000	-0.674975		chr1	77400000	77450000	0.542573	chr1	56850000	56900000	-0.142867
chr1	75450000	75500000	1.4561	chr1	67150000	67200000	-0.899219		chr1	77450000	77500000	0.613703	chr1	57050000	57100000	-0.0645029
chr1	75500000	75550000	1.41998	chr1	67200000	67250000	-1.03345		chr1	77500000	77550000	0.428122	chr1	57100000	57150000	-0.0998181
chr1	75550000	75600000	1.15964	chr1	67250000	67300000	-1.1252		chr1	78150000	78200000	0.100156	chr1	57150000	57200000	-0.0171164
chr1	75600000	75650000	0.700468	chr1	67300000	67350000	-1.14166		chr1	78200000	78250000	0.0391789	chr1	65300000	65350000	-0.287345
chr1	75650000	75700000	0.471362	chr1	67350000	67400000	-1.06808		chr1	78350000	78400000	0.188952	chr1	65350000	65400000	-0.732356
chr1	75700000	75750000	0.326151	chr1	67400000	67450000	-1.08732		chr1	78400000	78450000	0.670038	chr1	65400000	65450000	-0.939001
chr1	75750000	75800000	0.304649	chr1	67450000	67500000	-1.15106		chr1	78450000	78500000	1.10513	chr1	65450000	65500000	-1.06877
chr1	75800000	75850000	0.351393	chr1	67500000	67550000	-1.18002		chr1	78500000	78550000	1.16131	chr1	65500000	65550000	-1.09752
chr1	75850000	75900000	0.274257	chr1	67550000	67600000	-1.20809		chr1	78550000	78600000	0.962142	chr1	65550000	65600000	-1.09842
chr1	75900000	75950000	0.23136	chr1	67600000	67650000	-1.21234		chr1	78600000	78650000	1.02199	chr1	65600000	65650000	-1.11666
chr1	75950000	76000000	0.226489	chr1	67650000	67700000	-1.2355		chr1	78650000	78700000	1.05928	chr1	65650000	65700000	-1.13373
chr1	76000000	76050000	0.231889	chr1	67700000	67750000	-1.24425		chr1	78700000	78750000	0.918857	chr1	65700000	65750000	-1.13842
chr1	76050000	76100000	0.231537	chr1	67750000	67800000	-1.24868		chr1	78750000	78800000	0.933486	chr1	65750000	65800000	-1.09905
chr1	76100000	76150000	0.1549	chr1	67800000	67850000	-1.25684		chr1	78800000	78850000	0.94266	chr1	65800000	65850000	-1.06002
chr1	76150000	76200000	0.0510966	chr1	67850000	67900000	-1.25783		chr1	78850000	78900000	0.767467	chr1	65850000	65900000	-1.05758
chr1	76200000	76250000	0.0962551	chr1	67900000	67950000	-1.257		chr1	78900000	78950000	0.525388	chr1	65900000	65950000	-1.02112
chr1	76250000	76300000	0.105521	chr1	67950000	68000000	-1.25634		chr1	78950000	79000000	0.265534	chr1	65950000	66000000	-0.939412
chr1	77050000	77100000	0.0373311	chr1	68000000	68050000	-1.25657		chr1	79450000	79500000	0.0589988	chr1	66000000	66050000	-0.844569
chr1	77100000	77150000	0.0716602	chr1	68050000	68100000	-1.25867		chr1	79500000	79550000	0.221156	chr1	66050000	66100000	-0.514903
chr1	77150000	77200000	0.145804	chr1	68100000	68150000	-1.27241		chr1	79550000	79600000	0.610464	chr1	66100000	66150000	-0.0412032
chr1	77200000	77250000	0.230343	chr1	68150000	68200000	-1.28274		chr1	79600000	79650000	0.721332	chr1	66350000	66400000	-0.071378
chr1	77250000	77300000	0.239739	chr1	68200000	68250000	-1.28097		chr1	79650000	79700000	0.792384	chr1	66400000	66450000	-0.223987
chr1	77300000	77350000	0.289031	chr1	68250000	68300000	-1.26504		chr1	79700000	79750000	1.09736	chr1	66450000	66500000	-0.434034
chr1	77350000	77400000	0.404384	chr1	68300000	68350000	-1.2621		chr1	79750000	79800000	1.11752	chr1	66500000	66550000	-0.519856
chr1	77400000	77450000	0.493138	chr1	68350000	68400000	-1.25093		chr1	79800000	79850000	0.920376	chr1	66550000	66600000	-0.451551
chr1	77450000	77500000	0.531925	chr1	68400000	68450000	-1.23315		chr1	79850000	79900000	0.616822	chr1	66600000	66650000	-0.209063
chr1	77500000	77550000	0.317529	chr1	68450000	68500000	-1.2531		chr1	79900000	79950000	0.3524	chr1	67050000	67100000	-0.0395039
chr1	78150000	78200000	0.295649	chr1	68500000	68550000	-1.28443		chr1	79950000	80000000	0.298748	chr1	67100000	67150000	-0.544711
chr1	78200000	78250000	0.24592	chr1	68550000	68600000	-1.27509		chr1	80000000	80050000	0.387356	chr1	67150000	67200000	-0.742327
chr1	78250000	78300000	0.0206649	chr1	68600000	68650000	-1.28093		chr1	80050000	80100000	0.452139	chr1	67200000	67250000	-0.922295
chr1	78300000	78350000	0.216727	chr1	68650000	68700000	-1.28379		chr1	80100000	80150000	0.38573	chr1	67250000	67300000	-0.990363
chr1	78350000	78400000	0.380106	chr1	68700000	68750000	-1.28115		chr1	80150000	80200000	0.459736	chr1	67300000	67350000	-1.05106
chr1	78400000	78450000	0.638847	chr1	68750000	68800000	-1.26196		chr1	80200000	80250000	0.828655	chr1	67350000	67400000	-1.09558
chr1	78450000	78500000	0.94856	chr1	68800000	68850000	-1.24823		chr1	80250000	80300000	1.16017	chr1	67400000	67450000	-1.11432
chr1	78500000	78550000	0.988381	chr1	68850000	68900000	-1.25021		chr1	80300000	80350000	1.24526	chr1	67450000	67500000	-1.15586
chr1	78550000	78600000	0.87549	chr1	68900000	68950000	-1.24204		chr1	80350000	80400000	0.96793	chr1	67500000	67550000	-1.15919
chr1	78600000	78650000	0.918534	chr1	68950000	69000000	-1.24273		chr1	80400000	80450000	0.446754	chr1	67550000	67600000	-1.17117
chr1	78650000	78700000	0.959277	chr1	69000000	69050000	-1.23059		chr1	80450000	80500000	0.364627	chr1	67600000	67650000	-1.1967
chr1	78700000	78750000	0.780054	chr1	69050000	69100000	-1.16886		chr1	80500000	80550000	0.480943	chr1	67650000	67700000	-1.18743
chr1	78750000	78800000	0.75492	chr1	69100000	69150000	-1.11608		chr1	80550000	80600000	0.585588	chr1	67700000	67750000	-1.18851
chr1	78800000	78850000	0.752319	chr1	69150000	69200000	-1.03567		chr1	80600000	80650000	0.632788	chr1	67750000	67800000	-1.22957
chr1	78850000	78900000	0.549512	chr1	69200000	69250000	-0.840886		chr1	80650000	80700000	0.605119	chr1	67800000	67850000	-1.24423
chr1	78900000	78950000	0.210336	chr1	69250000	69300000	-0.747341		chr1	80700000	80750000	0.572634	chr1	67850000	67900000	-1.21836
chr1	79550000	79600000	0.365152	chr1	69300000	69350000	-0.744606		chr1	80750000	80800000	0.342299	chr1	67900000	67950000	-1.20279
chr1	79600000	79650000	0.512953	chr1	69350000	69400000	-0.736205		chr1	81500000	81550000	0.0477168	chr1	67950000	68000000	-1.22173
chr1	79650000	79700000	0.610476	chr1	69400000	69450000	-0.725538		chr1	81550000	81600000	0.107932	chr1	68000000	68050000	-1.22062
chr1	79700000	79750000	0.934574	chr1	69450000	69500000	-0.613908		chr1	81600000	81650000	0.160345	chr1	68050000	68100000	-1.19309
chr1	79750000	79800000	1.00071	chr1	69500000	69550000	-0.525863		chr1	81650000	81700000	0.275653	chr1	68100000	68150000	-1.21564
chr1	79800000	79850000	0.816241	chr1	69550000	69600000	-0.462615		chr1	81700000	81750000	0.41211	chr1	68150000	68200000	-1.25566
chr1	79850000	79900000	0.525243	chr1	69600000	69650000	-0.306986		chr1	81750000	81800000	0.347925	chr1	68200000	68250000	-1.26682
chr1	79900000	79950000	0.271857	chr1	69650000	69700000	-0.11201		chr1	81800000	81850000	0.152887	chr1	68250000	68300000	-1.24565
chr1	79950000	80000000	0.349227	chr1	69700000	69750000	-0.358238		chr1	81850000	81900000	0.255281	chr1	68300000	68350000	-1.24398
chr1	80000000	80050000	0.459942	chr1	69750000	69800000	-0.613578		chr1	81900000	81950000	0.364427	chr1	68350000	68400000	-1.22928
chr1	80050000	80100000	0.37496	chr1	69800000	69850000	-0.799206		chr1	81950000	82000000	0.380521	chr1	68400000	68450000	-1.23686
chr1	80100000	80150000	0.335056	chr1	69850000	69900000	-1.0283		chr1	82000000	82050000	0.382186	chr1	68450000	68500000	-1.2537
chr1	80150000	80200000	0.440597	chr1	69900000	69950000	-1.08186		chr1	82050000	82100000	0.419887	chr1	68500000	68550000	-1.2768
chr1	80200000	80250000	0.773395	chr1	69950000	70000000	-1.10716		chr1	82100000	82150000	0.464151	chr1	68550000	68600000	-1.29117
chr1	80250000	80300000	1.06893	chr1	70000000	70050000	-1.08447		chr1	82150000	82200000	0.595133	chr1	68600000	68650000	-1.27234
chr1	80300000	80350000	1.16174	chr1	70050000	70100000	-0.969745		chr1	82200000	82250000	0.797228	chr1	68650000	68700000	-1.27004
chr1	80350000	80400000	0.918271	chr1	70100000	70150000	-0.822638		chr1	82250000	82300000	0.992699	chr1	68700000	68750000	-1.24754
chr1	80400000	80450000	0.360833	chr1	70150000	70200000	-0.776793		chr1	82300000	82350000	0.934456	chr1	68750000	68800000	-1.2486
chr1	80450000	80500000	0.237652	chr1	70200000	70250000	-0.823194		chr1	82350000	82400000	0.613401	chr1	68800000	68850000	-1.25417
chr1	80500000	80550000	0.367871	chr1	70250000	70300000	-0.880681		chr1	82400000	82450000	0.453365	chr1	68850000	68900000	-1.22714
chr1	80550000	80600000	0.481131	chr1	70300000	70350000	-0.998484		chr1	82450000	82500000	0.350958	chr1	68900000	68950000	-1.21612
chr1	80600000	80650000	0.590281	chr1	70350000	70400000	-1.0311		chr1	82500000	82550000	0.151309	chr1	68950000	69000000	-1.23342
chr1	80650000	80700000	0.611849	chr1	70400000	70450000	-1.04742		chr1	82550000	82600000	0.113079	chr1	69000000	69050000	-1.22879
chr1	80700000	80750000	0.544826	chr1	70450000	70500000	-1.10576		chr1	82600000	82650000	0.163224	chr1	69050000	69100000	-1.18574
chr1	80750000	80800000	0.287179	chr1	70500000	70550000	-1.0859		chr1	82650000	82700000	0.350202	chr1	69100000	69150000	-1.12166
chr1	81500000	81550000	0.0783872	chr1	70550000	70600000	-1.06841		chr1	82700000	82750000	0.708358	chr1	69150000	69200000	-1.02582
chr1	81550000	81600000	0.123341	chr1	70600000	70650000	-1.06678		chr1	82750000	82800000	0.893197	chr1	69200000	69250000	-0.840729
chr1	81600000	81650000	0.18892	chr1	70650000	70700000	-1.06054		chr1	82800000	82850000	1.04931	chr1	69250000	69300000	-0.775001
chr1	81650000	81700000	0.260402	chr1	70700000	70750000	-1.0708		chr1	82850000	82900000	0.990942	chr1	69300000	69350000	-0.759842
chr1	81700000	81750000	0.460934	chr1	70750000	70800000	-1.04		chr1	82900000	82950000	0.524451	chr1	69350000	69400000	-0.758011
chr1	81750000	81800000	0.419094	chr1	70800000	70850000	-1.00976		chr1	82950000	83000000	0.260786	chr1	69400000	69450000	-0.777961
chr1	81800000	81850000	0.152991	chr1	70850000	70900000	-0.969794		chr1	83000000	83050000	0.195775	chr1	69450000	69500000	-0.701354
chr1	81850000	81900000	0.245183	chr1	70900000	70950000	-0.925146		chr1	83050000	83100000	0.10315	chr1	69500000	69550000	-0.570371
chr1	81900000	81950000	0.449774	chr1	70950000	71000000	-0.784486		chr1	83100000	83150000	0.0568423	chr1	69550000	69600000	-0.434065
chr1	81950000	82000000	0.488161	chr1	71000000	71050000	-0.412741		chr1	83700000	83750000	0.00231384	chr1	69600000	69650000	-0.182192
chr1	82000000	82050000	0.390136	chr1	71100000	71150000	-0.0224877		chr1	83750000	83800000	0.228438	chr1	69700000	69750000	-0.189099
chr1	82050000	82100000	0.416321	chr1	71150000	71200000	-0.68296		chr1	83800000	83850000	0.184324	chr1	69750000	69800000	-0.56724
chr1	82100000	82150000	0.524655	chr1	71200000	71250000	-0.790182		chr1	83850000	83900000	0.222141	chr1	69800000	69850000	-0.80394
chr1	82150000	82200000	0.648295	chr1	71250000	71300000	-0.703286		chr1	83900000	83950000	0.217004	chr1	69850000	69900000	-1.0403
chr1	82200000	82250000	0.879841	chr1	71300000	71350000	-0.66586		chr1	83950000	84000000	0.142664	chr1	69900000	69950000	-1.08404
chr1	82250000	82300000	0.987722	chr1	71350000	71400000	-0.697702		chr1	84000000	84050000	0.0539979	chr1	69950000	70000000	-1.11805
chr1	82300000	82350000	0.870554	chr1	71400000	71450000	-0.653984		chr1	84050000	84100000	0.0796659	chr1	70000000	70050000	-1.1339
chr1	82350000	82400000	0.633144	chr1	71450000	71500000	-0.301999		chr1	84100000	84150000	0.14508	chr1	70050000	70100000	-1.13216
chr1	82400000	82450000	0.529221	chr1	76300000	76350000	-0.00896392		chr1	84150000	84200000	0.217735	chr1	70100000	70150000	-1.0549
chr1	82450000	82500000	0.286564	chr1	76350000	76400000	-0.0300305		chr1	84200000	84250000	0.24678	chr1	70150000	70200000	-0.952922
chr1	82500000	82550000	0.0199843	chr1	76400000	76450000	-0.00918897		chr1	84250000	84300000	0.270768	chr1	70200000	70250000	-0.975507
chr1	82550000	82600000	0.0546226	chr1	76450000	76500000	-0.0491314		chr1	84300000	84350000	0.304184	chr1	70250000	70300000	-1.04262
chr1	82600000	82650000	0.0974865	chr1	76500000	76550000	-0.194312		chr1	84350000	84400000	0.282167	chr1	70300000	70350000	-1.07659
chr1	82650000	82700000	0.283516	chr1	76550000	76600000	-0.306509		chr1	84400000	84450000	0.174403	chr1	70350000	70400000	-1.10894
chr1	82700000	82750000	0.557467	chr1	76600000	76650000	-0.302267		chr1	84450000	84500000	0.133021	chr1	70400000	70450000	-1.14155
chr1	82750000	82800000	0.678102	chr1	76650000	76700000	-0.282983		chr1	84500000	84550000	0.112093	chr1	70450000	70500000	-1.15896
chr1	82800000	82850000	0.838348	chr1	76700000	76750000	-0.257309		chr1	84650000	84700000	0.170972	chr1	70500000	70550000	-1.18163
chr1	82850000	82900000	0.818949	chr1	76750000	76800000	-0.319654		chr1	84700000	84750000	0.775578	chr1	70550000	70600000	-1.19859
chr1	82900000	82950000	0.354084	chr1	76800000	76850000	-0.29128		chr1	84750000	84800000	1.11421	chr1	70600000	70650000	-1.18785
chr1	82950000	83000000	0.0249874	chr1	76850000	76900000	-0.167945		chr1	84800000	84850000	1.1786	chr1	70650000	70700000	-1.1862
chr1	84700000	84750000	0.731776	chr1	76900000	76950000	-0.145447		chr1	84850000	84900000	0.906818	chr1	70700000	70750000	-1.11608
chr1	84750000	84800000	1.03855	chr1	76950000	77000000	-0.169384		chr1	85700000	85750000	0.348543	chr1	70750000	70800000	-1.06266
chr1	84800000	84850000	1.06303	chr1	77000000	77050000	-0.0890483		chr1	85750000	85800000	0.84813	chr1	70800000	70850000	-1.03687
chr1	84850000	84900000	0.798559	chr1	77550000	77600000	-0.209859		chr1	85800000	85850000	1.08848	chr1	70850000	70900000	-1.00595
chr1	85700000	85750000	0.414736	chr1	77600000	77650000	-0.605948		chr1	85850000	85900000	1.08073	chr1	70900000	70950000	-0.934154
chr1	85750000	85800000	0.807394	chr1	77650000	77700000	-0.785698		chr1	85900000	85950000	0.957943	chr1	70950000	71000000	-0.804586
chr1	85800000	85850000	1.03512	chr1	77700000	77750000	-0.858006		chr1	85950000	86000000	0.771199	chr1	71000000	71050000	-0.502963
chr1	85850000	85900000	1.01386	chr1	77750000	77800000	-0.889897		chr1	86000000	86050000	1.10202	chr1	71150000	71200000	-0.584058
chr1	85900000	85950000	0.84935	chr1	77800000	77850000	-0.870343		chr1	86050000	86100000	1.35489	chr1	71200000	71250000	-0.710867
chr1	85950000	86000000	0.656617	chr1	77850000	77900000	-0.786777		chr1	86100000	86150000	1.42942	chr1	71250000	71300000	-0.615254
chr1	86000000	86050000	1.01401	chr1	77900000	77950000	-0.531754		chr1	86150000	86200000	1.42698	chr1	71300000	71350000	-0.569851
chr1	86050000	86100000	1.31667	chr1	77950000	78000000	-0.234059		chr1	86200000	86250000	1.25745	chr1	71350000	71400000	-0.586601
chr1	86100000	86150000	1.39407	chr1	78000000	78050000	-0.295303		chr1	86250000	86300000	1.18863	chr1	71400000	71450000	-0.456572
chr1	86150000	86200000	1.38268	chr1	78050000	78100000	-0.360619		chr1	86300000	86350000	1.43202	chr1	71450000	71500000	-0.0797784
chr1	86200000	86250000	1.24471	chr1	78100000	78150000	-0.133142		chr1	86350000	86400000	1.5817	chr1	76300000	76350000	-0.0627234
chr1	86250000	86300000	1.17043	chr1	78950000	79000000	-0.055155		chr1	86400000	86450000	1.60533	chr1	76350000	76400000	-0.0381446
chr1	86300000	86350000	1.39199	chr1	79000000	79050000	-0.278398		chr1	86450000	86500000	1.59363	chr1	76400000	76450000	-0.0409256
chr1	86350000	86400000	1.49749	chr1	79050000	79100000	-0.423962		chr1	86500000	86550000	1.59681	chr1	76450000	76500000	-0.176204
chr1	86400000	86450000	1.49978	chr1	79100000	79150000	-0.460353		chr1	86550000	86600000	1.56346	chr1	76500000	76550000	-0.196407
chr1	86450000	86500000	1.4945	chr1	79150000	79200000	-0.488711		chr1	86600000	86650000	1.47976	chr1	76550000	76600000	-0.186381
chr1	86500000	86550000	1.47673	chr1	79200000	79250000	-0.498787		chr1	86650000	86700000	1.36387	chr1	76600000	76650000	-0.156658
chr1	86550000	86600000	1.47738	chr1	79250000	79300000	-0.467361		chr1	86700000	86750000	1.23736	chr1	76650000	76700000	-0.142816
chr1	86600000	86650000	1.44058	chr1	79300000	79350000	-0.47521		chr1	86750000	86800000	1.07066	chr1	76700000	76750000	-0.181431
chr1	86650000	86700000	1.36454	chr1	79350000	79400000	-0.463831		chr1	86800000	86850000	1.03024	chr1	76750000	76800000	-0.2306
chr1	86700000	86750000	1.30502	chr1	79400000	79450000	-0.312293		chr1	86850000	86900000	1.14371	chr1	76800000	76850000	-0.11141
chr1	86750000	86800000	1.1499	chr1	79450000	79500000	-0.240394		chr1	86900000	86950000	1.22774	chr1	76850000	76900000	-0.0119295
chr1	86800000	86850000	1.12265	chr1	79500000	79550000	-0.0700044		chr1	86950000	87000000	1.25635	chr1	76900000	76950000	-0.00290496
chr1	86850000	86900000	1.1808	chr1	80800000	80850000	-0.054936		chr1	87000000	87050000	1.29078	chr1	76950000	77000000	-0.0423171
chr1	86900000	86950000	1.20708	chr1	80850000	80900000	-0.349449		chr1	87050000	87100000	1.29183	chr1	77550000	77600000	-0.0276475
chr1	86950000	87000000	1.27401	chr1	80900000	80950000	-0.620566		chr1	87100000	87150000	1.23139	chr1	77600000	77650000	-0.375505
chr1	87000000	87050000	1.33727	chr1	80950000	81000000	-0.752022		chr1	87150000	87200000	1.39078	chr1	77650000	77700000	-0.530162
chr1	87050000	87100000	1.33167	chr1	81000000	81050000	-0.78025		chr1	87200000	87250000	1.45048	chr1	77700000	77750000	-0.565302
chr1	87100000	87150000	1.28904	chr1	81050000	81100000	-0.783627		chr1	87250000	87300000	1.42409	chr1	77750000	77800000	-0.63011
chr1	87150000	87200000	1.40408	chr1	81100000	81150000	-0.753133		chr1	87300000	87350000	1.44517	chr1	77800000	77850000	-0.583721
chr1	87200000	87250000	1.44225	chr1	81150000	81200000	-0.697091		chr1	87350000	87400000	1.40278	chr1	77850000	77900000	-0.472271
chr1	87250000	87300000	1.41517	chr1	81200000	81250000	-0.566499		chr1	87400000	87450000	1.30095	chr1	77900000	77950000	-0.25912
chr1	87300000	87350000	1.43436	chr1	81250000	81300000	-0.192458		chr1	87450000	87500000	1.29045	chr1	77950000	78000000	-0.0595142
chr1	87350000	87400000	1.4217	chr1	81300000	81350000	-0.032472		chr1	87500000	87550000	1.21276	chr1	78000000	78050000	-0.208586
chr1	87400000	87450000	1.34599	chr1	81350000	81400000	-0.258028		chr1	87550000	87600000	1.19238	chr1	78050000	78100000	-0.375061
chr1	87450000	87500000	1.28298	chr1	81400000	81450000	-0.313372		chr1	87600000	87650000	1.1679	chr1	78100000	78150000	-0.254476
chr1	87500000	87550000	1.25214	chr1	81450000	81500000	-0.108281		chr1	87650000	87700000	1.09828	chr1	78250000	78300000	-0.183573
chr1	87550000	87600000	1.24046	chr1	83000000	83050000	-0.0953833		chr1	87700000	87750000	1.2622	chr1	78300000	78350000	-0.094052
chr1	87600000	87650000	1.22298	chr1	83050000	83100000	-0.265436		chr1	87750000	87800000	1.36419	chr1	79000000	79050000	-0.00939999
chr1	87650000	87700000	1.16635	chr1	83100000	83150000	-0.312689		chr1	87800000	87850000	1.36408	chr1	79050000	79100000	-0.164287
chr1	87700000	87750000	1.26553	chr1	83150000	83200000	-0.320127		chr1	87850000	87900000	1.3831	chr1	79100000	79150000	-0.164434
chr1	87750000	87800000	1.33653	chr1	83200000	83250000	-0.40076		chr1	87900000	87950000	1.33663	chr1	79150000	79200000	-0.0507605
chr1	87800000	87850000	1.37154	chr1	83250000	83300000	-0.479065		chr1	87950000	88000000	1.28855	chr1	79200000	79250000	-0.0980167
chr1	87850000	87900000	1.3847	chr1	83300000	83350000	-0.573594		chr1	88000000	88050000	1.09942	chr1	79250000	79300000	-0.210086
chr1	87900000	87950000	1.34592	chr1	83350000	83400000	-0.595449		chr1	88050000	88100000	0.679004	chr1	79300000	79350000	-0.204204
chr1	87950000	88000000	1.31007	chr1	83400000	83450000	-0.484265		chr1	88100000	88150000	0.61093	chr1	79350000	79400000	-0.168265
chr1	88000000	88050000	1.1446	chr1	83450000	83500000	-0.541068		chr1	88300000	88350000	0.0393215	chr1	79400000	79450000	-0.0441392
chr1	88050000	88100000	0.834016	chr1	83500000	83550000	-0.665293		chr1	88350000	88400000	0.555031	chr1	80800000	80850000	-0.0133749
chr1	88100000	88150000	0.829994	chr1	83550000	83600000	-0.635992		chr1	88400000	88450000	0.717271	chr1	80850000	80900000	-0.366087
chr1	88300000	88350000	0.0385626	chr1	83600000	83650000	-0.592699		chr1	88450000	88500000	0.883802	chr1	80900000	80950000	-0.603692
chr1	88350000	88400000	0.792909	chr1	83650000	83700000	-0.487457		chr1	88500000	88550000	0.857812	chr1	80950000	81000000	-0.707535
chr1	88400000	88450000	0.941259	chr1	83700000	83750000	-0.243544		chr1	88550000	88600000	0.746416	chr1	81000000	81050000	-0.720735
chr1	88450000	88500000	1.07751	chr1	83750000	83800000	-0.195973		chr1	88600000	88650000	0.747408	chr1	81050000	81100000	-0.718043
chr1	88500000	88550000	1.08024	chr1	83800000	83850000	-0.255441		chr1	88650000	88700000	0.994629	chr1	81100000	81150000	-0.669785
chr1	88550000	88600000	0.984877	chr1	83850000	83900000	-0.159018		chr1	88700000	88750000	1.08039	chr1	81150000	81200000	-0.564085
chr1	88600000	88650000	0.961371	chr1	83900000	83950000	-0.174045		chr1	88750000	88800000	0.868066	chr1	81200000	81250000	-0.410671
chr1	88650000	88700000	1.14548	chr1	83950000	84000000	-0.282655		chr1	88800000	88850000	0.681439	chr1	81250000	81300000	-0.152366
chr1	88700000	88750000	1.16301	chr1	84000000	84050000	-0.3646		chr1	88850000	88900000	0.645312	chr1	81300000	81350000	-0.0430109
chr1	88750000	88800000	0.968528	chr1	84050000	84100000	-0.374984		chr1	88900000	88950000	0.691424	chr1	81350000	81400000	-0.230494
chr1	88800000	88850000	0.767738	chr1	84100000	84150000	-0.336898		chr1	88950000	89000000	0.881153	chr1	81400000	81450000	-0.362336
chr1	88850000	88900000	0.671086	chr1	84150000	84200000	-0.349707		chr1	89000000	89050000	1.17349	chr1	81450000	81500000	-0.208488
chr1	88900000	88950000	0.738418	chr1	84200000	84250000	-0.328483		chr1	89050000	89100000	1.39114	chr1	83150000	83200000	-0.166412
chr1	88950000	89000000	0.897175	chr1	84250000	84300000	-0.213551		chr1	89100000	89150000	1.35561	chr1	83200000	83250000	-0.405128
chr1	89000000	89050000	1.1442	chr1	84300000	84350000	-0.189358		chr1	89150000	89200000	1.18532	chr1	83250000	83300000	-0.553236
chr1	89050000	89100000	1.30955	chr1	84350000	84400000	-0.174188		chr1	89200000	89250000	0.994364	chr1	83300000	83350000	-0.651342
chr1	89100000	89150000	1.28265	chr1	84400000	84450000	-0.232289		chr1	89250000	89300000	0.935486	chr1	83350000	83400000	-0.695049
chr1	89150000	89200000	1.17642	chr1	84450000	84500000	-0.431232		chr1	89300000	89350000	0.94526	chr1	83400000	83450000	-0.717029
chr1	89200000	89250000	1.14039	chr1	84500000	84550000	-0.469612		chr1	89350000	89400000	0.974849	chr1	83450000	83500000	-0.759545
chr1	89250000	89300000	1.14634	chr1	84550000	84600000	-0.498988		chr1	89400000	89450000	1.24807	chr1	83500000	83550000	-0.82045
chr1	89300000	89350000	1.12551	chr1	84600000	84650000	-0.515361		chr1	89450000	89500000	1.35916	chr1	83550000	83600000	-0.818136
chr1	89350000	89400000	1.13065	chr1	84650000	84700000	-0.144492		chr1	89500000	89550000	1.44521	chr1	83600000	83650000	-0.704187
chr1	89400000	89450000	1.31266	chr1	84900000	84950000	-0.0810949		chr1	89550000	89600000	1.49947	chr1	83650000	83700000	-0.459556
chr1	89450000	89500000	1.39038	chr1	84950000	85000000	-1.02461		chr1	89600000	89650000	1.45365	chr1	84550000	84600000	-0.00171079
chr1	89500000	89550000	1.39122	chr1	85000000	85050000	-1.22657		chr1	89650000	89700000	1.35582	chr1	84600000	84650000	-0.0570274
chr1	89550000	89600000	1.4238	chr1	85050000	85100000	-1.29747		chr1	89700000	89750000	1.21816	chr1	84900000	84950000	-0.00407659
chr1	89600000	89650000	1.40674	chr1	85100000	85150000	-1.29931		chr1	89750000	89800000	1.17558	chr1	84950000	85000000	-0.982556
chr1	89650000	89700000	1.35771	chr1	85150000	85200000	-1.2562		chr1	89800000	89850000	1.23341	chr1	85000000	85050000	-1.18173
chr1	89700000	89750000	1.30706	chr1	85350000	85400000	-1.26206		chr1	89850000	89900000	1.27106	chr1	85050000	85100000	-1.24796
chr1	89750000	89800000	1.2682	chr1	85400000	85450000	-0.986404		chr1	89900000	89950000	1.29928	chr1	85100000	85150000	-1.24744
chr1	89800000	89850000	1.27277	chr1	85450000	85500000	-1.20819		chr1	89950000	90000000	1.24467	chr1	85150000	85200000	-1.20036
chr1	89850000	89900000	1.2925	chr1	85500000	85550000	-1.19771		chr1	90000000	90050000	1.30659	chr1	85350000	85400000	-1.25873
chr1	89900000	89950000	1.29961	chr1	85650000	85700000	-0.466713		chr1	90050000	90100000	1.263	chr1	85400000	85450000	-0.94012
chr1	89950000	90000000	1.2662	chr1	88150000	88200000	-0.276825		chr1	90100000	90150000	1.2229	chr1	85450000	85500000	-1.18307
chr1	90000000	90050000	1.25055	chr1	94100000	94150000	-0.441685		chr1	90150000	90200000	1.28114	chr1	85500000	85550000	-1.12973
chr1	90050000	90100000	1.24797	chr1	94150000	94200000	-0.77487		chr1	90200000	90250000	1.3672	chr1	85650000	85700000	-0.438564
chr1	90100000	90150000	1.23399	chr1	94200000	94250000	-0.929627		chr1	90250000	90300000	1.35837	chr1	88150000	88200000	-0.258385
chr1	90150000	90200000	1.27488	chr1	94250000	94300000	-1.01991		chr1	90300000	90350000	1.28925	chr1	94100000	94150000	-0.378345
chr1	90200000	90250000	1.32203	chr1	94300000	94350000	-1.05693		chr1	90350000	90400000	1.33169	chr1	94150000	94200000	-0.694476
chr1	90250000	90300000	1.33261	chr1	94350000	94400000	-1.03581		chr1	90400000	90450000	1.31433	chr1	94200000	94250000	-0.863046
chr1	90300000	90350000	1.3176	chr1	94400000	94450000	-1.04203		chr1	90450000	90500000	1.30873	chr1	94250000	94300000	-0.933234
chr1	90350000	90400000	1.28009	chr1	94450000	94500000	-1.05166		chr1	90500000	90550000	1.31138	chr1	94300000	94350000	-0.894729
chr1	90400000	90450000	1.2721	chr1	94500000	94550000	-1.06415		chr1	90550000	90600000	1.37466	chr1	94350000	94400000	-0.892895
chr1	90450000	90500000	1.32511	chr1	94550000	94600000	-1.07104		chr1	90600000	90650000	1.48565	chr1	94400000	94450000	-0.950962
chr1	90500000	90550000	1.32452	chr1	94600000	94650000	-1.03698		chr1	90650000	90700000	1.46795	chr1	94450000	94500000	-0.966831
chr1	90550000	90600000	1.31452	chr1	94650000	94700000	-1.01464		chr1	90700000	90750000	1.44842	chr1	94500000	94550000	-0.975509
chr1	90600000	90650000	1.35578	chr1	94700000	94750000	-0.970061		chr1	90750000	90800000	1.44882	chr1	94550000	94600000	-0.966495
chr1	90650000	90700000	1.35376	chr1	94750000	94800000	-0.971095		chr1	90800000	90850000	1.46944	chr1	94600000	94650000	-0.926404
chr1	90700000	90750000	1.37315	chr1	94800000	94850000	-0.989693		chr1	90850000	90900000	1.50998	chr1	94650000	94700000	-0.884776
chr1	90750000	90800000	1.38028	chr1	94850000	94900000	-0.983889		chr1	90900000	90950000	1.51674	chr1	94700000	94750000	-0.87211
chr1	90800000	90850000	1.37298	chr1	94900000	94950000	-1.00186		chr1	90950000	91000000	1.54078	chr1	94750000	94800000	-0.870113
chr1	90850000	90900000	1.3671	chr1	94950000	95000000	-0.983793		chr1	91000000	91050000	1.56823	chr1	94800000	94850000	-0.902774
chr1	90900000	90950000	1.3842	chr1	95000000	95050000	-0.952061		chr1	91050000	91100000	1.57011	chr1	94850000	94900000	-0.938004
chr1	90950000	91000000	1.41863	chr1	95050000	95100000	-0.910105		chr1	91100000	91150000	1.51131	chr1	94900000	94950000	-0.911147
chr1	91000000	91050000	1.43776	chr1	95100000	95150000	-0.878989		chr1	91150000	91200000	1.4761	chr1	94950000	95000000	-0.861619
chr1	91050000	91100000	1.43933	chr1	95150000	95200000	-0.771766		chr1	91200000	91250000	1.5439	chr1	95000000	95050000	-0.850521
chr1	91100000	91150000	1.39058	chr1	95200000	95250000	-0.484976		chr1	91250000	91300000	1.57602	chr1	95050000	95100000	-0.855819
chr1	91150000	91200000	1.38445	chr1	95350000	95400000	-0.335904		chr1	91300000	91350000	1.58705	chr1	95100000	95150000	-0.838386
chr1	91200000	91250000	1.4435	chr1	95400000	95450000	-0.61406		chr1	91350000	91400000	1.58854	chr1	95150000	95200000	-0.745609
chr1	91250000	91300000	1.46897	chr1	95450000	95500000	-0.745714		chr1	91400000	91450000	1.61314	chr1	95200000	95250000	-0.536445
chr1	91300000	91350000	1.4549	chr1	95500000	95550000	-0.871815		chr1	91450000	91500000	1.60752	chr1	95350000	95400000	-0.344651
chr1	91350000	91400000	1.46039	chr1	95550000	95600000	-0.928282		chr1	91500000	91550000	1.54952	chr1	95400000	95450000	-0.649664
chr1	91400000	91450000	1.46796	chr1	95600000	95650000	-0.894729		chr1	91550000	91600000	1.38592	chr1	95450000	95500000	-0.743222
chr1	91450000	91500000	1.45078	chr1	95650000	95700000	-0.900102		chr1	91600000	91650000	1.23324	chr1	95500000	95550000	-0.810108
chr1	91500000	91550000	1.4245	chr1	95700000	95750000	-0.945041		chr1	91650000	91700000	1.20686	chr1	95550000	95600000	-0.822094
chr1	91550000	91600000	1.30493	chr1	95750000	95800000	-0.982101		chr1	91700000	91750000	1.21429	chr1	95600000	95650000	-0.7771
chr1	91600000	91650000	1.06875	chr1	95800000	95850000	-1.05099		chr1	91750000	91800000	1.28772	chr1	95650000	95700000	-0.828934
chr1	91650000	91700000	0.991006	chr1	95850000	95900000	-1.10526		chr1	91800000	91850000	1.37408	chr1	95700000	95750000	-0.887408
chr1	91700000	91750000	1.04061	chr1	95900000	95950000	-1.11261		chr1	91850000	91900000	1.41947	chr1	95750000	95800000	-0.93389
chr1	91750000	91800000	1.09441	chr1	95950000	96000000	-1.12789		chr1	91900000	91950000	1.37744	chr1	95800000	95850000	-0.973615
chr1	91800000	91850000	1.16517	chr1	96000000	96050000	-1.1349		chr1	91950000	92000000	1.41807	chr1	95850000	95900000	-1.04734
chr1	91850000	91900000	1.22808	chr1	96050000	96100000	-1.14037		chr1	92000000	92050000	1.45237	chr1	95900000	95950000	-1.04871
chr1	91900000	91950000	1.28479	chr1	96100000	96150000	-1.13279		chr1	92050000	92100000	1.46	chr1	95950000	96000000	-1.02922
chr1	91950000	92000000	1.32453	chr1	96150000	96200000	-1.14212		chr1	92100000	92150000	1.50774	chr1	96000000	96050000	-1.03035
chr1	92000000	92050000	1.36246	chr1	96200000	96250000	-1.15074		chr1	92150000	92200000	1.51787	chr1	96050000	96100000	-1.077
chr1	92050000	92100000	1.39027	chr1	96250000	96300000	-1.14128		chr1	92200000	92250000	1.40188	chr1	96100000	96150000	-1.0902
chr1	92100000	92150000	1.42249	chr1	96300000	96350000	-1.14593		chr1	92250000	92300000	1.2022	chr1	96150000	96200000	-1.08936
chr1	92150000	92200000	1.43793	chr1	96350000	96400000	-1.15104		chr1	92300000	92350000	1.2372	chr1	96200000	96250000	-1.11324
chr1	92200000	92250000	1.37197	chr1	96400000	96450000	-1.17356		chr1	92350000	92400000	1.30802	chr1	96250000	96300000	-1.10107
chr1	92250000	92300000	1.2155	chr1	96450000	96500000	-1.19797		chr1	92400000	92450000	1.36441	chr1	96300000	96350000	-1.08489
chr1	92300000	92350000	1.21863	chr1	96500000	96550000	-1.18517		chr1	92450000	92500000	1.34765	chr1	96350000	96400000	-1.10946
chr1	92350000	92400000	1.27444	chr1	96550000	96600000	-1.17213		chr1	92500000	92550000	1.14399	chr1	96400000	96450000	-1.1337
chr1	92400000	92450000	1.30451	chr1	96600000	96650000	-1.17359		chr1	92550000	92600000	0.97691	chr1	96450000	96500000	-1.13611
chr1	92450000	92500000	1.28423	chr1	96650000	96700000	-1.17956		chr1	92600000	92650000	1.24261	chr1	96500000	96550000	-1.13311
chr1	92500000	92550000	1.05178	chr1	96700000	96750000	-1.17802		chr1	92650000	92700000	1.43757	chr1	96550000	96600000	-1.11497
chr1	92550000	92600000	0.969118	chr1	96750000	96800000	-1.16847		chr1	92700000	92750000	1.36544	chr1	96600000	96650000	-1.13366
chr1	92600000	92650000	1.27882	chr1	96800000	96850000	-1.16273		chr1	92750000	92800000	1.35335	chr1	96650000	96700000	-1.14004
chr1	92650000	92700000	1.39578	chr1	96850000	96900000	-1.19554		chr1	92800000	92850000	1.41481	chr1	96700000	96750000	-1.1311
chr1	92700000	92750000	1.38664	chr1	96900000	96950000	-1.18814		chr1	92850000	92900000	1.51561	chr1	96750000	96800000	-1.11271
chr1	92750000	92800000	1.39036	chr1	96950000	97000000	-1.17854		chr1	92900000	92950000	1.53507	chr1	96800000	96850000	-1.08129
chr1	92800000	92850000	1.37429	chr1	97000000	97050000	-1.17806		chr1	92950000	93000000	1.35691	chr1	96850000	96900000	-1.10623
chr1	92850000	92900000	1.39613	chr1	97050000	97100000	-1.1772		chr1	93000000	93050000	1.14685	chr1	96900000	96950000	-1.13804
chr1	92900000	92950000	1.42038	chr1	97100000	97150000	-1.18014		chr1	93050000	93100000	1.11817	chr1	96950000	97000000	-1.14513
chr1	92950000	93000000	1.29673	chr1	97150000	97200000	-1.18851		chr1	93100000	93150000	1.21765	chr1	97000000	97050000	-1.12816
chr1	93000000	93050000	1.07471	chr1	97200000	97250000	-1.18911		chr1	93150000	93200000	1.34942	chr1	97050000	97100000	-1.12373
chr1	93050000	93100000	1.01466	chr1	97250000	97300000	-1.16788		chr1	93200000	93250000	1.41178	chr1	97100000	97150000	-1.15541
chr1	93100000	93150000	1.14996	chr1	97300000	97350000	-1.13015		chr1	93250000	93300000	1.42027	chr1	97150000	97200000	-1.16058
chr1	93150000	93200000	1.28616	chr1	97350000	97400000	-1.08703		chr1	93300000	93350000	1.44863	chr1	97200000	97250000	-1.12846
chr1	93200000	93250000	1.31182	chr1	97400000	97450000	-0.981926		chr1	93350000	93400000	1.46867	chr1	97250000	97300000	-1.12654
chr1	93250000	93300000	1.33729	chr1	97450000	97500000	-0.839846		chr1	93400000	93450000	1.48722	chr1	97300000	97350000	-1.05869
chr1	93300000	93350000	1.38273	chr1	97500000	97550000	-0.687547		chr1	93450000	93500000	1.52825	chr1	97350000	97400000	-1.0106
chr1	93350000	93400000	1.39435	chr1	97550000	97600000	-0.382843		chr1	93500000	93550000	1.49285	chr1	97400000	97450000	-0.939466
chr1	93400000	93450000	1.38902	chr1	98250000	98300000	-0.189102		chr1	93550000	93600000	1.41162	chr1	97450000	97500000	-0.749918
chr1	93450000	93500000	1.4174	chr1	98300000	98350000	-0.307028		chr1	93600000	93650000	1.43542	chr1	97500000	97550000	-0.498885
chr1	93500000	93550000	1.3774	chr1	98350000	98400000	-0.57771		chr1	93650000	93700000	1.41353	chr1	97550000	97600000	-0.1683
chr1	93550000	93600000	1.27976	chr1	98400000	98450000	-0.933639		chr1	93700000	93750000	1.42336	chr1	98250000	98300000	-0.182911
chr1	93600000	93650000	1.32849	chr1	98450000	98500000	-1.04391		chr1	93750000	93800000	1.42555	chr1	98300000	98350000	-0.242113
chr1	93650000	93700000	1.3531	chr1	98500000	98550000	-1.07778		chr1	93800000	93850000	1.32468	chr1	98350000	98400000	-0.526767
chr1	93700000	93750000	1.35093	chr1	98550000	98600000	-1.1046		chr1	93850000	93900000	0.765984	chr1	98400000	98450000	-0.904619
chr1	93750000	93800000	1.36253	chr1	98600000	98650000	-1.13674		chr1	93900000	93950000	0.316081	chr1	98450000	98500000	-1.0086
chr1	93800000	93850000	1.27354	chr1	98650000	98700000	-1.16011		chr1	93950000	94000000	0.303183	chr1	98500000	98550000	-1.02818
chr1	93850000	93900000	0.840543	chr1	98700000	98750000	-1.1814		chr1	94000000	94050000	0.507456	chr1	98550000	98600000	-1.07139
chr1	93900000	93950000	0.504635	chr1	98750000	98800000	-1.18092		chr1	94050000	94100000	0.288964	chr1	98600000	98650000	-1.1176
chr1	93950000	94000000	0.447152	chr1	98800000	98850000	-1.1887		chr1	95250000	95300000	0.0215781	chr1	98650000	98700000	-1.14409
chr1	94000000	94050000	0.519665	chr1	98850000	98900000	-1.18418		chr1	95300000	95350000	0.0977984	chr1	98700000	98750000	-1.14278
chr1	94050000	94100000	0.245672	chr1	98900000	98950000	-1.19177		chr1	97600000	97650000	0.414304	chr1	98750000	98800000	-1.14209
chr1	95250000	95300000	0.104389	chr1	98950000	99000000	-1.19648		chr1	97650000	97700000	0.567298	chr1	98800000	98850000	-1.17916
chr1	95300000	95350000	0.113089	chr1	99000000	99050000	-1.20072		chr1	97700000	97750000	0.566058	chr1	98850000	98900000	-1.18049
chr1	97600000	97650000	0.267933	chr1	99050000	99100000	-1.20982		chr1	97750000	97800000	0.734268	chr1	98900000	98950000	-1.14172
chr1	97650000	97700000	0.479511	chr1	99100000	99150000	-1.20319		chr1	97800000	97850000	0.814152	chr1	98950000	99000000	-1.15481
chr1	97700000	97750000	0.518065	chr1	99150000	99200000	-1.19077		chr1	97850000	97900000	1.03186	chr1	99000000	99050000	-1.19464
chr1	97750000	97800000	0.698911	chr1	99200000	99250000	-1.21202		chr1	97900000	97950000	1.11267	chr1	99050000	99100000	-1.17513
chr1	97800000	97850000	0.814378	chr1	99250000	99300000	-1.19614		chr1	97950000	98000000	1.12086	chr1	99100000	99150000	-1.15654
chr1	97850000	97900000	1.01003	chr1	99300000	99350000	-1.18503		chr1	98000000	98050000	1.16603	chr1	99150000	99200000	-1.16889
chr1	97900000	97950000	1.09623	chr1	99350000	99400000	-1.18596		chr1	98050000	98100000	1.14731	chr1	99200000	99250000	-1.14673
chr1	97950000	98000000	1.11133	chr1	99400000	99450000	-1.19111		chr1	98100000	98150000	0.935526	chr1	99250000	99300000	-1.15519
chr1	98000000	98050000	1.09484	chr1	99450000	99500000	-1.20987		chr1	98150000	98200000	0.50313	chr1	99300000	99350000	-1.15639
chr1	98050000	98100000	1.06938	chr1	99500000	99550000	-1.22099		chr1	98200000	98250000	0.0513998	chr1	99350000	99400000	-1.15728
chr1	98100000	98150000	0.856807	chr1	99550000	99600000	-1.19684		chr1	105550000	105600000	0.146822	chr1	99400000	99450000	-1.15863
chr1	98150000	98200000	0.484287	chr1	99600000	99650000	-1.21121		chr1	105600000	105650000	0.647363	chr1	99450000	99500000	-1.15708
chr1	98200000	98250000	0.0986168	chr1	99650000	99700000	-1.20214		chr1	105650000	105700000	0.940595	chr1	99500000	99550000	-1.19028
chr1	105600000	105650000	0.640613	chr1	99700000	99750000	-1.20119		chr1	105700000	105750000	0.810693	chr1	99550000	99600000	-1.18906
chr1	105650000	105700000	0.958254	chr1	99750000	99800000	-1.19523		chr1	105750000	105800000	0.549964	chr1	99600000	99650000	-1.16546
chr1	105700000	105750000	0.831489	chr1	99800000	99850000	-1.17906		chr1	105800000	105850000	0.458451	chr1	99650000	99700000	-1.19277
chr1	105750000	105800000	0.626039	chr1	99850000	99900000	-1.16359		chr1	105850000	105900000	0.79843	chr1	99700000	99750000	-1.18669
chr1	105800000	105850000	0.564727	chr1	99900000	99950000	-1.15127		chr1	105900000	105950000	1.08942	chr1	99750000	99800000	-1.10858
chr1	105850000	105900000	0.859119	chr1	99950000	100000000	-1.15842		chr1	105950000	106000000	1.24785	chr1	99800000	99850000	-1.07501
chr1	105900000	105950000	1.07104	chr1	100000000	100050000	-1.18021		chr1	106000000	106050000	1.19206	chr1	99850000	99900000	-1.02534
chr1	105950000	106000000	1.17131	chr1	100050000	100100000	-1.18132		chr1	106050000	106100000	0.864529	chr1	99900000	99950000	-1.02468
chr1	106000000	106050000	1.17779	chr1	100100000	100150000	-1.1766		chr1	106100000	106150000	0.879791	chr1	99950000	100000000	-1.07046
chr1	106050000	106100000	0.891606	chr1	100150000	100200000	-1.17859		chr1	106150000	106200000	1.1346	chr1	100000000	100050000	-1.10117
chr1	106100000	106150000	0.800467	chr1	100200000	100250000	-1.17342		chr1	106200000	106250000	1.20715	chr1	100050000	100100000	-1.08835
chr1	106150000	106200000	1.06569	chr1	100250000	100300000	-1.19127		chr1	106250000	106300000	1.1338	chr1	100100000	100150000	-1.09485
chr1	106200000	106250000	1.1235	chr1	100300000	100350000	-1.22133		chr1	106300000	106350000	1.08097	chr1	100150000	100200000	-1.09041
chr1	106250000	106300000	1.04435	chr1	100350000	100400000	-1.21935		chr1	106350000	106400000	1.08908	chr1	100200000	100250000	-1.08388
chr1	106300000	106350000	0.980679	chr1	100400000	100450000	-1.21341		chr1	106400000	106450000	0.819857	chr1	100250000	100300000	-1.13018
chr1	106350000	106400000	1.00452	chr1	100450000	100500000	-1.22764		chr1	106450000	106500000	0.569551	chr1	100300000	100350000	-1.167
chr1	106400000	106450000	0.772084	chr1	100500000	100550000	-1.22128		chr1	106500000	106550000	0.795707	chr1	100350000	100400000	-1.19923
chr1	106450000	106500000	0.561939	chr1	100550000	100600000	-1.22768		chr1	106550000	106600000	0.986719	chr1	100400000	100450000	-1.20412
chr1	106500000	106550000	0.895704	chr1	100600000	100650000	-1.23351		chr1	106600000	106650000	1.05299	chr1	100450000	100500000	-1.20632
chr1	106550000	106600000	1.12356	chr1	100650000	100700000	-1.22835		chr1	106650000	106700000	1.14114	chr1	100500000	100550000	-1.21757
chr1	106600000	106650000	1.17316	chr1	100700000	100750000	-1.21268		chr1	106700000	106750000	1.25396	chr1	100550000	100600000	-1.24167
chr1	106650000	106700000	1.22534	chr1	100750000	100800000	-1.19813		chr1	106750000	106800000	1.22436	chr1	100600000	100650000	-1.22809
chr1	106700000	106750000	1.23441	chr1	100800000	100850000	-1.20583		chr1	106800000	106850000	0.886051	chr1	100650000	100700000	-1.21402
chr1	106750000	106800000	1.13859	chr1	100850000	100900000	-1.20404		chr1	111850000	111900000	0.0781357	chr1	100700000	100750000	-1.21866
chr1	106800000	106850000	0.754325	chr1	100900000	100950000	-1.19844		chr1	118250000	118300000	0.0311547	chr1	100750000	100800000	-1.23902
chr1	118250000	118300000	0.0822099	chr1	100950000	101000000	-1.19601		chr1	118300000	118350000	0.857869	chr1	100800000	100850000	-1.26923
chr1	118300000	118350000	0.90982	chr1	101000000	101050000	-1.21071		chr1	118350000	118400000	1.07234	chr1	100850000	100900000	-1.25025
chr1	118350000	118400000	1.1128	chr1	101050000	101100000	-1.21156		chr1	118400000	118450000	1.13131	chr1	100900000	100950000	-1.25456
chr1	118400000	118450000	1.19282	chr1	101100000	101150000	-1.19783		chr1	118450000	118500000	1.03409	chr1	100950000	101000000	-1.26583
chr1	118450000	118500000	1.14153	chr1	101150000	101200000	-1.19699		chr1	118500000	118550000	0.79504	chr1	101000000	101050000	-1.25624
chr1	118500000	118550000	0.985482	chr1	101200000	101250000	-1.19194		chr1	118550000	118600000	0.551132	chr1	101050000	101100000	-1.24548
chr1	118550000	118600000	0.827223	chr1	101250000	101300000	-1.21508		chr1	118600000	118650000	0.233416	chr1	101100000	101150000	-1.23148
chr1	118600000	118650000	0.525952	chr1	101300000	101350000	-1.22229		chr1	118700000	118750000	0.0408148	chr1	101150000	101200000	-1.21607
chr1	118650000	118700000	0.268622	chr1	101350000	101400000	-1.21925		chr1	118750000	118800000	0.373132	chr1	101200000	101250000	-1.2203
chr1	118700000	118750000	0.32981	chr1	101400000	101450000	-1.22157		chr1	118800000	118850000	0.539535	chr1	101250000	101300000	-1.23988
chr1	118750000	118800000	0.579842	chr1	101450000	101500000	-1.21035		chr1	118850000	118900000	0.701372	chr1	101300000	101350000	-1.23993
chr1	118800000	118850000	0.771596	chr1	101500000	101550000	-1.23711		chr1	118900000	118950000	0.892839	chr1	101350000	101400000	-1.24839
chr1	118850000	118900000	0.929146	chr1	101550000	101600000	-1.2475		chr1	118950000	119000000	1.03771	chr1	101400000	101450000	-1.24639
chr1	118900000	118950000	1.08461	chr1	101600000	101650000	-1.22832		chr1	119000000	119050000	1.09045	chr1	101450000	101500000	-1.23426
chr1	118950000	119000000	1.2215	chr1	101650000	101700000	-1.21316		chr1	119050000	119100000	0.958942	chr1	101500000	101550000	-1.25321
chr1	119000000	119050000	1.26597	chr1	101700000	101750000	-1.22617		chr1	119100000	119150000	0.677575	chr1	101550000	101600000	-1.25187
chr1	119050000	119100000	1.21851	chr1	101750000	101800000	-1.22929		chr1	119150000	119200000	0.4544	chr1	101600000	101650000	-1.24231
chr1	119100000	119150000	1.08911	chr1	101800000	101850000	-1.21129		chr1	119200000	119250000	0.343066	chr1	101650000	101700000	-1.23333
chr1	119150000	119200000	0.982645	chr1	101850000	101900000	-1.20822		chr1	119250000	119300000	0.315745	chr1	101700000	101750000	-1.23312
chr1	119200000	119250000	0.917299	chr1	101900000	101950000	-1.20243		chr1	119300000	119350000	0.273858	chr1	101750000	101800000	-1.24575
chr1	119250000	119300000	0.888637	chr1	101950000	102000000	-1.21727		chr1	119350000	119400000	0.40593	chr1	101800000	101850000	-1.2554
chr1	119300000	119350000	0.792024	chr1	102000000	102050000	-1.23188		chr1	119400000	119450000	0.757251	chr1	101850000	101900000	-1.25103
chr1	119350000	119400000	0.87496	chr1	102050000	102100000	-1.23144		chr1	119450000	119500000	1.05701	chr1	101900000	101950000	-1.23893
chr1	119400000	119450000	1.0744	chr1	102100000	102150000	-1.22989		chr1	119500000	119550000	1.1018	chr1	101950000	102000000	-1.24171
chr1	119450000	119500000	1.2638	chr1	102150000	102200000	-1.22132		chr1	119550000	119600000	0.773282	chr1	102000000	102050000	-1.24729
chr1	119500000	119550000	1.26457	chr1	102200000	102250000	-1.23007		chr1	119600000	119650000	0.585362	chr1	102050000	102100000	-1.24841
chr1	119550000	119600000	0.924916	chr1	102250000	102300000	-1.23598		chr1	119650000	119700000	0.553866	chr1	102100000	102150000	-1.25488
chr1	119600000	119650000	0.845425	chr1	102300000	102350000	-1.25084		chr1	119700000	119750000	0.327063	chr1	102150000	102200000	-1.261
chr1	119650000	119700000	0.884281	chr1	102350000	102400000	-1.26152		chr1	119750000	119800000	0.428351	chr1	102200000	102250000	-1.24736
chr1	119700000	119750000	0.600481	chr1	102400000	102450000	-1.24387		chr1	119800000	119850000	0.739545	chr1	102250000	102300000	-1.26532
chr1	119750000	119800000	0.699108	chr1	102450000	102500000	-1.26669		chr1	119850000	119900000	0.7852	chr1	102300000	102350000	-1.28079
chr1	119800000	119850000	0.934764	chr1	102500000	102550000	-1.27559		chr1	119900000	119950000	0.537005	chr1	102350000	102400000	-1.26624
chr1	119850000	119900000	0.934493	chr1	102550000	102600000	-1.26384		chr1	119950000	120000000	0.310699	chr1	102400000	102450000	-1.27754
chr1	119900000	119950000	0.701412	chr1	102600000	102650000	-1.25924		chr1	120000000	120050000	0.4116	chr1	102450000	102500000	-1.30366
chr1	119950000	120000000	0.501972	chr1	102650000	102700000	-1.27219		chr1	120050000	120100000	0.815255	chr1	102500000	102550000	-1.29317
chr1	120000000	120050000	0.710042	chr1	102700000	102750000	-1.26119		chr1	120100000	120150000	0.991566	chr1	102550000	102600000	-1.27381
chr1	120050000	120100000	1.06469	chr1	102750000	102800000	-1.24959		chr1	120150000	120200000	0.948867	chr1	102600000	102650000	-1.29773
chr1	120100000	120150000	1.13949	chr1	102800000	102850000	-1.27341		chr1	120200000	120250000	1.0812	chr1	102650000	102700000	-1.32622
chr1	120150000	120200000	1.02131	chr1	102850000	102900000	-1.27959		chr1	120250000	120300000	0.920451	chr1	102700000	102750000	-1.32109
chr1	120200000	120250000	1.11018	chr1	102900000	102950000	-1.26421		chr1	120300000	120350000	0.333314	chr1	102750000	102800000	-1.30388
chr1	120250000	120300000	0.989963	chr1	102950000	103000000	-1.25618		chr1	120550000	120600000	0.253445	chr1	102800000	102850000	-1.30554
chr1	120300000	120350000	0.395646	chr1	103000000	103050000	-1.27503		chr1	120600000	120650000	0.374005	chr1	102850000	102900000	-1.31118
chr1	120550000	120600000	0.468273	chr1	103050000	103100000	-1.27213		chr1	120650000	120700000	0.26537	chr1	102900000	102950000	-1.29294
chr1	120600000	120650000	0.705066	chr1	103100000	103150000	-1.26746		chr1	120700000	120750000	0.511385	chr1	102950000	103000000	-1.30462
chr1	120650000	120700000	0.541241	chr1	103150000	103200000	-1.26838		chr1	120750000	120800000	0.591767	chr1	103000000	103050000	-1.33014
chr1	120700000	120750000	0.609527	chr1	103200000	103250000	-1.28559		chr1	120800000	120850000	0.357494	chr1	103050000	103100000	-1.33899
chr1	120750000	120800000	0.711843	chr1	103250000	103300000	-1.29917		chr1	120850000	120900000	0.137101	chr1	103100000	103150000	-1.34868
chr1	120800000	120850000	0.624	chr1	103300000	103350000	-1.29074		chr1	120900000	120950000	0.0310718	chr1	103150000	103200000	-1.31862
chr1	120850000	120900000	0.47398	chr1	103350000	103400000	-1.28315		chr1	120950000	121000000	0.0850303	chr1	103200000	103250000	-1.30234
chr1	120900000	120950000	0.429588	chr1	103400000	103450000	-1.30792		chr1	121000000	121050000	0.111276	chr1	103250000	103300000	-1.31871
chr1	120950000	121000000	0.509462	chr1	103450000	103500000	-1.31743		chr1	121050000	121100000	0.213341	chr1	103300000	103350000	-1.35174
chr1	121000000	121050000	0.463217	chr1	103500000	103550000	-1.30486		chr1	121100000	121150000	0.25795	chr1	103350000	103400000	-1.37818
chr1	121050000	121100000	0.594746	chr1	103550000	103600000	-1.29555		chr1	121150000	121200000	0.202859	chr1	103400000	103450000	-1.36614
chr1	121100000	121150000	0.659509	chr1	103600000	103650000	-1.29861		chr1	121200000	121250000	0.273091	chr1	103450000	103500000	-1.38594
chr1	121150000	121200000	0.564905	chr1	103650000	103700000	-1.31273		chr1	121250000	121300000	0.549004	chr1	103500000	103550000	-1.36842
chr1	121200000	121250000	0.669068	chr1	103700000	103750000	-1.2951		chr1	121300000	121350000	0.805306	chr1	103550000	103600000	-1.35548
chr1	121250000	121300000	0.893059	chr1	103750000	103800000	-1.28358		chr1	121350000	121400000	0.768546	chr1	103600000	103650000	-1.36548
chr1	121300000	121350000	1.0883	chr1	103800000	103850000	-1.28395		chr1	121400000	121450000	0.737779	chr1	103650000	103700000	-1.36435
chr1	121350000	121400000	1.08893	chr1	103850000	103900000	-1.28167		chr1	121450000	121500000	0.475574	chr1	103700000	103750000	-1.34114
chr1	121400000	121450000	0.958961	chr1	103900000	103950000	-1.29924		chr1	121500000	121550000	0.288683	chr1	103750000	103800000	-1.32254
chr1	121450000	121500000	0.68025	chr1	103950000	104000000	-1.30175		chr1	121550000	121600000	0.0379025	chr1	103800000	103850000	-1.30991
chr1	121500000	121550000	0.465906	chr1	104000000	104050000	-1.32203		chr1	125350000	125400000	0.711381	chr1	103850000	103900000	-1.3302
chr1	121550000	121600000	0.104455	chr1	104050000	104100000	-1.31829		chr1	125400000	125450000	1.16759	chr1	103900000	103950000	-1.32681
chr1	125350000	125400000	0.439517	chr1	104100000	104150000	-1.29807		chr1	125450000	125500000	1.12923	chr1	103950000	104000000	-1.32114
chr1	125400000	125450000	0.986443	chr1	104150000	104200000	-1.30365		chr1	125500000	125550000	1.09358	chr1	104000000	104050000	-1.33761
chr1	125450000	125500000	0.917855	chr1	104200000	104250000	-1.28666		chr1	125550000	125600000	0.995542	chr1	104050000	104100000	-1.32902
chr1	125500000	125550000	0.90622	chr1	104250000	104300000	-1.26766		chr1	125600000	125650000	0.609273	chr1	104100000	104150000	-1.33188
chr1	125550000	125600000	0.952038	chr1	104300000	104350000	-1.26867		chr1	125650000	125700000	0.36352	chr1	104150000	104200000	-1.32013
chr1	125600000	125650000	0.673963	chr1	104350000	104400000	-1.26753		chr1	125700000	125750000	0.0956721	chr1	104200000	104250000	-1.28083
chr1	125650000	125700000	0.454606	chr1	104400000	104450000	-1.2509		chr1	126550000	126600000	0.00876242	chr1	104250000	104300000	-1.28469
chr1	125700000	125750000	0.225737	chr1	104450000	104500000	-1.24935		chr1	126600000	126650000	0.177198	chr1	104300000	104350000	-1.24226
chr1	126400000	126450000	0.02871	chr1	104500000	104550000	-1.20945		chr1	126650000	126700000	0.256422	chr1	104350000	104400000	-1.22137
chr1	126450000	126500000	0.247709	chr1	104550000	104600000	-1.10872		chr1	126700000	126750000	0.321171	chr1	104400000	104450000	-1.23076
chr1	126500000	126550000	0.263003	chr1	104600000	104650000	-1.04474		chr1	126750000	126800000	0.527244	chr1	104450000	104500000	-1.19579
chr1	126550000	126600000	0.274744	chr1	104650000	104700000	-1.00247		chr1	126800000	126850000	0.51629	chr1	104500000	104550000	-1.11272
chr1	126600000	126650000	0.442498	chr1	104700000	104750000	-0.871268		chr1	126850000	126900000	0.308402	chr1	104550000	104600000	-1.07401
chr1	126650000	126700000	0.531077	chr1	104750000	104800000	-0.788202		chr1	126900000	126950000	0.0621977	chr1	104600000	104650000	-1.05593
chr1	126700000	126750000	0.492357	chr1	104800000	104850000	-0.805913		chr1	127150000	127200000	0.36209	chr1	104650000	104700000	-1.03713
chr1	126750000	126800000	0.614214	chr1	104850000	104900000	-0.855575		chr1	127200000	127250000	0.564752	chr1	104700000	104750000	-0.966341
chr1	126800000	126850000	0.646708	chr1	104900000	104950000	-0.844929		chr1	127250000	127300000	0.402545	chr1	104750000	104800000	-0.904252
chr1	126850000	126900000	0.439404	chr1	104950000	105000000	-0.670878		chr1	127300000	127350000	0.385434	chr1	104800000	104850000	-0.924988
chr1	126900000	126950000	0.11069	chr1	105000000	105050000	-0.673848		chr1	127350000	127400000	0.43969	chr1	104850000	104900000	-0.91521
chr1	127150000	127200000	0.293738	chr1	105050000	105100000	-0.744791		chr1	127400000	127450000	0.437903	chr1	104900000	104950000	-0.850037
chr1	127200000	127250000	0.507382	chr1	105100000	105150000	-0.725071		chr1	127450000	127500000	0.168473	chr1	104950000	105000000	-0.545245
chr1	127250000	127300000	0.284019	chr1	105150000	105200000	-0.694505		chr1	127700000	127750000	0.095912	chr1	105000000	105050000	-0.445072
chr1	127300000	127350000	0.39451	chr1	105200000	105250000	-0.655332		chr1	127750000	127800000	0.75808	chr1	105050000	105100000	-0.390052
chr1	127350000	127400000	0.546362	chr1	105250000	105300000	-0.682643		chr1	127800000	127850000	0.928597	chr1	105100000	105150000	-0.165039
chr1	127400000	127450000	0.478333	chr1	105300000	105350000	-0.478299		chr1	127850000	127900000	0.843647	chr1	105150000	105200000	-0.0452844
chr1	127450000	127500000	0.192329	chr1	105350000	105400000	-0.355194		chr1	127900000	127950000	0.636728	chr1	105200000	105250000	-0.130321
chr1	127700000	127750000	0.109376	chr1	105400000	105450000	-0.455249		chr1	127950000	128000000	0.397198	chr1	105250000	105300000	-0.287871
chr1	127750000	127800000	0.759579	chr1	105450000	105500000	-0.466387		chr1	128000000	128050000	0.245966	chr1	105300000	105350000	-0.0989875
chr1	127800000	127850000	0.998103	chr1	105500000	105550000	-0.373205		chr1	128050000	128100000	0.658531	chr1	105350000	105400000	-0.0207381
chr1	127850000	127900000	0.903625	chr1	105550000	105600000	-0.040748		chr1	128100000	128150000	0.894977	chr1	105400000	105450000	-0.190815
chr1	127900000	127950000	0.770298	chr1	106850000	106900000	-0.0998762		chr1	128150000	128200000	0.887966	chr1	105450000	105500000	-0.279117
chr1	127950000	128000000	0.542263	chr1	106900000	106950000	-0.706244		chr1	128200000	128250000	1.03286	chr1	105500000	105550000	-0.172751
chr1	128000000	128050000	0.330456	chr1	106950000	107000000	-1.05714		chr1	128250000	128300000	0.977075	chr1	106850000	106900000	-0.00777249
chr1	128050000	128100000	0.6706	chr1	107000000	107050000	-1.19598		chr1	128300000	128350000	0.809755	chr1	106900000	106950000	-0.658247
chr1	128100000	128150000	0.927976	chr1	107050000	107100000	-1.26973		chr1	128350000	128400000	0.940577	chr1	106950000	107000000	-1.04982
chr1	128150000	128200000	0.920274	chr1	107100000	107150000	-1.28981		chr1	128400000	128450000	0.881427	chr1	107000000	107050000	-1.21155
chr1	128200000	128250000	1.06981	chr1	107150000	107200000	-1.26204		chr1	128450000	128500000	0.521611	chr1	107050000	107100000	-1.26782
chr1	128250000	128300000	1.00049	chr1	107200000	107250000	-1.16613		chr1	128500000	128550000	0.278402	chr1	107100000	107150000	-1.32101
chr1	128300000	128350000	0.846139	chr1	107250000	107300000	-1.15409		chr1	128550000	128600000	0.349465	chr1	107150000	107200000	-1.31657
chr1	128350000	128400000	1.00847	chr1	107300000	107350000	-1.129		chr1	128600000	128650000	0.282194	chr1	107200000	107250000	-1.26128
chr1	128400000	128450000	1.05113	chr1	107350000	107400000	-0.990251		chr1	128650000	128700000	0.0953658	chr1	107250000	107300000	-1.23383
chr1	128450000	128500000	0.912665	chr1	107400000	107450000	-0.876775		chr1	128800000	128850000	0.00561284	chr1	107300000	107350000	-1.22323
chr1	128500000	128550000	0.840618	chr1	107450000	107500000	-0.754261		chr1	130650000	130700000	0.420736	chr1	107350000	107400000	-1.13182
chr1	128550000	128600000	0.83492	chr1	107500000	107550000	-0.587568		chr1	130700000	130750000	0.730001	chr1	107400000	107450000	-1.07143
chr1	128600000	128650000	0.72022	chr1	107550000	107600000	-0.504221		chr1	130750000	130800000	0.409109	chr1	107450000	107500000	-0.972089
chr1	128650000	128700000	0.539134	chr1	107600000	107650000	-0.750979		chr1	130800000	130850000	0.265259	chr1	107500000	107550000	-0.795725
chr1	128700000	128750000	0.43279	chr1	107650000	107700000	-1.00535		chr1	130850000	130900000	0.416135	chr1	107550000	107600000	-0.646609
chr1	128750000	128800000	0.414245	chr1	107700000	107750000	-1.04976		chr1	130900000	130950000	0.471191	chr1	107600000	107650000	-0.705586
chr1	128800000	128850000	0.345319	chr1	107750000	107800000	-1.04395		chr1	130950000	131000000	0.557574	chr1	107650000	107700000	-0.829988
chr1	130650000	130700000	0.426701	chr1	107800000	107850000	-1.14931		chr1	131000000	131050000	1.01789	chr1	107700000	107750000	-0.820671
chr1	130700000	130750000	0.745888	chr1	107850000	107900000	-1.19766		chr1	131050000	131100000	1.36352	chr1	107750000	107800000	-0.793221
chr1	130750000	130800000	0.45177	chr1	107900000	107950000	-1.17878		chr1	131100000	131150000	1.41391	chr1	107800000	107850000	-0.849419
chr1	130800000	130850000	0.309732	chr1	107950000	108000000	-1.20451		chr1	131150000	131200000	1.39518	chr1	107850000	107900000	-0.879106
chr1	130850000	130900000	0.449168	chr1	108000000	108050000	-1.22698		chr1	131200000	131250000	1.41355	chr1	107900000	107950000	-0.928117
chr1	130900000	130950000	0.582396	chr1	108050000	108100000	-1.24376		chr1	131250000	131300000	1.38717	chr1	107950000	108000000	-0.996685
chr1	130950000	131000000	0.735427	chr1	108100000	108150000	-1.24451		chr1	131300000	131350000	1.3316	chr1	108000000	108050000	-1.01479
chr1	131000000	131050000	1.08095	chr1	108150000	108200000	-1.26121		chr1	131350000	131400000	1.29978	chr1	108050000	108100000	-1.00457
chr1	131050000	131100000	1.34361	chr1	108200000	108250000	-1.2539		chr1	131400000	131450000	1.2914	chr1	108100000	108150000	-1.08079
chr1	131100000	131150000	1.39688	chr1	108250000	108300000	-1.26315		chr1	131450000	131500000	1.35254	chr1	108150000	108200000	-1.10515
chr1	131150000	131200000	1.40018	chr1	108300000	108350000	-1.27205		chr1	131500000	131550000	1.40403	chr1	108200000	108250000	-1.08373
chr1	131200000	131250000	1.43439	chr1	108350000	108400000	-1.24109		chr1	131550000	131600000	1.3433	chr1	108250000	108300000	-1.10628
chr1	131250000	131300000	1.40033	chr1	108400000	108450000	-1.24216		chr1	131600000	131650000	1.24517	chr1	108300000	108350000	-1.08614
chr1	131300000	131350000	1.33034	chr1	108450000	108500000	-1.27701		chr1	131650000	131700000	1.33667	chr1	108350000	108400000	-1.1045
chr1	131350000	131400000	1.31839	chr1	108500000	108550000	-1.26986		chr1	131700000	131750000	1.41234	chr1	108400000	108450000	-1.13707
chr1	131400000	131450000	1.35627	chr1	108550000	108600000	-1.25639		chr1	131750000	131800000	1.42017	chr1	108450000	108500000	-1.14345
chr1	131450000	131500000	1.38098	chr1	108600000	108650000	-1.27149		chr1	131800000	131850000	1.48095	chr1	108500000	108550000	-1.10293
chr1	131500000	131550000	1.41188	chr1	108650000	108700000	-1.28386		chr1	131850000	131900000	1.50375	chr1	108550000	108600000	-1.13041
chr1	131550000	131600000	1.3829	chr1	108700000	108750000	-1.28234		chr1	131900000	131950000	1.50642	chr1	108600000	108650000	-1.15532
chr1	131600000	131650000	1.29829	chr1	108750000	108800000	-1.27454		chr1	131950000	132000000	1.55825	chr1	108650000	108700000	-1.17181
chr1	131650000	131700000	1.36107	chr1	108800000	108850000	-1.29682		chr1	132000000	132050000	1.54863	chr1	108700000	108750000	-1.21223
chr1	131700000	131750000	1.40889	chr1	108850000	108900000	-1.31086		chr1	132050000	132100000	1.44908	chr1	108750000	108800000	-1.19491
chr1	131750000	131800000	1.41717	chr1	108900000	108950000	-1.31618		chr1	132100000	132150000	1.3751	chr1	108800000	108850000	-1.17956
chr1	131800000	131850000	1.4694	chr1	108950000	109000000	-1.30839		chr1	132150000	132200000	1.38918	chr1	108850000	108900000	-1.23927
chr1	131850000	131900000	1.48674	chr1	109000000	109050000	-1.30118		chr1	132200000	132250000	1.37543	chr1	108900000	108950000	-1.31239
chr1	131900000	131950000	1.44905	chr1	109050000	109100000	-1.31057		chr1	132250000	132300000	1.43713	chr1	108950000	109000000	-1.30882
chr1	131950000	132000000	1.47338	chr1	109100000	109150000	-1.31982		chr1	132300000	132350000	1.48871	chr1	109000000	109050000	-1.31244
chr1	132000000	132050000	1.46551	chr1	109150000	109200000	-1.30483		chr1	132350000	132400000	1.52413	chr1	109050000	109100000	-1.29778
chr1	132050000	132100000	1.42626	chr1	109200000	109250000	-1.30444		chr1	132400000	132450000	1.51802	chr1	109100000	109150000	-1.29398
chr1	132100000	132150000	1.37508	chr1	109250000	109300000	-1.29816		chr1	132450000	132500000	1.48097	chr1	109150000	109200000	-1.29811
chr1	132150000	132200000	1.37088	chr1	109300000	109350000	-1.30667		chr1	132500000	132550000	1.34594	chr1	109200000	109250000	-1.31911
chr1	132200000	132250000	1.37448	chr1	109350000	109400000	-1.31797		chr1	132550000	132600000	1.15823	chr1	109250000	109300000	-1.31924
chr1	132250000	132300000	1.42355	chr1	109400000	109450000	-1.3176		chr1	132600000	132650000	0.992063	chr1	109300000	109350000	-1.30884
chr1	132300000	132350000	1.4801	chr1	109450000	109500000	-1.31191		chr1	132650000	132700000	0.910688	chr1	109350000	109400000	-1.33845
chr1	132350000	132400000	1.49935	chr1	109500000	109550000	-1.31449		chr1	132700000	132750000	0.980893	chr1	109400000	109450000	-1.32227
chr1	132400000	132450000	1.47805	chr1	109550000	109600000	-1.32509		chr1	132750000	132800000	0.931315	chr1	109450000	109500000	-1.31484
chr1	132450000	132500000	1.42292	chr1	109600000	109650000	-1.32851		chr1	132800000	132850000	0.812382	chr1	109500000	109550000	-1.32685
chr1	132500000	132550000	1.35202	chr1	109650000	109700000	-1.30815		chr1	132850000	132900000	0.893606	chr1	109550000	109600000	-1.30981
chr1	132550000	132600000	1.21446	chr1	109700000	109750000	-1.30565		chr1	132900000	132950000	1.1033	chr1	109600000	109650000	-1.29885
chr1	132600000	132650000	1.1097	chr1	109750000	109800000	-1.32948		chr1	132950000	133000000	1.34207	chr1	109650000	109700000	-1.34326
chr1	132650000	132700000	0.987937	chr1	109800000	109850000	-1.33766		chr1	133000000	133050000	1.52069	chr1	109700000	109750000	-1.35209
chr1	132700000	132750000	1.01304	chr1	109850000	109900000	-1.32091		chr1	133050000	133100000	1.51257	chr1	109750000	109800000	-1.32465
chr1	132750000	132800000	1.06003	chr1	109900000	109950000	-1.31731		chr1	133100000	133150000	1.50712	chr1	109800000	109850000	-1.3308
chr1	132800000	132850000	1.00388	chr1	109950000	110000000	-1.30068		chr1	133150000	133200000	1.50595	chr1	109850000	109900000	-1.2968
chr1	132850000	132900000	1.03887	chr1	110000000	110050000	-1.29573		chr1	133200000	133250000	1.43099	chr1	109900000	109950000	-1.3136
chr1	132900000	132950000	1.13614	chr1	110050000	110100000	-1.31553		chr1	133250000	133300000	1.4034	chr1	109950000	110000000	-1.34651
chr1	132950000	133000000	1.30911	chr1	110100000	110150000	-1.29432		chr1	133300000	133350000	1.38435	chr1	110000000	110050000	-1.34158
chr1	133000000	133050000	1.44731	chr1	110150000	110200000	-1.30342		chr1	133350000	133400000	1.36074	chr1	110050000	110100000	-1.31409
chr1	133050000	133100000	1.46774	chr1	110200000	110250000	-1.31093		chr1	133400000	133450000	1.31514	chr1	110100000	110150000	-1.30735
chr1	133100000	133150000	1.46834	chr1	110250000	110300000	-1.30455		chr1	133450000	133500000	1.16374	chr1	110150000	110200000	-1.31922
chr1	133150000	133200000	1.44318	chr1	110300000	110350000	-1.30609		chr1	133500000	133550000	1.15684	chr1	110200000	110250000	-1.36595
chr1	133200000	133250000	1.42213	chr1	110350000	110400000	-1.31835		chr1	133550000	133600000	1.33569	chr1	110250000	110300000	-1.36375
chr1	133250000	133300000	1.4249	chr1	110400000	110450000	-1.32882		chr1	133600000	133650000	1.5037	chr1	110300000	110350000	-1.33957
chr1	133300000	133350000	1.39225	chr1	110450000	110500000	-1.32134		chr1	133650000	133700000	1.52312	chr1	110350000	110400000	-1.30838
chr1	133350000	133400000	1.37075	chr1	110500000	110550000	-1.31216		chr1	133700000	133750000	1.48021	chr1	110400000	110450000	-1.31075
chr1	133400000	133450000	1.32185	chr1	110550000	110600000	-1.2999		chr1	133750000	133800000	1.45253	chr1	110450000	110500000	-1.28037
chr1	133450000	133500000	1.25062	chr1	110600000	110650000	-1.32047		chr1	133800000	133850000	1.45704	chr1	110500000	110550000	-1.30348
chr1	133500000	133550000	1.18807	chr1	110650000	110700000	-1.32027		chr1	133850000	133900000	1.48091	chr1	110550000	110600000	-1.30958
chr1	133550000	133600000	1.28751	chr1	110700000	110750000	-1.3161		chr1	133900000	133950000	1.48121	chr1	110600000	110650000	-1.34527
chr1	133600000	133650000	1.41664	chr1	110750000	110800000	-1.29847		chr1	133950000	134000000	1.47907	chr1	110650000	110700000	-1.34941
chr1	133650000	133700000	1.42984	chr1	110800000	110850000	-1.30028		chr1	134000000	134050000	1.4716	chr1	110700000	110750000	-1.35151
chr1	133700000	133750000	1.40692	chr1	110850000	110900000	-1.30882		chr1	134050000	134100000	1.51017	chr1	110750000	110800000	-1.31325
chr1	133750000	133800000	1.39045	chr1	110900000	110950000	-1.29953		chr1	134100000	134150000	1.50306	chr1	110800000	110850000	-1.30773
chr1	133800000	133850000	1.38926	chr1	110950000	111000000	-1.30383		chr1	134150000	134200000	1.42531	chr1	110850000	110900000	-1.33051
chr1	133850000	133900000	1.39172	chr1	111000000	111050000	-1.31331		chr1	134200000	134250000	1.40368	chr1	110900000	110950000	-1.33125
chr1	133900000	133950000	1.39311	chr1	111050000	111100000	-1.32554		chr1	134250000	134300000	1.40299	chr1	110950000	111000000	-1.32228
chr1	133950000	134000000	1.34856	chr1	111100000	111150000	-1.33628		chr1	134300000	134350000	1.46852	chr1	111000000	111050000	-1.36621
chr1	134000000	134050000	1.37104	chr1	111150000	111200000	-1.33771		chr1	134350000	134400000	1.51176	chr1	111050000	111100000	-1.39838
chr1	134050000	134100000	1.39482	chr1	111200000	111250000	-1.33307		chr1	134400000	134450000	1.52741	chr1	111100000	111150000	-1.38204
chr1	134100000	134150000	1.39124	chr1	111250000	111300000	-1.35534		chr1	134450000	134500000	1.51593	chr1	111150000	111200000	-1.38105
chr1	134150000	134200000	1.32471	chr1	111300000	111350000	-1.34809		chr1	134500000	134550000	1.50674	chr1	111200000	111250000	-1.38819
chr1	134200000	134250000	1.31057	chr1	111350000	111400000	-1.33553		chr1	134550000	134600000	1.48092	chr1	111250000	111300000	-1.38976
chr1	134250000	134300000	1.32891	chr1	111400000	111450000	-1.33141		chr1	134600000	134650000	1.46129	chr1	111300000	111350000	-1.39791
chr1	134300000	134350000	1.3622	chr1	111450000	111500000	-1.33556		chr1	134650000	134700000	1.40164	chr1	111350000	111400000	-1.42935
chr1	134350000	134400000	1.39082	chr1	111500000	111550000	-1.35652		chr1	134700000	134750000	1.43758	chr1	111400000	111450000	-1.3987
chr1	134400000	134450000	1.42597	chr1	111550000	111600000	-1.34859		chr1	134750000	134800000	1.50768	chr1	111450000	111500000	-1.37818
chr1	134450000	134500000	1.40626	chr1	111600000	111650000	-1.29798		chr1	134800000	134850000	1.47829	chr1	111500000	111550000	-1.38132
chr1	134500000	134550000	1.39655	chr1	111650000	111700000	-1.21379		chr1	134850000	134900000	1.45563	chr1	111550000	111600000	-1.34599
chr1	134550000	134600000	1.38037	chr1	111700000	111750000	-1.14344		chr1	134900000	134950000	1.48782	chr1	111600000	111650000	-1.23947
chr1	134600000	134650000	1.36213	chr1	111750000	111800000	-1.02429		chr1	134950000	135000000	1.48399	chr1	111650000	111700000	-1.15358
chr1	134650000	134700000	1.32848	chr1	111800000	111850000	-0.503633		chr1	135000000	135050000	1.43588	chr1	111700000	111750000	-1.05451
chr1	134700000	134750000	1.3642	chr1	111850000	111900000	-0.296551		chr1	135050000	135100000	1.43944	chr1	111750000	111800000	-0.882672
chr1	134750000	134800000	1.40115	chr1	111900000	111950000	-0.798657		chr1	135100000	135150000	1.51779	chr1	111800000	111850000	-0.19092
chr1	134800000	134850000	1.36837	chr1	111950000	112000000	-1.04599		chr1	135150000	135200000	1.4852	chr1	111900000	111950000	-0.505019
chr1	134850000	134900000	1.36462	chr1	112000000	112050000	-1.13982		chr1	135200000	135250000	1.46811	chr1	111950000	112000000	-0.876871
chr1	134900000	134950000	1.39454	chr1	112050000	112100000	-1.18354		chr1	135250000	135300000	1.52764	chr1	112000000	112050000	-1.04259
chr1	134950000	135000000	1.4225	chr1	112100000	112150000	-1.18208		chr1	135300000	135350000	1.53508	chr1	112050000	112100000	-1.08211
chr1	135000000	135050000	1.37271	chr1	112150000	112200000	-1.19114		chr1	135350000	135400000	1.53419	chr1	112100000	112150000	-1.07615
chr1	135050000	135100000	1.33061	chr1	112200000	112250000	-1.2		chr1	135400000	135450000	1.5572	chr1	112150000	112200000	-1.16285
chr1	135100000	135150000	1.40546	chr1	112250000	112300000	-1.2397		chr1	135450000	135500000	1.52016	chr1	112200000	112250000	-1.181
chr1	135150000	135200000	1.39181	chr1	112300000	112350000	-1.25087		chr1	135500000	135550000	1.52127	chr1	112250000	112300000	-1.19663
chr1	135200000	135250000	1.3641	chr1	112350000	112400000	-1.21592		chr1	135550000	135600000	1.50724	chr1	112300000	112350000	-1.21882
chr1	135250000	135300000	1.433	chr1	112400000	112450000	-1.25091		chr1	135600000	135650000	1.51442	chr1	112350000	112400000	-1.18389
chr1	135300000	135350000	1.44256	chr1	112450000	112500000	-1.28903		chr1	135650000	135700000	1.55429	chr1	112400000	112450000	-1.17141
chr1	135350000	135400000	1.44951	chr1	112500000	112550000	-1.29216		chr1	135700000	135750000	1.57111	chr1	112450000	112500000	-1.22999
chr1	135400000	135450000	1.45613	chr1	112550000	112600000	-1.273		chr1	135750000	135800000	1.56825	chr1	112500000	112550000	-1.29504
chr1	135450000	135500000	1.44327	chr1	112600000	112650000	-1.26076		chr1	135800000	135850000	1.43444	chr1	112550000	112600000	-1.32548
chr1	135500000	135550000	1.45948	chr1	112650000	112700000	-1.26681		chr1	135850000	135900000	1.25053	chr1	112600000	112650000	-1.28756
chr1	135550000	135600000	1.46632	chr1	112700000	112750000	-1.26886		chr1	135900000	135950000	1.16812	chr1	112650000	112700000	-1.23737
chr1	135600000	135650000	1.44661	chr1	112750000	112800000	-1.26815		chr1	135950000	136000000	1.22897	chr1	112700000	112750000	-1.21952
chr1	135650000	135700000	1.47058	chr1	112800000	112850000	-1.26417		chr1	136000000	136050000	1.21108	chr1	112750000	112800000	-1.2351
chr1	135700000	135750000	1.47203	chr1	112850000	112900000	-1.26416		chr1	136050000	136100000	1.10091	chr1	112800000	112850000	-1.23051
chr1	135750000	135800000	1.48906	chr1	112900000	112950000	-1.27048		chr1	136100000	136150000	1.21359	chr1	112850000	112900000	-1.23692
chr1	135800000	135850000	1.45194	chr1	112950000	113000000	-1.26		chr1	136150000	136200000	1.17018	chr1	112900000	112950000	-1.26071
chr1	135850000	135900000	1.35925	chr1	113000000	113050000	-1.24217		chr1	136200000	136250000	1.08864	chr1	112950000	113000000	-1.25616
chr1	135900000	135950000	1.28902	chr1	113050000	113100000	-1.24004		chr1	136250000	136300000	1.20183	chr1	113000000	113050000	-1.24055
chr1	135950000	136000000	1.34443	chr1	113100000	113150000	-1.23382		chr1	136300000	136350000	1.2965	chr1	113050000	113100000	-1.24739
chr1	136000000	136050000	1.32615	chr1	113150000	113200000	-1.20935		chr1	136350000	136400000	1.30282	chr1	113100000	113150000	-1.22002
chr1	136050000	136100000	1.22791	chr1	113200000	113250000	-1.21183		chr1	136400000	136450000	1.24736	chr1	113150000	113200000	-1.17451
chr1	136100000	136150000	1.31179	chr1	113250000	113300000	-1.22109		chr1	136450000	136500000	1.10062	chr1	113200000	113250000	-1.17888
chr1	136150000	136200000	1.30702	chr1	113300000	113350000	-1.2121		chr1	136500000	136550000	0.95166	chr1	113250000	113300000	-1.21293
chr1	136200000	136250000	1.21041	chr1	113350000	113400000	-1.21523		chr1	136550000	136600000	1.03615	chr1	113300000	113350000	-1.17453
chr1	136250000	136300000	1.25224	chr1	113400000	113450000	-1.21519		chr1	136600000	136650000	1.14602	chr1	113350000	113400000	-1.17503
chr1	136300000	136350000	1.3121	chr1	113450000	113500000	-1.20997		chr1	136650000	136700000	1.21941	chr1	113400000	113450000	-1.17277
chr1	136350000	136400000	1.34526	chr1	113500000	113550000	-1.21553		chr1	136700000	136750000	1.0246	chr1	113450000	113500000	-1.17725
chr1	136400000	136450000	1.32143	chr1	113550000	113600000	-1.22164		chr1	136750000	136800000	0.425284	chr1	113500000	113550000	-1.19692
chr1	136450000	136500000	1.20725	chr1	113600000	113650000	-1.20942		chr1	136800000	136850000	0.0058586	chr1	113550000	113600000	-1.20386
chr1	136500000	136550000	1.06843	chr1	113650000	113700000	-1.1784		chr1	137550000	137600000	0.0931116	chr1	113600000	113650000	-1.22045
chr1	136550000	136600000	1.05796	chr1	113700000	113750000	-1.13588		chr1	137600000	137650000	0.0588167	chr1	113650000	113700000	-1.21449
chr1	136600000	136650000	1.16883	chr1	113750000	113800000	-1.11272		chr1	137800000	137850000	0.0571337	chr1	113700000	113750000	-1.18096
chr1	136650000	136700000	1.26114	chr1	113800000	113850000	-1.12739		chr1	137850000	137900000	0.409845	chr1	113750000	113800000	-1.16692
chr1	136700000	136750000	1.07586	chr1	113850000	113900000	-1.11178		chr1	137900000	137950000	0.56879	chr1	113800000	113850000	-1.17236
chr1	136750000	136800000	0.568785	chr1	113900000	113950000	-1.11783		chr1	137950000	138000000	0.292752	chr1	113850000	113900000	-1.15704
chr1	136800000	136850000	0.2353	chr1	113950000	114000000	-1.14126		chr1	138000000	138050000	0.0777729	chr1	113900000	113950000	-1.15156
chr1	136850000	136900000	0.226381	chr1	114000000	114050000	-1.09273		chr1	138300000	138350000	0.268747	chr1	113950000	114000000	-1.14717
chr1	136900000	136950000	0.225387	chr1	114050000	114100000	-1.05359		chr1	138350000	138400000	0.468004	chr1	114000000	114050000	-1.15793
chr1	137450000	137500000	0.117405	chr1	114100000	114150000	-1.06646		chr1	138400000	138450000	0.340736	chr1	114050000	114100000	-1.1199
chr1	137500000	137550000	0.190645	chr1	114150000	114200000	-1.06089		chr1	138450000	138500000	0.624735	chr1	114100000	114150000	-1.12869
chr1	137550000	137600000	0.316794	chr1	114200000	114250000	-1.08021		chr1	138500000	138550000	0.882527	chr1	114150000	114200000	-1.15544
chr1	137600000	137650000	0.271521	chr1	114250000	114300000	-1.08323		chr1	138550000	138600000	1.00399	chr1	114200000	114250000	-1.16832
chr1	137650000	137700000	0.115018	chr1	114300000	114350000	-1.06911		chr1	138600000	138650000	0.910855	chr1	114250000	114300000	-1.18202
chr1	137700000	137750000	0.154449	chr1	114350000	114400000	-1.02603		chr1	138650000	138700000	0.472398	chr1	114300000	114350000	-1.18974
chr1	137750000	137800000	0.174888	chr1	114400000	114450000	-1.01114		chr1	138700000	138750000	0.167101	chr1	114350000	114400000	-1.1566
chr1	137800000	137850000	0.239136	chr1	114450000	114500000	-0.989624		chr1	138750000	138800000	0.030851	chr1	114400000	114450000	-1.13988
chr1	137850000	137900000	0.605191	chr1	114500000	114550000	-0.896741		chr1	138800000	138850000	0.487469	chr1	114450000	114500000	-1.15987
chr1	137900000	137950000	0.770305	chr1	114550000	114600000	-0.833542		chr1	138850000	138900000	0.824013	chr1	114500000	114550000	-1.07387
chr1	137950000	138000000	0.531735	chr1	114600000	114650000	-0.718181		chr1	138900000	138950000	0.840252	chr1	114550000	114600000	-0.997474
chr1	138000000	138050000	0.251858	chr1	114650000	114700000	-0.656459		chr1	138950000	139000000	0.782358	chr1	114600000	114650000	-0.974446
chr1	138300000	138350000	0.436414	chr1	114700000	114750000	-0.739918		chr1	139000000	139050000	0.551682	chr1	114650000	114700000	-1.01112
chr1	138350000	138400000	0.592724	chr1	114750000	114800000	-0.84745		chr1	139050000	139100000	0.409021	chr1	114700000	114750000	-1.03408
chr1	138400000	138450000	0.408495	chr1	114800000	114850000	-0.917908		chr1	139100000	139150000	0.312189	chr1	114750000	114800000	-1.05222
chr1	138450000	138500000	0.656638	chr1	114850000	114900000	-0.927523		chr1	139150000	139200000	0.0880462	chr1	114800000	114850000	-1.06982
chr1	138500000	138550000	0.944102	chr1	114900000	114950000	-0.8921		chr1	139400000	139450000	0.375784	chr1	114850000	114900000	-1.07544
chr1	138550000	138600000	1.0179	chr1	114950000	115000000	-0.915475		chr1	139450000	139500000	0.0670225	chr1	114900000	114950000	-1.06416
chr1	138600000	138650000	0.879006	chr1	115000000	115050000	-1.0089		chr1	143600000	143650000	0.405003	chr1	114950000	115000000	-1.08279
chr1	138650000	138700000	0.420591	chr1	115050000	115100000	-1.03382		chr1	143650000	143700000	0.722139	chr1	115000000	115050000	-1.08852
chr1	138700000	138750000	0.171235	chr1	115100000	115150000	-1.07952		chr1	143700000	143750000	0.855642	chr1	115050000	115100000	-1.11394
chr1	138750000	138800000	0.161713	chr1	115150000	115200000	-1.11194		chr1	143750000	143800000	0.824696	chr1	115100000	115150000	-1.20954
chr1	138800000	138850000	0.562147	chr1	115200000	115250000	-1.12194		chr1	143800000	143850000	0.651452	chr1	115150000	115200000	-1.23481
chr1	138850000	138900000	0.834371	chr1	115250000	115300000	-1.13606		chr1	143850000	143900000	0.556514	chr1	115200000	115250000	-1.22268
chr1	138900000	138950000	0.840432	chr1	115300000	115350000	-1.16881		chr1	143900000	143950000	0.615582	chr1	115250000	115300000	-1.23826
chr1	138950000	139000000	0.78708	chr1	115350000	115400000	-1.19653		chr1	143950000	144000000	0.66435	chr1	115300000	115350000	-1.22149
chr1	139000000	139050000	0.556177	chr1	115400000	115450000	-1.18816		chr1	144000000	144050000	0.508837	chr1	115350000	115400000	-1.21757
chr1	139050000	139100000	0.422155	chr1	115450000	115500000	-1.18087		chr1	144050000	144100000	0.0921998	chr1	115400000	115450000	-1.24738
chr1	139100000	139150000	0.410203	chr1	115500000	115550000	-1.206		chr1	150300000	150350000	0.114041	chr1	115450000	115500000	-1.24861
chr1	139150000	139200000	0.239886	chr1	115550000	115600000	-1.21153		chr1	150350000	150400000	0.941347	chr1	115500000	115550000	-1.23811
chr1	139350000	139400000	0.0993183	chr1	115600000	115650000	-1.19357		chr1	150400000	150450000	1.20275	chr1	115550000	115600000	-1.21896
chr1	139400000	139450000	0.522501	chr1	115650000	115700000	-1.18632		chr1	150450000	150500000	1.02697	chr1	115600000	115650000	-1.21648
chr1	139450000	139500000	0.232867	chr1	115700000	115750000	-1.17825		chr1	150500000	150550000	0.846965	chr1	115650000	115700000	-1.20667
chr1	143600000	143650000	0.345773	chr1	115750000	115800000	-1.15986		chr1	150550000	150600000	0.689336	chr1	115700000	115750000	-1.17445
chr1	143650000	143700000	0.646942	chr1	115800000	115850000	-1.16532		chr1	150600000	150650000	0.495646	chr1	115750000	115800000	-1.15959
chr1	143700000	143750000	0.792643	chr1	115850000	115900000	-1.17195		chr1	150650000	150700000	0.382077	chr1	115800000	115850000	-1.15422
chr1	143750000	143800000	0.7621	chr1	115900000	115950000	-1.13619		chr1	150700000	150750000	0.530891	chr1	115850000	115900000	-1.12387
chr1	143800000	143850000	0.500716	chr1	115950000	116000000	-1.10979		chr1	150750000	150800000	0.56363	chr1	115900000	115950000	-1.03985
chr1	143850000	143900000	0.31136	chr1	116000000	116050000	-1.15711		chr1	150800000	150850000	0.388256	chr1	115950000	116000000	-1.01974
chr1	143900000	143950000	0.480244	chr1	116050000	116100000	-1.20299		chr1	150850000	150900000	0.384678	chr1	116000000	116050000	-1.04657
chr1	143950000	144000000	0.649478	chr1	116100000	116150000	-1.20068		chr1	150900000	150950000	0.597458	chr1	116050000	116100000	-1.09641
chr1	144000000	144050000	0.394612	chr1	116150000	116200000	-1.18777		chr1	150950000	151000000	0.794218	chr1	116100000	116150000	-1.15018
chr1	150350000	150400000	0.711703	chr1	116200000	116250000	-1.18611		chr1	151000000	151050000	0.965906	chr1	116150000	116200000	-1.13017
chr1	150400000	150450000	0.986003	chr1	116250000	116300000	-1.18395		chr1	151050000	151100000	1.01383	chr1	116200000	116250000	-1.15735
chr1	150450000	150500000	0.820298	chr1	116300000	116350000	-1.15391		chr1	151100000	151150000	0.864099	chr1	116250000	116300000	-1.19423
chr1	150500000	150550000	0.67488	chr1	116350000	116400000	-1.17457		chr1	151150000	151200000	0.79467	chr1	116300000	116350000	-1.19541
chr1	150550000	150600000	0.517228	chr1	116400000	116450000	-1.22418		chr1	151200000	151250000	1.07073	chr1	116350000	116400000	-1.16839
chr1	150600000	150650000	0.339555	chr1	116450000	116500000	-1.23999		chr1	151250000	151300000	1.11075	chr1	116400000	116450000	-1.20636
chr1	150650000	150700000	0.284001	chr1	116500000	116550000	-1.243		chr1	151300000	151350000	1.28805	chr1	116450000	116500000	-1.21583
chr1	150700000	150750000	0.407029	chr1	116550000	116600000	-1.26424		chr1	151350000	151400000	1.45913	chr1	116500000	116550000	-1.22427
chr1	150750000	150800000	0.388538	chr1	116600000	116650000	-1.28779		chr1	151400000	151450000	1.52392	chr1	116550000	116600000	-1.26345
chr1	150800000	150850000	0.324223	chr1	116650000	116700000	-1.28969		chr1	151450000	151500000	1.54006	chr1	116600000	116650000	-1.27771
chr1	150850000	150900000	0.415542	chr1	116700000	116750000	-1.26716		chr1	151500000	151550000	1.51727	chr1	116650000	116700000	-1.2915
chr1	150900000	150950000	0.544381	chr1	116750000	116800000	-1.27018		chr1	151550000	151600000	1.52398	chr1	116700000	116750000	-1.29469
chr1	150950000	151000000	0.707495	chr1	116800000	116850000	-1.29086		chr1	151600000	151650000	1.51777	chr1	116750000	116800000	-1.30096
chr1	151000000	151050000	0.952352	chr1	116850000	116900000	-1.28266		chr1	151650000	151700000	1.51	chr1	116800000	116850000	-1.32077
chr1	151050000	151100000	1.02988	chr1	116900000	116950000	-1.28483		chr1	151700000	151750000	1.54752	chr1	116850000	116900000	-1.32657
chr1	151100000	151150000	0.903299	chr1	116950000	117000000	-1.29548		chr1	151750000	151800000	1.52234	chr1	116900000	116950000	-1.32222
chr1	151150000	151200000	0.84263	chr1	117000000	117050000	-1.28292		chr1	151800000	151850000	1.41502	chr1	116950000	117000000	-1.30754
chr1	151200000	151250000	1.0941	chr1	117050000	117100000	-1.28269		chr1	151850000	151900000	1.29139	chr1	117000000	117050000	-1.31731
chr1	151250000	151300000	1.14351	chr1	117100000	117150000	-1.26705		chr1	151900000	151950000	1.31754	chr1	117050000	117100000	-1.32769
chr1	151300000	151350000	1.19935	chr1	117150000	117200000	-1.25304		chr1	151950000	152000000	1.30333	chr1	117100000	117150000	-1.32925
chr1	151350000	151400000	1.33793	chr1	117200000	117250000	-1.25416		chr1	152000000	152050000	1.27975	chr1	117150000	117200000	-1.31211
chr1	151400000	151450000	1.39127	chr1	117250000	117300000	-1.2558		chr1	152050000	152100000	1.33802	chr1	117200000	117250000	-1.28445
chr1	151450000	151500000	1.43206	chr1	117300000	117350000	-1.2648		chr1	152100000	152150000	1.2938	chr1	117250000	117300000	-1.25882
chr1	151500000	151550000	1.44207	chr1	117350000	117400000	-1.2554		chr1	152150000	152200000	1.19885	chr1	117300000	117350000	-1.2872
chr1	151550000	151600000	1.44403	chr1	117400000	117450000	-1.26131		chr1	152200000	152250000	1.22914	chr1	117350000	117400000	-1.31966
chr1	151600000	151650000	1.45856	chr1	117450000	117500000	-1.2608		chr1	152250000	152300000	1.28701	chr1	117400000	117450000	-1.31291
chr1	151650000	151700000	1.47354	chr1	117500000	117550000	-1.24963		chr1	152300000	152350000	1.30185	chr1	117450000	117500000	-1.31432
chr1	151700000	151750000	1.45946	chr1	117550000	117600000	-1.27943		chr1	152350000	152400000	1.35506	chr1	117500000	117550000	-1.31696
chr1	151750000	151800000	1.39331	chr1	117600000	117650000	-1.27311		chr1	152400000	152450000	1.42924	chr1	117550000	117600000	-1.30018
chr1	151800000	151850000	1.28351	chr1	117650000	117700000	-1.248		chr1	152450000	152500000	1.48902	chr1	117600000	117650000	-1.28762
chr1	151850000	151900000	1.17015	chr1	117700000	117750000	-1.26287		chr1	152500000	152550000	1.53305	chr1	117650000	117700000	-1.27938
chr1	151900000	151950000	1.2496	chr1	117750000	117800000	-1.27284		chr1	152550000	152600000	1.55642	chr1	117700000	117750000	-1.28162
chr1	151950000	152000000	1.21904	chr1	117800000	117850000	-1.24376		chr1	152600000	152650000	1.54297	chr1	117750000	117800000	-1.30024
chr1	152000000	152050000	1.19672	chr1	117850000	117900000	-1.23899		chr1	152650000	152700000	1.54168	chr1	117800000	117850000	-1.30455
chr1	152050000	152100000	1.27676	chr1	117900000	117950000	-1.24903		chr1	152700000	152750000	1.55726	chr1	117850000	117900000	-1.30527
chr1	152100000	152150000	1.25118	chr1	117950000	118000000	-1.23684		chr1	152750000	152800000	1.55007	chr1	117900000	117950000	-1.27385
chr1	152150000	152200000	1.14057	chr1	118000000	118050000	-1.22992		chr1	152800000	152850000	1.51702	chr1	117950000	118000000	-1.25084
chr1	152200000	152250000	1.14246	chr1	118050000	118100000	-1.21426		chr1	152850000	152900000	1.53594	chr1	118000000	118050000	-1.25086
chr1	152250000	152300000	1.15001	chr1	118100000	118150000	-1.17038		chr1	152900000	152950000	1.51248	chr1	118050000	118100000	-1.22694
chr1	152300000	152350000	1.1724	chr1	118150000	118200000	-1.09803		chr1	152950000	153000000	1.42367	chr1	118100000	118150000	-1.15484
chr1	152350000	152400000	1.28622	chr1	118200000	118250000	-0.847505		chr1	153000000	153050000	1.44638	chr1	118150000	118200000	-1.07413
chr1	152400000	152450000	1.33792	chr1	120350000	120400000	-0.0909757		chr1	153050000	153100000	1.48605	chr1	118200000	118250000	-0.848377
chr1	152450000	152500000	1.37122	chr1	120400000	120450000	-0.311037		chr1	153100000	153150000	1.47634	chr1	118650000	118700000	-0.0337833
chr1	152500000	152550000	1.44457	chr1	120450000	120500000	-0.277767		chr1	153150000	153200000	1.50342	chr1	120350000	120400000	-0.0573048
chr1	152550000	152600000	1.4685	chr1	120500000	120550000	-0.0928978		chr1	153200000	153250000	1.54957	chr1	120400000	120450000	-0.353156
chr1	152600000	152650000	1.44131	chr1	121600000	121650000	-0.617844		chr1	153250000	153300000	1.5678	chr1	120450000	120500000	-0.354329
chr1	152650000	152700000	1.42272	chr1	121650000	121700000	-1.01933		chr1	153300000	153350000	1.54757	chr1	120500000	120550000	-0.13486
chr1	152700000	152750000	1.43459	chr1	121700000	121750000	-1.13394		chr1	153350000	153400000	1.5109	chr1	121600000	121650000	-0.638101
chr1	152750000	152800000	1.44445	chr1	121750000	121800000	-1.1597		chr1	153400000	153450000	1.5369	chr1	121650000	121700000	-1.03483
chr1	152800000	152850000	1.42846	chr1	121800000	121850000	-1.1933		chr1	153450000	153500000	1.5178	chr1	121700000	121750000	-1.11124
chr1	152850000	152900000	1.42808	chr1	121850000	121900000	-1.17743		chr1	153500000	153550000	1.4207	chr1	121750000	121800000	-1.10357
chr1	152900000	152950000	1.38042	chr1	121900000	121950000	-1.17675		chr1	153550000	153600000	1.27429	chr1	121800000	121850000	-1.08581
chr1	152950000	153000000	1.35297	chr1	121950000	122000000	-1.18065		chr1	153600000	153650000	1.20164	chr1	121850000	121900000	-1.08504
chr1	153000000	153050000	1.44007	chr1	122000000	122050000	-1.19985		chr1	153650000	153700000	1.23058	chr1	121900000	121950000	-1.0823
chr1	153050000	153100000	1.43372	chr1	122050000	122100000	-1.22337		chr1	153700000	153750000	1.33049	chr1	121950000	122000000	-1.09914
chr1	153100000	153150000	1.41284	chr1	122100000	122150000	-1.22363		chr1	153750000	153800000	1.25318	chr1	122000000	122050000	-1.11522
chr1	153150000	153200000	1.4204	chr1	122150000	122200000	-1.24848		chr1	153800000	153850000	0.879567	chr1	122050000	122100000	-1.15417
chr1	153200000	153250000	1.42192	chr1	122200000	122250000	-1.27565		chr1	153850000	153900000	0.914741	chr1	122100000	122150000	-1.15338
chr1	153250000	153300000	1.42431	chr1	122250000	122300000	-1.26836		chr1	153900000	153950000	0.908842	chr1	122150000	122200000	-1.17789
chr1	153300000	153350000	1.44927	chr1	122300000	122350000	-1.27513		chr1	153950000	154000000	0.678334	chr1	122200000	122250000	-1.20135
chr1	153350000	153400000	1.40503	chr1	122350000	122400000	-1.26744		chr1	154000000	154050000	0.85	chr1	122250000	122300000	-1.21411
chr1	153400000	153450000	1.42169	chr1	122400000	122450000	-1.25134		chr1	154050000	154100000	0.999914	chr1	122300000	122350000	-1.22344
chr1	153450000	153500000	1.43984	chr1	122450000	122500000	-1.26264		chr1	154100000	154150000	0.975943	chr1	122350000	122400000	-1.25836
chr1	153500000	153550000	1.38885	chr1	122500000	122550000	-1.26766		chr1	154150000	154200000	0.689853	chr1	122400000	122450000	-1.2699
chr1	153550000	153600000	1.29136	chr1	122550000	122600000	-1.24441		chr1	154200000	154250000	0.236015	chr1	122450000	122500000	-1.22129
chr1	153600000	153650000	1.23038	chr1	122600000	122650000	-1.22849		chr1	154700000	154750000	0.0147612	chr1	122500000	122550000	-1.236
chr1	153650000	153700000	1.19926	chr1	122650000	122700000	-1.22426		chr1	154750000	154800000	0.298849	chr1	122550000	122600000	-1.22933
chr1	153700000	153750000	1.29082	chr1	122700000	122750000	-1.22897		chr1	154800000	154850000	0.0673458	chr1	122600000	122650000	-1.21758
chr1	153750000	153800000	1.18289	chr1	122750000	122800000	-1.25642		chr1	154950000	155000000	0.474421	chr1	122650000	122700000	-1.22966
chr1	153800000	153850000	0.880654	chr1	122800000	122850000	-1.2474		chr1	155000000	155050000	1.17747	chr1	122700000	122750000	-1.23116
chr1	153850000	153900000	0.982254	chr1	122850000	122900000	-1.23845		chr1	155050000	155100000	1.47887	chr1	122750000	122800000	-1.24453
chr1	153900000	153950000	0.95931	chr1	122900000	122950000	-1.25432		chr1	155100000	155150000	1.50802	chr1	122800000	122850000	-1.25598
chr1	153950000	154000000	0.777077	chr1	122950000	123000000	-1.2419		chr1	155150000	155200000	1.47178	chr1	122850000	122900000	-1.24365
chr1	154000000	154050000	0.886252	chr1	123000000	123050000	-1.22823		chr1	155200000	155250000	1.37499	chr1	122900000	122950000	-1.24688
chr1	154050000	154100000	1.06701	chr1	123050000	123100000	-1.2218		chr1	155250000	155300000	1.33621	chr1	122950000	123000000	-1.24062
chr1	154100000	154150000	1.12227	chr1	123100000	123150000	-1.22366		chr1	155300000	155350000	1.28953	chr1	123000000	123050000	-1.21991
chr1	154150000	154200000	0.88491	chr1	123150000	123200000	-1.20913		chr1	155350000	155400000	1.28551	chr1	123050000	123100000	-1.22762
chr1	154200000	154250000	0.36314	chr1	123200000	123250000	-1.19716		chr1	155400000	155450000	1.35097	chr1	123100000	123150000	-1.2148
chr1	154650000	154700000	0.0507788	chr1	123250000	123300000	-1.17389		chr1	155450000	155500000	1.29677	chr1	123150000	123200000	-1.20619
chr1	154700000	154750000	0.23528	chr1	123300000	123350000	-1.14816		chr1	155500000	155550000	1.26124	chr1	123200000	123250000	-1.18547
chr1	154750000	154800000	0.404443	chr1	123350000	123400000	-1.16382		chr1	155550000	155600000	1.11879	chr1	123250000	123300000	-1.17476
chr1	154800000	154850000	0.186777	chr1	123400000	123450000	-1.18586		chr1	155600000	155650000	0.738227	chr1	123300000	123350000	-1.18576
chr1	154950000	155000000	0.578798	chr1	123450000	123500000	-1.17979		chr1	155650000	155700000	0.589998	chr1	123350000	123400000	-1.16965
chr1	155000000	155050000	1.24433	chr1	123500000	123550000	-1.18264		chr1	155700000	155750000	0.69614	chr1	123400000	123450000	-1.15585
chr1	155050000	155100000	1.45096	chr1	123550000	123600000	-1.20365		chr1	155750000	155800000	1.05364	chr1	123450000	123500000	-1.17396
chr1	155100000	155150000	1.44652	chr1	123600000	123650000	-1.20879		chr1	155800000	155850000	1.21745	chr1	123500000	123550000	-1.18638
chr1	155150000	155200000	1.39066	chr1	123650000	123700000	-1.2103		chr1	155850000	155900000	1.2247	chr1	123550000	123600000	-1.19131
chr1	155200000	155250000	1.37959	chr1	123700000	123750000	-1.22246		chr1	155900000	155950000	1.29579	chr1	123600000	123650000	-1.17947
chr1	155250000	155300000	1.36669	chr1	123750000	123800000	-1.22399		chr1	155950000	156000000	1.4133	chr1	123650000	123700000	-1.15441
chr1	155300000	155350000	1.30189	chr1	123800000	123850000	-1.21158		chr1	156000000	156050000	1.47239	chr1	123700000	123750000	-1.16934
chr1	155350000	155400000	1.27733	chr1	123850000	123900000	-1.20944		chr1	156050000	156100000	1.29577	chr1	123750000	123800000	-1.20403
chr1	155400000	155450000	1.322	chr1	123900000	123950000	-1.2377		chr1	156100000	156150000	0.808464	chr1	123800000	123850000	-1.20974
chr1	155450000	155500000	1.28708	chr1	123950000	124000000	-1.22873		chr1	156150000	156200000	0.647962	chr1	123850000	123900000	-1.14366
chr1	155500000	155550000	1.2991	chr1	124000000	124050000	-1.20806		chr1	156200000	156250000	0.819161	chr1	123900000	123950000	-1.1237
chr1	155550000	155600000	1.1795	chr1	124050000	124100000	-1.20683		chr1	156250000	156300000	0.60084	chr1	123950000	124000000	-1.1501
chr1	155600000	155650000	0.891082	chr1	124100000	124150000	-1.19187		chr1	156300000	156350000	0.299972	chr1	124000000	124050000	-1.15356
chr1	155650000	155700000	0.784829	chr1	124150000	124200000	-1.20261		chr1	156350000	156400000	0.544423	chr1	124050000	124100000	-1.15831
chr1	155700000	155750000	0.961259	chr1	124200000	124250000	-1.21174		chr1	156400000	156450000	1.02657	chr1	124100000	124150000	-1.16159
chr1	155750000	155800000	1.22217	chr1	124250000	124300000	-1.19796		chr1	156450000	156500000	1.18423	chr1	124150000	124200000	-1.16014
chr1	155800000	155850000	1.27658	chr1	124300000	124350000	-1.20213		chr1	156500000	156550000	1.24319	chr1	124200000	124250000	-1.17071
chr1	155850000	155900000	1.24419	chr1	124350000	124400000	-1.20605		chr1	156550000	156600000	1.38812	chr1	124250000	124300000	-1.15861
chr1	155900000	155950000	1.30638	chr1	124400000	124450000	-1.19517		chr1	156600000	156650000	1.45249	chr1	124300000	124350000	-1.13988
chr1	155950000	156000000	1.37913	chr1	124450000	124500000	-1.18175		chr1	156650000	156700000	1.43826	chr1	124350000	124400000	-1.15161
chr1	156000000	156050000	1.43153	chr1	124500000	124550000	-1.20833		chr1	156700000	156750000	1.36623	chr1	124400000	124450000	-1.13838
chr1	156050000	156100000	1.33153	chr1	124550000	124600000	-1.20793		chr1	156750000	156800000	1.23274	chr1	124450000	124500000	-1.11763
chr1	156100000	156150000	0.94922	chr1	124600000	124650000	-1.18726		chr1	156800000	156850000	1.11544	chr1	124500000	124550000	-1.15271
chr1	156150000	156200000	0.922715	chr1	124650000	124700000	-1.18647		chr1	156850000	156900000	1.10733	chr1	124550000	124600000	-1.16251
chr1	156200000	156250000	1.0658	chr1	124700000	124750000	-1.19075		chr1	156900000	156950000	1.03423	chr1	124600000	124650000	-1.16395
chr1	156250000	156300000	0.907507	chr1	124750000	124800000	-1.18371		chr1	156950000	157000000	0.910315	chr1	124650000	124700000	-1.15994
chr1	156300000	156350000	0.677988	chr1	124800000	124850000	-1.19191		chr1	157000000	157050000	0.920399	chr1	124700000	124750000	-1.15894
chr1	156350000	156400000	0.835519	chr1	124850000	124900000	-1.1945		chr1	157050000	157100000	0.982572	chr1	124750000	124800000	-1.14217
chr1	156400000	156450000	1.18061	chr1	124900000	124950000	-1.1681		chr1	157100000	157150000	1.02265	chr1	124800000	124850000	-1.14004
chr1	156450000	156500000	1.25301	chr1	124950000	125000000	-1.13075		chr1	157150000	157200000	0.95815	chr1	124850000	124900000	-1.15827
chr1	156500000	156550000	1.30985	chr1	125000000	125050000	-1.12197		chr1	157200000	157250000	0.944253	chr1	124900000	124950000	-1.14162
chr1	156550000	156600000	1.40445	chr1	125050000	125100000	-1.11475		chr1	157250000	157300000	1.03176	chr1	124950000	125000000	-1.13706
chr1	156600000	156650000	1.44596	chr1	125100000	125150000	-1.08572		chr1	157300000	157350000	1.10085	chr1	125000000	125050000	-1.1063
chr1	156650000	156700000	1.40938	chr1	125150000	125200000	-1.05446		chr1	157350000	157400000	1.17892	chr1	125050000	125100000	-1.09782
chr1	156700000	156750000	1.3359	chr1	125200000	125250000	-0.979013		chr1	157400000	157450000	1.18334	chr1	125100000	125150000	-1.08752
chr1	156750000	156800000	1.24679	chr1	125250000	125300000	-0.835905		chr1	157450000	157500000	1.10356	chr1	125150000	125200000	-0.977499
chr1	156800000	156850000	1.13373	chr1	125300000	125350000	-0.496154		chr1	157500000	157550000	0.920366	chr1	125200000	125250000	-0.838759
chr1	156850000	156900000	1.10364	chr1	125750000	125800000	-0.065217		chr1	157550000	157600000	0.411293	chr1	125250000	125300000	-0.710763
chr1	156900000	156950000	1.09008	chr1	125800000	125850000	-0.243009		chr1	158700000	158750000	0.144959	chr1	125300000	125350000	-0.291794
chr1	156950000	157000000	1.06498	chr1	125850000	125900000	-0.215378		chr1	158750000	158800000	0.162391	chr1	125750000	125800000	-0.132162
chr1	157000000	157050000	1.09258	chr1	125900000	125950000	-0.0458606		chr1	158800000	158850000	0.135089	chr1	125800000	125850000	-0.254457
chr1	157050000	157100000	1.10217	chr1	125950000	126000000	-0.061892		chr1	158850000	158900000	0.173831	chr1	125850000	125900000	-0.380346
chr1	157100000	157150000	0.99546	chr1	126000000	126050000	-0.166719		chr1	158900000	158950000	0.138332	chr1	125900000	125950000	-0.306041
chr1	157150000	157200000	0.877838	chr1	126050000	126100000	-0.277385		chr1	159100000	159150000	0.0186963	chr1	125950000	126000000	-0.283892
chr1	157200000	157250000	0.945262	chr1	126100000	126150000	-0.401377		chr1	159150000	159200000	0.452807	chr1	126000000	126050000	-0.378073
chr1	157250000	157300000	1.00244	chr1	126150000	126200000	-0.494662		chr1	159200000	159250000	0.927694	chr1	126050000	126100000	-0.527955
chr1	157300000	157350000	0.961607	chr1	126200000	126250000	-0.469666		chr1	159250000	159300000	1.0816	chr1	126100000	126150000	-0.632659
chr1	157350000	157400000	1.05779	chr1	126250000	126300000	-0.381702		chr1	159300000	159350000	0.708948	chr1	126150000	126200000	-0.568457
chr1	157400000	157450000	1.12628	chr1	126300000	126350000	-0.269427		chr1	159350000	159400000	0.343179	chr1	126200000	126250000	-0.514296
chr1	157450000	157500000	1.09159	chr1	126350000	126400000	-0.171956		chr1	160000000	160050000	0.339562	chr1	126250000	126300000	-0.479758
chr1	157500000	157550000	0.923342	chr1	126950000	127000000	-0.0744021		chr1	160050000	160100000	0.50584	chr1	126300000	126350000	-0.365315
chr1	157550000	157600000	0.395138	chr1	127000000	127050000	-0.273133		chr1	160100000	160150000	0.379385	chr1	126350000	126400000	-0.318096
chr1	158700000	158750000	0.128033	chr1	127050000	127100000	-0.3365		chr1	160150000	160200000	0.953234	chr1	126400000	126450000	-0.1789
chr1	158750000	158800000	0.257492	chr1	127100000	127150000	-0.180163		chr1	160200000	160250000	1.1776	chr1	126450000	126500000	-0.0140935
chr1	158800000	158850000	0.213423	chr1	127500000	127550000	-0.281309		chr1	160250000	160300000	0.91972	chr1	126500000	126550000	-0.0102363
chr1	158850000	158900000	0.107569	chr1	127550000	127600000	-0.59817		chr1	160300000	160350000	0.761242	chr1	126950000	127000000	-0.0602503
chr1	158900000	158950000	0.0179727	chr1	127600000	127650000	-0.592724		chr1	160350000	160400000	0.76679	chr1	127000000	127050000	-0.199075
chr1	159150000	159200000	0.0316292	chr1	127650000	127700000	-0.418141		chr1	160400000	160450000	0.624018	chr1	127050000	127100000	-0.27145
chr1	159200000	159250000	0.686463	chr1	128850000	128900000	-0.157538		chr1	160450000	160500000	0.412035	chr1	127100000	127150000	-0.105395
chr1	159250000	159300000	0.870619	chr1	128900000	128950000	-0.648935		chr1	160500000	160550000	0.485963	chr1	127500000	127550000	-0.313173
chr1	159300000	159350000	0.542021	chr1	128950000	129000000	-0.845938		chr1	160550000	160600000	0.609471	chr1	127550000	127600000	-0.634167
chr1	159350000	159400000	0.168208	chr1	129000000	129050000	-0.935618		chr1	160600000	160650000	0.64294	chr1	127600000	127650000	-0.636146
chr1	160000000	160050000	0.0785741	chr1	129050000	129100000	-0.984856		chr1	160650000	160700000	0.778747	chr1	127650000	127700000	-0.473994
chr1	160050000	160100000	0.259593	chr1	129100000	129150000	-1.03126		chr1	160700000	160750000	1.11455	chr1	128700000	128750000	-0.019046
chr1	160100000	160150000	0.182801	chr1	129150000	129200000	-1.05061		chr1	160750000	160800000	1.21332	chr1	128750000	128800000	-0.0093895
chr1	160150000	160200000	0.766514	chr1	129200000	129250000	-1.0396		chr1	160800000	160850000	1.14278	chr1	128850000	128900000	-0.386478
chr1	160200000	160250000	1.01001	chr1	129250000	129300000	-1.04248		chr1	160850000	160900000	1.18706	chr1	128900000	128950000	-0.749676
chr1	160250000	160300000	0.719765	chr1	129300000	129350000	-1.0952		chr1	160900000	160950000	1.31988	chr1	128950000	129000000	-0.9245
chr1	160300000	160350000	0.507725	chr1	129350000	129400000	-1.13145		chr1	160950000	161000000	1.32086	chr1	129000000	129050000	-1.02301
chr1	160350000	160400000	0.567963	chr1	129400000	129450000	-1.11406		chr1	161000000	161050000	1.43137	chr1	129050000	129100000	-1.06822
chr1	160400000	160450000	0.512073	chr1	129450000	129500000	-1.11509		chr1	161050000	161100000	1.39657	chr1	129100000	129150000	-1.10275
chr1	160450000	160500000	0.359288	chr1	129500000	129550000	-1.10186		chr1	161100000	161150000	1.11768	chr1	129150000	129200000	-1.11394
chr1	160500000	160550000	0.498706	chr1	129550000	129600000	-1.0969		chr1	161150000	161200000	1.06816	chr1	129200000	129250000	-1.09708
chr1	160550000	160600000	0.637401	chr1	129600000	129650000	-1.11238		chr1	161200000	161250000	1.13381	chr1	129250000	129300000	-1.08211
chr1	160600000	160650000	0.642238	chr1	129650000	129700000	-1.09389		chr1	161250000	161300000	0.969538	chr1	129300000	129350000	-1.11016
chr1	160650000	160700000	0.759213	chr1	129700000	129750000	-1.05269		chr1	161300000	161350000	0.64173	chr1	129350000	129400000	-1.13348
chr1	160700000	160750000	0.97397	chr1	129750000	129800000	-1.00221		chr1	161350000	161400000	0.575597	chr1	129400000	129450000	-1.12103
chr1	160750000	160800000	1.09551	chr1	129800000	129850000	-0.961003		chr1	161400000	161450000	0.633975	chr1	129450000	129500000	-1.13643
chr1	160800000	160850000	1.06147	chr1	129850000	129900000	-0.977593		chr1	161450000	161500000	0.655391	chr1	129500000	129550000	-1.1267
chr1	160850000	160900000	1.12877	chr1	129900000	129950000	-1.01852		chr1	161500000	161550000	0.496509	chr1	129550000	129600000	-1.11415
chr1	160900000	160950000	1.21265	chr1	129950000	130000000	-1.07359		chr1	161550000	161600000	0.447332	chr1	129600000	129650000	-1.10631
chr1	160950000	161000000	1.19489	chr1	130000000	130050000	-1.11076		chr1	161600000	161650000	0.509621	chr1	129650000	129700000	-1.1196
chr1	161000000	161050000	1.29733	chr1	130050000	130100000	-1.10957		chr1	161650000	161700000	0.582584	chr1	129700000	129750000	-1.10709
chr1	161050000	161100000	1.24173	chr1	130100000	130150000	-1.07969		chr1	161700000	161750000	0.787826	chr1	129750000	129800000	-1.09341
chr1	161100000	161150000	1.0029	chr1	130150000	130200000	-1.03388		chr1	161750000	161800000	1.00385	chr1	129800000	129850000	-1.09316
chr1	161150000	161200000	0.916996	chr1	130200000	130250000	-0.983253		chr1	161800000	161850000	1.26991	chr1	129850000	129900000	-1.09639
chr1	161200000	161250000	1.00001	chr1	130250000	130300000	-0.932339		chr1	161850000	161900000	1.42161	chr1	129900000	129950000	-1.08492
chr1	161250000	161300000	0.786743	chr1	130300000	130350000	-0.808994		chr1	161900000	161950000	1.39512	chr1	129950000	130000000	-1.10447
chr1	161300000	161350000	0.30687	chr1	130350000	130400000	-0.674895		chr1	161950000	162000000	1.43806	chr1	130000000	130050000	-1.11909
chr1	161350000	161400000	0.318027	chr1	130400000	130450000	-0.427393		chr1	162000000	162050000	1.45876	chr1	130050000	130100000	-1.10394
chr1	161400000	161450000	0.418803	chr1	130450000	130500000	-0.26153		chr1	162050000	162100000	1.35909	chr1	130100000	130150000	-1.08341
chr1	161450000	161500000	0.412053	chr1	130500000	130550000	-0.181263		chr1	162100000	162150000	1.35392	chr1	130150000	130200000	-1.01571
chr1	161500000	161550000	0.319633	chr1	130550000	130600000	-0.0533272		chr1	162150000	162200000	1.43536	chr1	130200000	130250000	-0.959904
chr1	161550000	161600000	0.232586	chr1	130600000	130650000	-0.0343785		chr1	162200000	162250000	1.40951	chr1	130250000	130300000	-0.887918
chr1	161600000	161650000	0.275421	chr1	136950000	137000000	-0.0911823		chr1	162250000	162300000	1.34878	chr1	130300000	130350000	-0.791312
chr1	161650000	161700000	0.385493	chr1	137000000	137050000	-0.338815		chr1	162300000	162350000	1.31031	chr1	130350000	130400000	-0.699033
chr1	161700000	161750000	0.61089	chr1	137050000	137100000	-0.422427		chr1	162350000	162400000	1.16199	chr1	130400000	130450000	-0.46023
chr1	161750000	161800000	0.759134	chr1	137100000	137150000	-0.471151		chr1	162400000	162450000	1.14093	chr1	130450000	130500000	-0.282151
chr1	161800000	161850000	1.0521	chr1	137150000	137200000	-0.430361		chr1	162450000	162500000	1.31412	chr1	130500000	130550000	-0.164825
chr1	161850000	161900000	1.23885	chr1	137200000	137250000	-0.389536		chr1	162500000	162550000	1.47664	chr1	130550000	130600000	-0.0828106
chr1	161900000	161950000	1.23662	chr1	137250000	137300000	-0.321249		chr1	162550000	162600000	1.50862	chr1	130600000	130650000	-0.0606031
chr1	161950000	162000000	1.28305	chr1	137300000	137350000	-0.156034		chr1	162600000	162650000	1.50445	chr1	136850000	136900000	-0.159056
chr1	162000000	162050000	1.27705	chr1	137350000	137400000	-0.103598		chr1	162650000	162700000	1.51029	chr1	136900000	136950000	-0.161737
chr1	162050000	162100000	1.26398	chr1	137400000	137450000	-0.0189491		chr1	162700000	162750000	1.48278	chr1	136950000	137000000	-0.333652
chr1	162100000	162150000	1.28147	chr1	138050000	138100000	-0.0349826		chr1	162750000	162800000	1.25897	chr1	137000000	137050000	-0.532136
chr1	162150000	162200000	1.37241	chr1	138100000	138150000	-0.264825		chr1	162800000	162850000	0.996538	chr1	137050000	137100000	-0.591446
chr1	162200000	162250000	1.3795	chr1	138150000	138200000	-0.349158		chr1	162850000	162900000	0.941491	chr1	137100000	137150000	-0.590598
chr1	162250000	162300000	1.31009	chr1	138200000	138250000	-0.315139		chr1	162900000	162950000	0.782242	chr1	137150000	137200000	-0.550272
chr1	162300000	162350000	1.28443	chr1	138250000	138300000	-0.0885706		chr1	162950000	163000000	0.509894	chr1	137200000	137250000	-0.540879
chr1	162350000	162400000	1.13705	chr1	139200000	139250000	-0.0134872		chr1	163000000	163050000	0.513169	chr1	137250000	137300000	-0.497818
chr1	162400000	162450000	1.09399	chr1	139250000	139300000	-0.159336		chr1	163050000	163100000	0.736661	chr1	137300000	137350000	-0.351759
chr1	162450000	162500000	1.23919	chr1	139300000	139350000	-0.178883		chr1	163100000	163150000	0.833798	chr1	137350000	137400000	-0.257275
chr1	162500000	162550000	1.37722	chr1	139500000	139550000	-0.531995		chr1	163150000	163200000	0.908157	chr1	137400000	137450000	-0.17398
chr1	162550000	162600000	1.38501	chr1	139550000	139600000	-0.866142		chr1	163200000	163250000	1.12596	chr1	137450000	137500000	-0.0711338
chr1	162600000	162650000	1.34676	chr1	139600000	139650000	-0.923912		chr1	163250000	163300000	1.26736	chr1	137500000	137550000	-0.0252287
chr1	162650000	162700000	1.35014	chr1	139650000	139700000	-0.949714		chr1	163300000	163350000	1.30955	chr1	137650000	137700000	-0.116394
chr1	162700000	162750000	1.34227	chr1	139700000	139750000	-0.960856		chr1	163350000	163400000	1.29101	chr1	137700000	137750000	-0.115844
chr1	162750000	162800000	1.07519	chr1	139750000	139800000	-0.979688		chr1	163400000	163450000	1.15849	chr1	137750000	137800000	-0.0432354
chr1	162800000	162850000	0.79769	chr1	139800000	139850000	-0.965832		chr1	163450000	163500000	0.941817	chr1	138050000	138100000	-0.116693
chr1	162850000	162900000	0.757947	chr1	139850000	139900000	-0.912947		chr1	163500000	163550000	0.876489	chr1	138100000	138150000	-0.315145
chr1	162900000	162950000	0.46315	chr1	139900000	139950000	-0.876869		chr1	163550000	163600000	0.97459	chr1	138150000	138200000	-0.383753
chr1	162950000	163000000	0.182331	chr1	139950000	140000000	-0.87081		chr1	163600000	163650000	0.938243	chr1	138200000	138250000	-0.378978
chr1	163000000	163050000	0.244097	chr1	140000000	140050000	-0.749762		chr1	163650000	163700000	0.756821	chr1	138250000	138300000	-0.212523
chr1	163050000	163100000	0.476279	chr1	140050000	140100000	-0.530931		chr1	163700000	163750000	0.822126	chr1	139200000	139250000	-0.105792
chr1	163100000	163150000	0.660071	chr1	140100000	140150000	-0.29682		chr1	163750000	163800000	0.940762	chr1	139250000	139300000	-0.241994
chr1	163150000	163200000	0.858342	chr1	140150000	140200000	-0.160526		chr1	163800000	163850000	1.00953	chr1	139300000	139350000	-0.342931
chr1	163200000	163250000	1.04689	chr1	140200000	140250000	-0.0900234		chr1	163850000	163900000	1.10763	chr1	139350000	139400000	-0.101282
chr1	163250000	163300000	1.14021	chr1	140250000	140300000	-0.0703707		chr1	163900000	163950000	1.24241	chr1	139500000	139550000	-0.661688
chr1	163300000	163350000	1.12742	chr1	140300000	140350000	-0.194656		chr1	163950000	164000000	1.24496	chr1	139550000	139600000	-0.909438
chr1	163350000	163400000	1.07546	chr1	140350000	140400000	-0.190264		chr1	164000000	164050000	0.898436	chr1	139600000	139650000	-0.989577
chr1	163400000	163450000	0.929479	chr1	140400000	140450000	-0.175651		chr1	164050000	164100000	0.643667	chr1	139650000	139700000	-1.06418
chr1	163450000	163500000	0.712205	chr1	140450000	140500000	-0.274761		chr1	164100000	164150000	0.662537	chr1	139700000	139750000	-1.073
chr1	163500000	163550000	0.694944	chr1	140500000	140550000	-0.354689		chr1	164150000	164200000	0.783391	chr1	139750000	139800000	-1.05203
chr1	163550000	163600000	0.721315	chr1	140550000	140600000	-0.5201		chr1	164200000	164250000	1.15345	chr1	139800000	139850000	-1.08878
chr1	163600000	163650000	0.662247	chr1	140600000	140650000	-0.679309		chr1	164250000	164300000	1.34418	chr1	139850000	139900000	-1.0644
chr1	163650000	163700000	0.566812	chr1	140650000	140700000	-0.831767		chr1	164300000	164350000	1.16269	chr1	139900000	139950000	-0.987598
chr1	163700000	163750000	0.632936	chr1	140700000	140750000	-1.01498		chr1	164350000	164400000	0.822714	chr1	139950000	140000000	-0.999678
chr1	163750000	163800000	0.749154	chr1	140750000	140800000	-1.07833		chr1	164400000	164450000	0.692029	chr1	140000000	140050000	-0.94119
chr1	163800000	163850000	0.789682	chr1	140800000	140850000	-1.1159		chr1	164450000	164500000	0.596397	chr1	140050000	140100000	-0.784288
chr1	163850000	163900000	0.902676	chr1	140850000	140900000	-1.12726		chr1	164500000	164550000	0.465178	chr1	140100000	140150000	-0.595213
chr1	163900000	163950000	1.09026	chr1	140900000	140950000	-1.12358		chr1	164550000	164600000	0.43025	chr1	140150000	140200000	-0.478091
chr1	163950000	164000000	1.05773	chr1	140950000	141000000	-1.12538		chr1	164600000	164650000	0.493885	chr1	140200000	140250000	-0.486548
chr1	164000000	164050000	0.724124	chr1	141000000	141050000	-1.15594		chr1	164650000	164700000	0.527426	chr1	140250000	140300000	-0.4863
chr1	164050000	164100000	0.440238	chr1	141050000	141100000	-1.18288		chr1	164700000	164750000	0.571113	chr1	140300000	140350000	-0.515049
chr1	164100000	164150000	0.541208	chr1	141100000	141150000	-1.17304		chr1	164750000	164800000	0.753537	chr1	140350000	140400000	-0.5192
chr1	164150000	164200000	0.773308	chr1	141150000	141200000	-1.16664		chr1	164800000	164850000	0.821827	chr1	140400000	140450000	-0.56199
chr1	164200000	164250000	1.05283	chr1	141200000	141250000	-1.17832		chr1	164850000	164900000	0.79888	chr1	140450000	140500000	-0.624695
chr1	164250000	164300000	1.22663	chr1	141250000	141300000	-1.17857		chr1	164900000	164950000	0.787805	chr1	140500000	140550000	-0.632705
chr1	164300000	164350000	1.0749	chr1	141300000	141350000	-1.19049		chr1	164950000	165000000	0.820103	chr1	140550000	140600000	-0.715644
chr1	164350000	164400000	0.801654	chr1	141350000	141400000	-1.18907		chr1	165000000	165050000	0.901842	chr1	140600000	140650000	-0.882326
chr1	164400000	164450000	0.728017	chr1	141400000	141450000	-1.19034		chr1	165050000	165100000	1.02423	chr1	140650000	140700000	-0.989522
chr1	164450000	164500000	0.763366	chr1	141450000	141500000	-1.17422		chr1	165100000	165150000	0.980832	chr1	140700000	140750000	-1.03322
chr1	164500000	164550000	0.656332	chr1	141500000	141550000	-1.18544		chr1	165150000	165200000	1.17144	chr1	140750000	140800000	-1.08174
chr1	164550000	164600000	0.616431	chr1	141550000	141600000	-1.19836		chr1	165200000	165250000	1.34475	chr1	140800000	140850000	-1.13188
chr1	164600000	164650000	0.704953	chr1	141600000	141650000	-1.1805		chr1	165250000	165300000	1.31631	chr1	140850000	140900000	-1.1411
chr1	164650000	164700000	0.615215	chr1	141650000	141700000	-1.17477		chr1	165300000	165350000	1.20966	chr1	140900000	140950000	-1.12186
chr1	164700000	164750000	0.630996	chr1	141700000	141750000	-1.17036		chr1	165350000	165400000	1.09132	chr1	140950000	141000000	-1.14539
chr1	164750000	164800000	0.919178	chr1	141750000	141800000	-1.19273		chr1	165400000	165450000	1.20826	chr1	141000000	141050000	-1.17528
chr1	164800000	164850000	0.946264	chr1	141800000	141850000	-1.2046		chr1	165450000	165500000	1.20884	chr1	141050000	141100000	-1.14899
chr1	164850000	164900000	0.861058	chr1	141850000	141900000	-1.21498		chr1	165500000	165550000	0.960946	chr1	141100000	141150000	-1.11757
chr1	164900000	164950000	0.861313	chr1	141900000	141950000	-1.20365		chr1	165550000	165600000	1.08108	chr1	141150000	141200000	-1.11085
chr1	164950000	165000000	0.867584	chr1	141950000	142000000	-1.18618		chr1	165600000	165650000	1.3505	chr1	141200000	141250000	-1.16768
chr1	165000000	165050000	1.00633	chr1	142000000	142050000	-1.18167		chr1	165650000	165700000	1.24292	chr1	141250000	141300000	-1.1749
chr1	165050000	165100000	1.13232	chr1	142050000	142100000	-1.20329		chr1	165700000	165750000	1.12589	chr1	141300000	141350000	-1.17921
chr1	165100000	165150000	1.09774	chr1	142100000	142150000	-1.21514		chr1	165750000	165800000	1.04949	chr1	141350000	141400000	-1.17279
chr1	165150000	165200000	1.17682	chr1	142150000	142200000	-1.22151		chr1	165800000	165850000	1.00124	chr1	141400000	141450000	-1.15012
chr1	165200000	165250000	1.28592	chr1	142200000	142250000	-1.19559		chr1	165850000	165900000	1.02707	chr1	141450000	141500000	-1.14647
chr1	165250000	165300000	1.21401	chr1	142250000	142300000	-1.19047		chr1	165900000	165950000	0.947566	chr1	141500000	141550000	-1.14775
chr1	165300000	165350000	1.14531	chr1	142300000	142350000	-1.1885		chr1	165950000	166000000	1.05356	chr1	141550000	141600000	-1.1527
chr1	165350000	165400000	1.09908	chr1	142350000	142400000	-1.17645		chr1	166000000	166050000	0.854696	chr1	141600000	141650000	-1.14654
chr1	165400000	165450000	1.17778	chr1	142400000	142450000	-1.18849		chr1	166050000	166100000	0.186602	chr1	141650000	141700000	-1.13109
chr1	165450000	165500000	1.19129	chr1	142450000	142500000	-1.18024		chr1	166100000	166150000	0.234207	chr1	141700000	141750000	-1.14216
chr1	165500000	165550000	0.937281	chr1	142500000	142550000	-1.15065		chr1	166150000	166200000	0.372155	chr1	141750000	141800000	-1.17547
chr1	165550000	165600000	1.03044	chr1	142550000	142600000	-1.16818		chr1	166200000	166250000	0.362604	chr1	141800000	141850000	-1.17766
chr1	165600000	165650000	1.25805	chr1	142600000	142650000	-1.14648		chr1	166250000	166300000	0.624256	chr1	141850000	141900000	-1.17004
chr1	165650000	165700000	1.15924	chr1	142650000	142700000	-1.14061		chr1	166300000	166350000	0.773427	chr1	141900000	141950000	-1.16077
chr1	165700000	165750000	1.066	chr1	142700000	142750000	-1.15116		chr1	166350000	166400000	1.02258	chr1	141950000	142000000	-1.13983
chr1	165750000	165800000	1.10203	chr1	142750000	142800000	-1.13807		chr1	166400000	166450000	0.601171	chr1	142000000	142050000	-1.1715
chr1	165800000	165850000	1.08272	chr1	142800000	142850000	-1.13319		chr1	166950000	167000000	0.174359	chr1	142050000	142100000	-1.17308
chr1	165850000	165900000	1.03299	chr1	142850000	142900000	-1.10923		chr1	167000000	167050000	0.218609	chr1	142100000	142150000	-1.14665
chr1	165900000	165950000	0.941505	chr1	142900000	142950000	-1.11001		chr1	167150000	167200000	0.124065	chr1	142150000	142200000	-1.13368
chr1	165950000	166000000	1.03032	chr1	142950000	143000000	-1.13185		chr1	167200000	167250000	0.978104	chr1	142200000	142250000	-1.14473
chr1	166000000	166050000	0.862257	chr1	143000000	143050000	-1.10486		chr1	167250000	167300000	1.27849	chr1	142250000	142300000	-1.13106
chr1	166050000	166100000	0.403299	chr1	143050000	143100000	-1.06009		chr1	167300000	167350000	1.196	chr1	142300000	142350000	-1.11482
chr1	166100000	166150000	0.487311	chr1	143100000	143150000	-1.0401		chr1	167350000	167400000	1.00953	chr1	142350000	142400000	-1.10105
chr1	166150000	166200000	0.494464	chr1	143150000	143200000	-1.02331		chr1	167400000	167450000	0.448521	chr1	142400000	142450000	-1.1239
chr1	166200000	166250000	0.439672	chr1	143200000	143250000	-1.02618		chr1	167600000	167650000	0.17516	chr1	142450000	142500000	-1.13262
chr1	166250000	166300000	0.686958	chr1	143250000	143300000	-0.992463		chr1	167650000	167700000	0.140894	chr1	142500000	142550000	-1.11089
chr1	166300000	166350000	0.788096	chr1	143300000	143350000	-0.915624		chr1	168150000	168200000	0.272932	chr1	142550000	142600000	-1.11627
chr1	166350000	166400000	0.950952	chr1	143350000	143400000	-0.811831		chr1	168200000	168250000	0.717282	chr1	142600000	142650000	-1.10301
chr1	166400000	166450000	0.497437	chr1	143400000	143450000	-0.687961		chr1	168250000	168300000	0.80413	chr1	142650000	142700000	-1.07785
chr1	166950000	167000000	0.117128	chr1	143450000	143500000	-0.711352		chr1	168300000	168350000	0.68619	chr1	142700000	142750000	-1.07931
chr1	167000000	167050000	0.278341	chr1	143500000	143550000	-0.611133		chr1	168350000	168400000	0.796288	chr1	142750000	142800000	-1.09303
chr1	167050000	167100000	0.0232654	chr1	143550000	143600000	-0.212519		chr1	168400000	168450000	0.873732	chr1	142800000	142850000	-1.08752
chr1	167150000	167200000	0.00560284	chr1	144050000	144100000	-0.0578316		chr1	168450000	168500000	0.641467	chr1	142850000	142900000	-1.06828
chr1	167200000	167250000	0.912679	chr1	144100000	144150000	-0.21386		chr1	168500000	168550000	0.228382	chr1	142900000	142950000	-1.03247
chr1	167250000	167300000	1.22708	chr1	144150000	144200000	-0.289129		chr1	168550000	168600000	0.0835463	chr1	142950000	143000000	-1.00555
chr1	167300000	167350000	1.10352	chr1	144200000	144250000	-0.354555		chr1	169450000	169500000	0.277379	chr1	143000000	143050000	-0.978715
chr1	167350000	167400000	0.911247	chr1	144250000	144300000	-0.436816		chr1	169500000	169550000	0.621034	chr1	143050000	143100000	-0.996848
chr1	167400000	167450000	0.298722	chr1	144300000	144350000	-0.411115		chr1	169550000	169600000	0.34647	chr1	143100000	143150000	-0.988371
chr1	167600000	167650000	0.260804	chr1	144350000	144400000	-0.546162		chr1	169600000	169650000	0.240983	chr1	143150000	143200000	-0.927082
chr1	167650000	167700000	0.15219	chr1	144400000	144450000	-0.846973		chr1	169650000	169700000	0.429211	chr1	143200000	143250000	-0.888676
chr1	168150000	168200000	0.234014	chr1	144450000	144500000	-0.9621		chr1	169700000	169750000	0.308169	chr1	143250000	143300000	-0.885372
chr1	168200000	168250000	0.707692	chr1	144500000	144550000	-0.962534		chr1	169750000	169800000	0.027586	chr1	143300000	143350000	-0.891321
chr1	168250000	168300000	0.803185	chr1	144550000	144600000	-1.00066		chr1	169800000	169850000	0.0330385	chr1	143350000	143400000	-0.801795
chr1	168300000	168350000	0.753326	chr1	144600000	144650000	-1.06548		chr1	169850000	169900000	0.370281	chr1	143400000	143450000	-0.586974
chr1	168350000	168400000	0.812005	chr1	144650000	144700000	-1.11396		chr1	169900000	169950000	1.03027	chr1	143450000	143500000	-0.6445
chr1	168400000	168450000	0.846307	chr1	144700000	144750000	-1.10834		chr1	169950000	170000000	1.31863	chr1	143500000	143550000	-0.549571
chr1	168450000	168500000	0.656193	chr1	144750000	144800000	-1.09908		chr1	170000000	170050000	1.37957	chr1	143550000	143600000	-0.141557
chr1	168500000	168550000	0.199886	chr1	144800000	144850000	-1.0977		chr1	170050000	170100000	1.40661	chr1	144100000	144150000	-0.0441088
chr1	168550000	168600000	0.0126557	chr1	144850000	144900000	-1.11342		chr1	170100000	170150000	1.39346	chr1	144150000	144200000	-0.0542512
chr1	169450000	169500000	0.126893	chr1	144900000	144950000	-1.13384		chr1	170150000	170200000	1.40397	chr1	144200000	144250000	-0.158158
chr1	169500000	169550000	0.550727	chr1	144950000	145000000	-1.1536		chr1	170200000	170250000	1.19326	chr1	144250000	144300000	-0.277916
chr1	169550000	169600000	0.31945	chr1	145000000	145050000	-1.15756		chr1	170250000	170300000	0.661397	chr1	144300000	144350000	-0.267563
chr1	169600000	169650000	0.148979	chr1	145050000	145100000	-1.16976		chr1	170300000	170350000	0.265351	chr1	144350000	144400000	-0.37715
chr1	169650000	169700000	0.418751	chr1	145100000	145150000	-1.18098		chr1	170450000	170500000	0.0095058	chr1	144400000	144450000	-0.638558
chr1	169700000	169750000	0.390083	chr1	145150000	145200000	-1.17612		chr1	170500000	170550000	0.158386	chr1	144450000	144500000	-0.794362
chr1	169750000	169800000	0.156407	chr1	145200000	145250000	-1.18353		chr1	170550000	170600000	0.606538	chr1	144500000	144550000	-0.831369
chr1	169800000	169850000	0.164414	chr1	145250000	145300000	-1.17206		chr1	170600000	170650000	1.15834	chr1	144550000	144600000	-0.892251
chr1	169850000	169900000	0.449481	chr1	145300000	145350000	-1.17652		chr1	170650000	170700000	1.27811	chr1	144600000	144650000	-0.926933
chr1	169900000	169950000	0.961989	chr1	145350000	145400000	-1.17073		chr1	170700000	170750000	1.21795	chr1	144650000	144700000	-0.940245
chr1	169950000	170000000	1.22696	chr1	145400000	145450000	-1.15568		chr1	170750000	170800000	1.22838	chr1	144700000	144750000	-0.978873
chr1	170000000	170050000	1.28193	chr1	145450000	145500000	-1.1693		chr1	170800000	170850000	1.28476	chr1	144750000	144800000	-0.999806
chr1	170050000	170100000	1.29449	chr1	145500000	145550000	-1.18669		chr1	170850000	170900000	1.20091	chr1	144800000	144850000	-1.01067
chr1	170100000	170150000	1.27087	chr1	145550000	145600000	-1.19171		chr1	170900000	170950000	0.684864	chr1	144850000	144900000	-1.01307
chr1	170150000	170200000	1.23582	chr1	145600000	145650000	-1.20711		chr1	170950000	171000000	0.544394	chr1	144900000	144950000	-1.02567
chr1	170200000	170250000	1.04385	chr1	145650000	145700000	-1.20255		chr1	171000000	171050000	1.04991	chr1	144950000	145000000	-1.01981
chr1	170250000	170300000	0.526963	chr1	145700000	145750000	-1.20474		chr1	171050000	171100000	1.268	chr1	145000000	145050000	-1.0287
chr1	170300000	170350000	0.0165577	chr1	145750000	145800000	-1.19496		chr1	171100000	171150000	1.2737	chr1	145050000	145100000	-1.03404
chr1	170500000	170550000	0.0658144	chr1	145800000	145850000	-1.18727		chr1	171150000	171200000	1.2163	chr1	145100000	145150000	-1.07185
chr1	170550000	170600000	0.495338	chr1	145850000	145900000	-1.18061		chr1	171200000	171250000	1.31258	chr1	145150000	145200000	-1.09305
chr1	170600000	170650000	1.07433	chr1	145900000	145950000	-1.15859		chr1	171250000	171300000	1.4213	chr1	145200000	145250000	-1.10302
chr1	170650000	170700000	1.28505	chr1	145950000	146000000	-1.17427		chr1	171300000	171350000	1.32543	chr1	145250000	145300000	-1.08522
chr1	170700000	170750000	1.28399	chr1	146000000	146050000	-1.17121		chr1	171350000	171400000	1.16556	chr1	145300000	145350000	-1.05696
chr1	170750000	170800000	1.25102	chr1	146050000	146100000	-1.1823		chr1	171400000	171450000	0.862021	chr1	145350000	145400000	-1.07176
chr1	170800000	170850000	1.25837	chr1	146100000	146150000	-1.22284		chr1	171450000	171500000	0.718933	chr1	145400000	145450000	-1.09992
chr1	170850000	170900000	1.18946	chr1	146150000	146200000	-1.22106		chr1	171500000	171550000	0.388905	chr1	145450000	145500000	-1.07014
chr1	170900000	170950000	0.751642	chr1	146200000	146250000	-1.2071		chr1	171950000	172000000	0.0198455	chr1	145500000	145550000	-1.08285
chr1	170950000	171000000	0.641929	chr1	146250000	146300000	-1.18225		chr1	172000000	172050000	0.806567	chr1	145550000	145600000	-1.10783
chr1	171000000	171050000	1.06997	chr1	146300000	146350000	-1.15576		chr1	172050000	172100000	1.17849	chr1	145600000	145650000	-1.08935
chr1	171050000	171100000	1.25223	chr1	146350000	146400000	-1.19848		chr1	172100000	172150000	1.32611	chr1	145650000	145700000	-1.10485
chr1	171100000	171150000	1.27172	chr1	146400000	146450000	-1.21538		chr1	172150000	172200000	1.36297	chr1	145700000	145750000	-1.10501
chr1	171150000	171200000	1.22703	chr1	146450000	146500000	-1.21218		chr1	172200000	172250000	1.32824	chr1	145750000	145800000	-1.08554
chr1	171200000	171250000	1.31126	chr1	146500000	146550000	-1.21317		chr1	172250000	172300000	1.27985	chr1	145800000	145850000	-1.10988
chr1	171250000	171300000	1.35829	chr1	146550000	146600000	-1.20478		chr1	172300000	172350000	1.19883	chr1	145850000	145900000	-1.09545
chr1	171300000	171350000	1.26107	chr1	146600000	146650000	-1.18647		chr1	172350000	172400000	1.0598	chr1	145900000	145950000	-1.0458
chr1	171350000	171400000	1.12892	chr1	146650000	146700000	-1.17051		chr1	172400000	172450000	0.906639	chr1	145950000	146000000	-1.0479
chr1	171400000	171450000	0.900438	chr1	146700000	146750000	-1.15473		chr1	172450000	172500000	1.03522	chr1	146000000	146050000	-1.11182
chr1	171450000	171500000	0.74524	chr1	146750000	146800000	-1.13627		chr1	172500000	172550000	1.03497	chr1	146050000	146100000	-1.12319
chr1	171500000	171550000	0.432786	chr1	146800000	146850000	-1.13858		chr1	172550000	172600000	0.658978	chr1	146100000	146150000	-1.14079
chr1	171950000	172000000	0.126558	chr1	146850000	146900000	-1.18537		chr1	172600000	172650000	0.420262	chr1	146150000	146200000	-1.13642
chr1	172000000	172050000	0.903395	chr1	146900000	146950000	-1.19155		chr1	175600000	175650000	0.179174	chr1	146200000	146250000	-1.10816
chr1	172050000	172100000	1.22457	chr1	146950000	147000000	-1.17638		chr1	175650000	175700000	0.444896	chr1	146250000	146300000	-1.10255
chr1	172100000	172150000	1.32417	chr1	147000000	147050000	-1.1944		chr1	176700000	176750000	0.412972	chr1	146300000	146350000	-1.10031
chr1	172150000	172200000	1.3878	chr1	147050000	147100000	-1.21554		chr1	176750000	176800000	0.977557	chr1	146350000	146400000	-1.09381
chr1	172200000	172250000	1.33369	chr1	147100000	147150000	-1.21683		chr1	176800000	176850000	1.02812	chr1	146400000	146450000	-1.05355
chr1	172250000	172300000	1.28419	chr1	147150000	147200000	-1.22189		chr1	176850000	176900000	0.744978	chr1	146450000	146500000	-1.09173
chr1	172300000	172350000	1.24208	chr1	147200000	147250000	-1.21193		chr1	176900000	176950000	0.459358	chr1	146500000	146550000	-1.10975
chr1	172350000	172400000	1.09373	chr1	147250000	147300000	-1.22775		chr1	176950000	177000000	0.66758	chr1	146550000	146600000	-1.08803
chr1	172400000	172450000	0.891353	chr1	147300000	147350000	-1.23199		chr1	177000000	177050000	0.898533	chr1	146600000	146650000	-1.08343
chr1	172450000	172500000	1.0097	chr1	147350000	147400000	-1.22276		chr1	177050000	177100000	0.88701	chr1	146650000	146700000	-1.09163
chr1	172500000	172550000	1.02188	chr1	147400000	147450000	-1.22668		chr1	177100000	177150000	0.879045	chr1	146700000	146750000	-1.08041
chr1	172550000	172600000	0.704116	chr1	147450000	147500000	-1.20596		chr1	177150000	177200000	0.872067	chr1	146750000	146800000	-1.01249
chr1	172600000	172650000	0.494785	chr1	147500000	147550000	-1.19992		chr1	177200000	177250000	0.90175	chr1	146800000	146850000	-1.02593
chr1	175600000	175650000	0.273158	chr1	147550000	147600000	-1.21407		chr1	177250000	177300000	0.76692	chr1	146850000	146900000	-1.10818
chr1	175650000	175700000	0.503475	chr1	147600000	147650000	-1.21232		chr1	177300000	177350000	0.457851	chr1	146900000	146950000	-1.10379
chr1	175700000	175750000	0.0956374	chr1	147650000	147700000	-1.19586		chr1	177350000	177400000	0.432923	chr1	146950000	147000000	-1.10809
chr1	176700000	176750000	0.473938	chr1	147700000	147750000	-1.20447		chr1	177400000	177450000	0.700919	chr1	147000000	147050000	-1.14491
chr1	176750000	176800000	1.05247	chr1	147750000	147800000	-1.23368		chr1	177450000	177500000	0.630039	chr1	147050000	147100000	-1.13527
chr1	176800000	176850000	1.09503	chr1	147800000	147850000	-1.24287		chr1	177500000	177550000	0.345576	chr1	147100000	147150000	-1.13696
chr1	176850000	176900000	0.790715	chr1	147850000	147900000	-1.22748		chr1	177550000	177600000	0.366349	chr1	147150000	147200000	-1.18603
chr1	176900000	176950000	0.598962	chr1	147900000	147950000	-1.21487		chr1	177600000	177650000	0.454154	chr1	147200000	147250000	-1.20577
chr1	176950000	177000000	0.797054	chr1	147950000	148000000	-1.22143		chr1	177650000	177700000	0.731392	chr1	147250000	147300000	-1.18976
chr1	177000000	177050000	0.913338	chr1	148000000	148050000	-1.22509		chr1	177700000	177750000	0.922645	chr1	147300000	147350000	-1.18218
chr1	177050000	177100000	0.818953	chr1	148050000	148100000	-1.22257		chr1	177750000	177800000	1.0206	chr1	147350000	147400000	-1.19028
chr1	177100000	177150000	0.797906	chr1	148100000	148150000	-1.20594		chr1	177800000	177850000	0.641184	chr1	147400000	147450000	-1.17466
chr1	177150000	177200000	0.816033	chr1	148150000	148200000	-1.18569		chr1	177950000	178000000	0.270717	chr1	147450000	147500000	-1.13729
chr1	177200000	177250000	0.922144	chr1	148200000	148250000	-1.21219		chr1	178100000	178150000	0.186714	chr1	147500000	147550000	-1.13071
chr1	177250000	177300000	0.843147	chr1	148250000	148300000	-1.21352		chr1	178150000	178200000	0.903556	chr1	147550000	147600000	-1.18129
chr1	177300000	177350000	0.548632	chr1	148300000	148350000	-1.18208		chr1	178200000	178250000	1.0031	chr1	147600000	147650000	-1.16921
chr1	177350000	177400000	0.495245	chr1	148350000	148400000	-1.18808		chr1	178250000	178300000	0.972596	chr1	147650000	147700000	-1.17623
chr1	177400000	177450000	0.765865	chr1	148400000	148450000	-1.18986		chr1	178300000	178350000	1.23298	chr1	147700000	147750000	-1.20153
chr1	177450000	177500000	0.664917	chr1	148450000	148500000	-1.17516		chr1	178350000	178400000	1.26145	chr1	147750000	147800000	-1.20556
chr1	177500000	177550000	0.336123	chr1	148500000	148550000	-1.17861		chr1	178400000	178450000	1.04522	chr1	147800000	147850000	-1.19272
chr1	177550000	177600000	0.484854	chr1	148550000	148600000	-1.17938		chr1	178450000	178500000	0.668295	chr1	147850000	147900000	-1.16424
chr1	177600000	177650000	0.665568	chr1	148600000	148650000	-1.18101		chr1	178500000	178550000	0.342217	chr1	147900000	147950000	-1.1351
chr1	177650000	177700000	0.860042	chr1	148650000	148700000	-1.19627		chr1	178550000	178600000	0.0949094	chr1	147950000	148000000	-1.18836
chr1	177700000	177750000	0.908714	chr1	148700000	148750000	-1.19727		chr1	178900000	178950000	0.156518	chr1	148000000	148050000	-1.19566
chr1	177750000	177800000	0.93279	chr1	148750000	148800000	-1.16561		chr1	178950000	179000000	0.229344	chr1	148050000	148100000	-1.1534
chr1	177800000	177850000	0.478835	chr1	148800000	148850000	-1.17556		chr1	179000000	179050000	0.170722	chr1	148100000	148150000	-1.15254
chr1	177950000	178000000	0.278937	chr1	148850000	148900000	-1.17418		chr1	179050000	179100000	0.118191	chr1	148150000	148200000	-1.15536
chr1	178100000	178150000	0.147725	chr1	148900000	148950000	-1.14608		chr1	179100000	179150000	0.118111	chr1	148200000	148250000	-1.14401
chr1	178150000	178200000	0.821721	chr1	148950000	149000000	-1.14789		chr1	179150000	179200000	0.0490355	chr1	148250000	148300000	-1.13765
chr1	178200000	178250000	0.955941	chr1	149000000	149050000	-1.17504		chr1	179400000	179450000	0.103337	chr1	148300000	148350000	-1.11195
chr1	178250000	178300000	0.936633	chr1	149050000	149100000	-1.19229		chr1	179450000	179500000	0.766691	chr1	148350000	148400000	-1.10775
chr1	178300000	178350000	1.19627	chr1	149100000	149150000	-1.18281		chr1	179500000	179550000	1.20653	chr1	148400000	148450000	-1.12181
chr1	178350000	178400000	1.23278	chr1	149150000	149200000	-1.16936		chr1	179550000	179600000	1.25386	chr1	148450000	148500000	-1.04989
chr1	178400000	178450000	1.0049	chr1	149200000	149250000	-1.13453		chr1	179600000	179650000	1.18302	chr1	148500000	148550000	-1.04972
chr1	178450000	178500000	0.696187	chr1	149250000	149300000	-1.14385		chr1	179650000	179700000	1.27053	chr1	148550000	148600000	-1.1247
chr1	178500000	178550000	0.483814	chr1	149300000	149350000	-1.17675		chr1	179700000	179750000	1.3639	chr1	148600000	148650000	-1.09045
chr1	178550000	178600000	0.276357	chr1	149350000	149400000	-1.13739		chr1	179750000	179800000	1.46662	chr1	148650000	148700000	-1.04853
chr1	178600000	178650000	0.0914686	chr1	149400000	149450000	-1.09205		chr1	179800000	179850000	1.52199	chr1	148700000	148750000	-1.03665
chr1	178850000	178900000	0.00751218	chr1	149450000	149500000	-1.1088		chr1	179850000	179900000	1.43395	chr1	148750000	148800000	-1.02689
chr1	178900000	178950000	0.279292	chr1	149500000	149550000	-1.12928		chr1	179900000	179950000	1.42363	chr1	148800000	148850000	-1.03844
chr1	178950000	179000000	0.409977	chr1	149550000	149600000	-1.13649		chr1	179950000	180000000	1.42047	chr1	148850000	148900000	-1.06439
chr1	179000000	179050000	0.462528	chr1	149600000	149650000	-1.1224		chr1	180000000	180050000	1.3647	chr1	148900000	148950000	-1.0745
chr1	179050000	179100000	0.406044	chr1	149650000	149700000	-1.12305		chr1	180050000	180100000	1.37041	chr1	148950000	149000000	-1.04138
chr1	179100000	179150000	0.319269	chr1	149700000	149750000	-1.08106		chr1	180100000	180150000	1.41071	chr1	149000000	149050000	-1.04577
chr1	179150000	179200000	0.236413	chr1	149750000	149800000	-1.0194		chr1	180150000	180200000	1.48437	chr1	149050000	149100000	-1.0661
chr1	179200000	179250000	0.0633124	chr1	149800000	149850000	-0.919192		chr1	180200000	180250000	1.4917	chr1	149100000	149150000	-1.10142
chr1	179400000	179450000	0.0670571	chr1	149850000	149900000	-0.856319		chr1	180250000	180300000	1.5016	chr1	149150000	149200000	-1.12017
chr1	179450000	179500000	0.754626	chr1	149900000	149950000	-0.861876		chr1	180300000	180350000	1.48237	chr1	149200000	149250000	-1.10001
chr1	179500000	179550000	1.25346	chr1	149950000	150000000	-0.917233		chr1	180350000	180400000	1.50258	chr1	149250000	149300000	-1.05771
chr1	179550000	179600000	1.28032	chr1	150000000	150050000	-0.962392		chr1	180400000	180450000	1.49809	chr1	149300000	149350000	-1.04475
chr1	179600000	179650000	1.26958	chr1	150050000	150100000	-0.889298		chr1	180450000	180500000	1.45206	chr1	149350000	149400000	-1.03438
chr1	179650000	179700000	1.2987	chr1	150100000	150150000	-0.823448		chr1	180500000	180550000	1.41265	chr1	149400000	149450000	-1.03598
chr1	179700000	179750000	1.32042	chr1	150150000	150200000	-0.839825		chr1	180550000	180600000	1.42263	chr1	149450000	149500000	-1.05476
chr1	179750000	179800000	1.40539	chr1	150200000	150250000	-0.792288		chr1	180600000	180650000	1.42294	chr1	149500000	149550000	-1.08046
chr1	179800000	179850000	1.44469	chr1	150250000	150300000	-0.645797		chr1	180650000	180700000	1.44089	chr1	149550000	149600000	-1.05958
chr1	179850000	179900000	1.40265	chr1	150300000	150350000	-0.205469		chr1	180700000	180750000	1.5086	chr1	149600000	149650000	-0.97268
chr1	179900000	179950000	1.37699	chr1	154250000	154300000	-0.0480193		chr1	180750000	180800000	1.52501	chr1	149650000	149700000	-0.957623
chr1	179950000	180000000	1.39558	chr1	154300000	154350000	-0.295431		chr1	180800000	180850000	1.51864	chr1	149700000	149750000	-0.891553
chr1	180000000	180050000	1.34236	chr1	154350000	154400000	-0.378513		chr1	180850000	180900000	1.52621	chr1	149750000	149800000	-0.728219
chr1	180050000	180100000	1.31725	chr1	154400000	154450000	-0.323804		chr1	180900000	180950000	1.50669	chr1	149800000	149850000	-0.361332
chr1	180100000	180150000	1.35405	chr1	154450000	154500000	-0.359304		chr1	180950000	181000000	1.52417	chr1	149850000	149900000	-0.0995114
chr1	180150000	180200000	1.3986	chr1	154500000	154550000	-0.408555		chr1	181000000	181050000	1.44548	chr1	149900000	149950000	-0.124998
chr1	180200000	180250000	1.45162	chr1	154550000	154600000	-0.362269		chr1	181050000	181100000	1.40552	chr1	149950000	150000000	-0.234044
chr1	180250000	180300000	1.45925	chr1	154600000	154650000	-0.190741		chr1	181100000	181150000	1.47536	chr1	150000000	150050000	-0.357683
chr1	180300000	180350000	1.41243	chr1	154850000	154900000	-0.0847684		chr1	181150000	181200000	1.51483	chr1	150050000	150100000	-0.346255
chr1	180350000	180400000	1.39534	chr1	154900000	154950000	-0.00683989		chr1	181200000	181250000	1.48938	chr1	150100000	150150000	-0.265516
chr1	180400000	180450000	1.4101	chr1	157600000	157650000	-0.13309		chr1	181250000	181300000	1.30401	chr1	150150000	150200000	-0.242182
chr1	180450000	180500000	1.388	chr1	157650000	157700000	-0.305876		chr1	181300000	181350000	1.01991	chr1	150200000	150250000	-0.299127
chr1	180500000	180550000	1.36258	chr1	157700000	157750000	-0.448397		chr1	181350000	181400000	0.880947	chr1	150250000	150300000	-0.276972
chr1	180550000	180600000	1.3576	chr1	157750000	157800000	-0.654264		chr1	181400000	181450000	0.718872	chr1	154250000	154300000	-0.122654
chr1	180600000	180650000	1.35319	chr1	157800000	157850000	-0.818853		chr1	181450000	181500000	0.650433	chr1	154300000	154350000	-0.331276
chr1	180650000	180700000	1.35803	chr1	157850000	157900000	-0.896697		chr1	181500000	181550000	0.758676	chr1	154350000	154400000	-0.441134
chr1	180700000	180750000	1.39293	chr1	157900000	157950000	-0.945585		chr1	181550000	181600000	0.643785	chr1	154400000	154450000	-0.481185
chr1	180750000	180800000	1.42254	chr1	157950000	158000000	-0.950537		chr1	181600000	181650000	0.474775	chr1	154450000	154500000	-0.503643
chr1	180800000	180850000	1.42514	chr1	158000000	158050000	-0.915197		chr1	181650000	181700000	0.466436	chr1	154500000	154550000	-0.598244
chr1	180850000	180900000	1.4433	chr1	158050000	158100000	-0.906033		chr1	181700000	181750000	0.500314	chr1	154550000	154600000	-0.569687
chr1	180900000	180950000	1.44391	chr1	158100000	158150000	-0.887093		chr1	181750000	181800000	0.81614	chr1	154600000	154650000	-0.447104
chr1	180950000	181000000	1.42936	chr1	158150000	158200000	-0.781022		chr1	181800000	181850000	1.16717	chr1	154650000	154700000	-0.298348
chr1	181000000	181050000	1.38484	chr1	158200000	158250000	-0.648993		chr1	181850000	181900000	1.32091	chr1	154850000	154900000	-0.19821
chr1	181050000	181100000	1.33585	chr1	158250000	158300000	-0.462048		chr1	181900000	181950000	1.25991	chr1	154900000	154950000	-0.093922
chr1	181100000	181150000	1.38218	chr1	158300000	158350000	-0.402717		chr1	181950000	182000000	1.24505	chr1	157600000	157650000	-0.133583
chr1	181150000	181200000	1.42178	chr1	158350000	158400000	-0.621221		chr1	182000000	182050000	1.32457	chr1	157650000	157700000	-0.509253
chr1	181200000	181250000	1.4094	chr1	158400000	158450000	-0.704704		chr1	182050000	182100000	1.37105	chr1	157700000	157750000	-0.664084
chr1	181250000	181300000	1.26715	chr1	158450000	158500000	-0.560443		chr1	182100000	182150000	1.27146	chr1	157750000	157800000	-0.757095
chr1	181300000	181350000	1.09784	chr1	158500000	158550000	-0.490337		chr1	182150000	182200000	0.973677	chr1	157800000	157850000	-0.892095
chr1	181350000	181400000	1.01606	chr1	158550000	158600000	-0.566595		chr1	182200000	182250000	0.867659	chr1	157850000	157900000	-0.917909
chr1	181400000	181450000	0.925081	chr1	158600000	158650000	-0.37537		chr1	182250000	182300000	1.11864	chr1	157900000	157950000	-0.950723
chr1	181450000	181500000	0.832515	chr1	158650000	158700000	-0.10163		chr1	182300000	182350000	1.36361	chr1	157950000	158000000	-0.974465
chr1	181500000	181550000	0.920524	chr1	158950000	159000000	-0.302043		chr1	182350000	182400000	1.48655	chr1	158000000	158050000	-0.887709
chr1	181550000	181600000	0.93535	chr1	159000000	159050000	-0.59864		chr1	182400000	182450000	1.49197	chr1	158050000	158100000	-0.844829
chr1	181600000	181650000	0.72864	chr1	159050000	159100000	-0.593237		chr1	182450000	182500000	1.4948	chr1	158100000	158150000	-0.779715
chr1	181650000	181700000	0.553309	chr1	159100000	159150000	-0.392352		chr1	182500000	182550000	1.45205	chr1	158150000	158200000	-0.604838
chr1	181700000	181750000	0.559829	chr1	159400000	159450000	-0.372047		chr1	182550000	182600000	1.18768	chr1	158200000	158250000	-0.45597
chr1	181750000	181800000	0.835521	chr1	159450000	159500000	-0.743654		chr1	182600000	182650000	0.89295	chr1	158250000	158300000	-0.380106
chr1	181800000	181850000	1.19042	chr1	159500000	159550000	-0.792874		chr1	182650000	182700000	0.834378	chr1	158300000	158350000	-0.418521
chr1	181850000	181900000	1.28969	chr1	159550000	159600000	-0.758632		chr1	182700000	182750000	0.78057	chr1	158350000	158400000	-0.592222
chr1	181900000	181950000	1.20881	chr1	159600000	159650000	-0.566393		chr1	182750000	182800000	0.800949	chr1	158400000	158450000	-0.700045
chr1	181950000	182000000	1.24751	chr1	159650000	159700000	-0.452827		chr1	182800000	182850000	0.889857	chr1	158450000	158500000	-0.616854
chr1	182000000	182050000	1.332	chr1	159700000	159750000	-0.576762		chr1	182850000	182900000	1.05802	chr1	158500000	158550000	-0.519316
chr1	182050000	182100000	1.35984	chr1	159750000	159800000	-0.597409		chr1	182900000	182950000	1.26182	chr1	158550000	158600000	-0.495367
chr1	182100000	182150000	1.23976	chr1	159800000	159850000	-0.585037		chr1	182950000	183000000	1.27477	chr1	158600000	158650000	-0.303603
chr1	182150000	182200000	0.932478	chr1	159850000	159900000	-0.443587		chr1	183000000	183050000	1.22354	chr1	158650000	158700000	-0.0459992
chr1	182200000	182250000	0.844008	chr1	159900000	159950000	-0.33678		chr1	183050000	183100000	1.36678	chr1	158950000	159000000	-0.0806546
chr1	182250000	182300000	1.16033	chr1	159950000	160000000	-0.296962		chr1	183100000	183150000	1.38948	chr1	159000000	159050000	-0.336407
chr1	182300000	182350000	1.34653	chr1	166450000	166500000	-0.603599		chr1	183150000	183200000	1.40214	chr1	159050000	159100000	-0.339485
chr1	182350000	182400000	1.40488	chr1	166500000	166550000	-0.912653		chr1	183200000	183250000	1.43313	chr1	159400000	159450000	-0.100199
chr1	182400000	182450000	1.41623	chr1	166550000	166600000	-1.036		chr1	183250000	183300000	1.42007	chr1	159450000	159500000	-0.432504
chr1	182450000	182500000	1.43377	chr1	166600000	166650000	-1.02732		chr1	183300000	183350000	1.48686	chr1	159500000	159550000	-0.561778
chr1	182500000	182550000	1.42639	chr1	166650000	166700000	-0.921934		chr1	183350000	183400000	1.49826	chr1	159550000	159600000	-0.565716
chr1	182550000	182600000	1.19777	chr1	166700000	166750000	-0.65826		chr1	183400000	183450000	1.33369	chr1	159600000	159650000	-0.429291
chr1	182600000	182650000	0.952515	chr1	166750000	166800000	-0.257767		chr1	183450000	183500000	1.05999	chr1	159650000	159700000	-0.336454
chr1	182650000	182700000	0.869408	chr1	166800000	166850000	-0.23123		chr1	183500000	183550000	0.896628	chr1	159700000	159750000	-0.385642
chr1	182700000	182750000	0.805038	chr1	166850000	166900000	-0.269367		chr1	183550000	183600000	0.874451	chr1	159750000	159800000	-0.345318
chr1	182750000	182800000	0.820775	chr1	166900000	166950000	-0.151413		chr1	183600000	183650000	0.923775	chr1	159800000	159850000	-0.223767
chr1	182800000	182850000	0.891596	chr1	167100000	167150000	-0.184522		chr1	183650000	183700000	0.972234	chr1	159850000	159900000	-0.135388
chr1	182850000	182900000	1.05514	chr1	167450000	167500000	-0.328368		chr1	183700000	183750000	0.908058	chr1	159900000	159950000	-0.0719016
chr1	182900000	182950000	1.2487	chr1	167500000	167550000	-0.413288		chr1	183750000	183800000	0.906954	chr1	159950000	160000000	-0.0354918
chr1	182950000	183000000	1.2291	chr1	167550000	167600000	-0.179867		chr1	183800000	183850000	0.945356	chr1	166450000	166500000	-0.579938
chr1	183000000	183050000	1.248	chr1	167700000	167750000	-0.410905		chr1	183850000	183900000	0.962614	chr1	166500000	166550000	-0.908463
chr1	183050000	183100000	1.36043	chr1	167750000	167800000	-0.630303		chr1	183900000	183950000	1.05348	chr1	166550000	166600000	-0.985038
chr1	183100000	183150000	1.38227	chr1	167800000	167850000	-0.656677		chr1	183950000	184000000	1.14963	chr1	166600000	166650000	-1.01656
chr1	183150000	183200000	1.40655	chr1	167850000	167900000	-0.479239		chr1	184000000	184050000	1.29711	chr1	166650000	166700000	-0.933295
chr1	183200000	183250000	1.40184	chr1	167900000	167950000	-0.291934		chr1	184050000	184100000	1.33265	chr1	166700000	166750000	-0.638383
chr1	183250000	183300000	1.35494	chr1	167950000	168000000	-0.396509		chr1	184100000	184150000	1.10239	chr1	166750000	166800000	-0.331906
chr1	183300000	183350000	1.36609	chr1	168000000	168050000	-0.48932		chr1	184150000	184200000	1.00438	chr1	166800000	166850000	-0.336843
chr1	183350000	183400000	1.38821	chr1	168050000	168100000	-0.458924		chr1	184200000	184250000	1.09911	chr1	166850000	166900000	-0.361056
chr1	183400000	183450000	1.29851	chr1	168100000	168150000	-0.255994		chr1	184250000	184300000	1.25281	chr1	166900000	166950000	-0.145931
chr1	183450000	183500000	1.05692	chr1	168600000	168650000	-0.150076		chr1	184300000	184350000	1.22637	chr1	167050000	167100000	-0.0331731
chr1	183500000	183550000	0.927139	chr1	168650000	168700000	-0.335538		chr1	184350000	184400000	1.22444	chr1	167100000	167150000	-0.159439
chr1	183550000	183600000	0.899099	chr1	168700000	168750000	-0.393179		chr1	184400000	184450000	1.2824	chr1	167450000	167500000	-0.288266
chr1	183600000	183650000	0.933307	chr1	168750000	168800000	-0.521434		chr1	184450000	184500000	1.22704	chr1	167500000	167550000	-0.427775
chr1	183650000	183700000	1.01904	chr1	168800000	168850000	-0.632207		chr1	184500000	184550000	1.18102	chr1	167550000	167600000	-0.16176
chr1	183700000	183750000	0.971733	chr1	168850000	168900000	-0.760606		chr1	184550000	184600000	1.22733	chr1	167700000	167750000	-0.335961
chr1	183750000	183800000	0.993674	chr1	168900000	168950000	-0.814604		chr1	184600000	184650000	1.20679	chr1	167750000	167800000	-0.607551
chr1	183800000	183850000	1.04689	chr1	168950000	169000000	-0.795927		chr1	184650000	184700000	1.27781	chr1	167800000	167850000	-0.682524
chr1	183850000	183900000	1.10557	chr1	169000000	169050000	-0.744913		chr1	184700000	184750000	1.34996	chr1	167850000	167900000	-0.548331
chr1	183900000	183950000	1.12217	chr1	169050000	169100000	-0.738642		chr1	184750000	184800000	1.40519	chr1	167900000	167950000	-0.315416
chr1	183950000	184000000	1.12367	chr1	169100000	169150000	-0.786284		chr1	184800000	184850000	1.49035	chr1	167950000	168000000	-0.281831
chr1	184000000	184050000	1.26422	chr1	169150000	169200000	-0.831651		chr1	184850000	184900000	1.44281	chr1	168000000	168050000	-0.392057
chr1	184050000	184100000	1.29275	chr1	169200000	169250000	-0.848535		chr1	184900000	184950000	1.30961	chr1	168050000	168100000	-0.288016
chr1	184100000	184150000	1.1474	chr1	169250000	169300000	-0.813109		chr1	184950000	185000000	1.21057	chr1	168100000	168150000	-0.0349695
chr1	184150000	184200000	1.03044	chr1	169300000	169350000	-0.695722		chr1	185000000	185050000	1.08541	chr1	168600000	168650000	-0.0346728
chr1	184200000	184250000	1.12783	chr1	169350000	169400000	-0.539227		chr1	185050000	185100000	1.01458	chr1	168650000	168700000	-0.142358
chr1	184250000	184300000	1.17909	chr1	169400000	169450000	-0.337473		chr1	185100000	185150000	1.11562	chr1	168700000	168750000	-0.23256
chr1	184300000	184350000	1.1467	chr1	170350000	170400000	-0.259024		chr1	185150000	185200000	1.42995	chr1	168750000	168800000	-0.415597
chr1	184350000	184400000	1.13613	chr1	170400000	170450000	-0.266867		chr1	185200000	185250000	1.53876	chr1	168800000	168850000	-0.57375
chr1	184400000	184450000	1.20336	chr1	170450000	170500000	-0.142074		chr1	185250000	185300000	1.53116	chr1	168850000	168900000	-0.658296
chr1	184450000	184500000	1.21368	chr1	171550000	171600000	-0.208909		chr1	185300000	185350000	1.5437	chr1	168900000	168950000	-0.641641
chr1	184500000	184550000	1.18204	chr1	171600000	171650000	-0.612082		chr1	185350000	185400000	1.52792	chr1	168950000	169000000	-0.609346
chr1	184550000	184600000	1.15576	chr1	171650000	171700000	-0.85339		chr1	185400000	185450000	1.42005	chr1	169000000	169050000	-0.575834
chr1	184600000	184650000	1.17439	chr1	171700000	171750000	-0.900401		chr1	185450000	185500000	1.16387	chr1	169050000	169100000	-0.570261
chr1	184650000	184700000	1.26461	chr1	171750000	171800000	-0.810173		chr1	185500000	185550000	0.905812	chr1	169100000	169150000	-0.557628
chr1	184700000	184750000	1.27081	chr1	171800000	171850000	-0.701719		chr1	185550000	185600000	0.793869	chr1	169150000	169200000	-0.617285
chr1	184750000	184800000	1.29385	chr1	171850000	171900000	-0.701146		chr1	185600000	185650000	0.733731	chr1	169200000	169250000	-0.635683
chr1	184800000	184850000	1.38335	chr1	171900000	171950000	-0.536224		chr1	185650000	185700000	0.705241	chr1	169250000	169300000	-0.577612
chr1	184850000	184900000	1.41233	chr1	172650000	172700000	-0.0801913		chr1	185700000	185750000	0.690231	chr1	169300000	169350000	-0.390065
chr1	184900000	184950000	1.32878	chr1	172700000	172750000	-0.621517		chr1	185750000	185800000	0.650077	chr1	169350000	169400000	-0.238129
chr1	184950000	185000000	1.21757	chr1	172750000	172800000	-0.79088		chr1	185800000	185850000	0.576912	chr1	169400000	169450000	-0.12182
chr1	185000000	185050000	1.11666	chr1	172800000	172850000	-0.852016		chr1	185850000	185900000	0.554137	chr1	170350000	170400000	-0.00396056
chr1	185050000	185100000	1.05882	chr1	172850000	172900000	-0.794519		chr1	185900000	185950000	0.489657	chr1	170400000	170450000	-0.0714674
chr1	185100000	185150000	1.12445	chr1	172900000	172950000	-0.630422		chr1	185950000	186000000	0.457899	chr1	171550000	171600000	-0.268112
chr1	185150000	185200000	1.36076	chr1	172950000	173000000	-0.626856		chr1	186000000	186050000	0.565018	chr1	171600000	171650000	-0.70776
chr1	185200000	185250000	1.46256	chr1	173000000	173050000	-0.777662		chr1	186050000	186100000	0.74553	chr1	171650000	171700000	-0.949854
chr1	185250000	185300000	1.42736	chr1	173050000	173100000	-0.896527		chr1	186100000	186150000	0.854721	chr1	171700000	171750000	-0.979638
chr1	185300000	185350000	1.47778	chr1	173100000	173150000	-0.976468		chr1	186150000	186200000	0.825289	chr1	171750000	171800000	-0.836563
chr1	185350000	185400000	1.4789	chr1	173150000	173200000	-1.00725		chr1	186200000	186250000	0.808978	chr1	171800000	171850000	-0.766882
chr1	185400000	185450000	1.41021	chr1	173200000	173250000	-0.971869		chr1	186250000	186300000	0.884869	chr1	171850000	171900000	-0.783666
chr1	185450000	185500000	1.26451	chr1	173250000	173300000	-0.902362		chr1	186300000	186350000	0.915782	chr1	171900000	171950000	-0.608202
chr1	185500000	185550000	1.05938	chr1	173300000	173350000	-0.728495		chr1	186350000	186400000	0.979204	chr1	172650000	172700000	-0.119661
chr1	185550000	185600000	0.782661	chr1	173350000	173400000	-0.535906		chr1	186400000	186450000	1.07918	chr1	172700000	172750000	-0.609513
chr1	185600000	185650000	0.735695	chr1	173400000	173450000	-0.623343		chr1	186450000	186500000	1.11616	chr1	172750000	172800000	-0.863103
chr1	185650000	185700000	0.808186	chr1	173450000	173500000	-0.848935		chr1	186500000	186550000	1.10058	chr1	172800000	172850000	-0.991409
chr1	185700000	185750000	0.822242	chr1	173500000	173550000	-0.977426		chr1	186550000	186600000	1.12448	chr1	172850000	172900000	-0.99663
chr1	185750000	185800000	0.724655	chr1	173550000	173600000	-0.9405		chr1	186600000	186650000	1.21767	chr1	172900000	172950000	-0.871602
chr1	185800000	185850000	0.654904	chr1	173600000	173650000	-0.860244		chr1	186650000	186700000	1.26236	chr1	172950000	173000000	-0.898283
chr1	185850000	185900000	0.69863	chr1	173650000	173700000	-0.822491		chr1	186700000	186750000	1.20024	chr1	173000000	173050000	-0.988628
chr1	185900000	185950000	0.673611	chr1	173700000	173750000	-0.695675		chr1	186750000	186800000	0.805758	chr1	173050000	173100000	-1.04145
chr1	185950000	186000000	0.67452	chr1	173750000	173800000	-0.557716		chr1	186800000	186850000	0.075841	chr1	173100000	173150000	-1.05174
chr1	186000000	186050000	0.722863	chr1	173800000	173850000	-0.606614		chr1	187200000	187250000	0.427049	chr1	173150000	173200000	-1.08041
chr1	186050000	186100000	0.827512	chr1	173850000	173900000	-0.572623		chr1	187250000	187300000	0.264852	chr1	173200000	173250000	-1.07664
chr1	186100000	186150000	0.98439	chr1	173900000	173950000	-0.568854		chr1	188950000	189000000	0.377256	chr1	173250000	173300000	-0.984536
chr1	186150000	186200000	1.01081	chr1	173950000	174000000	-0.63978		chr1	189000000	189050000	0.617017	chr1	173300000	173350000	-0.843192
chr1	186200000	186250000	1.04872	chr1	174000000	174050000	-0.543228		chr1	189050000	189100000	0.141166	chr1	173350000	173400000	-0.646282
chr1	186250000	186300000	1.09497	chr1	174050000	174100000	-0.589535		chr1	189550000	189600000	0.224107	chr1	173400000	173450000	-0.717266
chr1	186300000	186350000	1.07315	chr1	174100000	174150000	-0.751111		chr1	189600000	189650000	0.566226	chr1	173450000	173500000	-0.910669
chr1	186350000	186400000	1.11254	chr1	174150000	174200000	-0.772185		chr1	189650000	189700000	1.04948	chr1	173500000	173550000	-0.961437
chr1	186400000	186450000	1.21962	chr1	174200000	174250000	-0.838505		chr1	189700000	189750000	1.26433	chr1	173550000	173600000	-0.936655
chr1	186450000	186500000	1.24281	chr1	174250000	174300000	-0.96673		chr1	189750000	189800000	1.22932	chr1	173600000	173650000	-0.875338
chr1	186500000	186550000	1.21646	chr1	174300000	174350000	-1.03483		chr1	189800000	189850000	1.19194	chr1	173650000	173700000	-0.819775
chr1	186550000	186600000	1.22264	chr1	174350000	174400000	-1.0314		chr1	189850000	189900000	1.19317	chr1	173700000	173750000	-0.693399
chr1	186600000	186650000	1.25384	chr1	174400000	174450000	-0.996769		chr1	189900000	189950000	1.09633	chr1	173750000	173800000	-0.629574
chr1	186650000	186700000	1.28135	chr1	174450000	174500000	-0.969638		chr1	189950000	190000000	0.670356	chr1	173800000	173850000	-0.732278
chr1	186700000	186750000	1.25453	chr1	174500000	174550000	-0.9942		chr1	190000000	190050000	0.193917	chr1	173850000	173900000	-0.674786
chr1	186750000	186800000	0.894585	chr1	174550000	174600000	-0.979882		chr1	190100000	190150000	0.0397629	chr1	173900000	173950000	-0.64999
chr1	186800000	186850000	0.234735	chr1	174600000	174650000	-0.949894		chr1	190150000	190200000	0.0431515	chr1	173950000	174000000	-0.766167
chr1	187150000	187200000	0.0899882	chr1	174650000	174700000	-0.973458		chr1	190700000	190750000	0.0676171	chr1	174000000	174050000	-0.715783
chr1	187200000	187250000	0.581376	chr1	174700000	174750000	-0.95649		chr1	190750000	190800000	0.458337	chr1	174050000	174100000	-0.767779
chr1	187250000	187300000	0.502706	chr1	174750000	174800000	-0.975955		chr1	190800000	190850000	0.963378	chr1	174100000	174150000	-0.888746
chr1	187300000	187350000	0.126714	chr1	174800000	174850000	-0.986963		chr1	190850000	190900000	1.20942	chr1	174150000	174200000	-0.931387
chr1	187900000	187950000	0.0228163	chr1	174850000	174900000	-0.986204		chr1	190900000	190950000	1.35283	chr1	174200000	174250000	-1.02496
chr1	188950000	189000000	0.576212	chr1	174900000	174950000	-1.00179		chr1	190950000	191000000	1.40634	chr1	174250000	174300000	-1.05685
chr1	189000000	189050000	0.728137	chr1	174950000	175000000	-0.934776		chr1	191000000	191050000	1.40909	chr1	174300000	174350000	-1.07416
chr1	189050000	189100000	0.256176	chr1	175000000	175050000	-0.866407		chr1	191050000	191100000	1.40773	chr1	174350000	174400000	-1.13963
chr1	189100000	189150000	0.0652495	chr1	175050000	175100000	-0.90085		chr1	191100000	191150000	1.38616	chr1	174400000	174450000	-1.03257
chr1	189150000	189200000	0.0155021	chr1	175100000	175150000	-0.955938		chr1	191150000	191200000	1.43611	chr1	174450000	174500000	-0.920481
chr1	189350000	189400000	0.0295688	chr1	175150000	175200000	-0.933704		chr1	191200000	191250000	1.48653	chr1	174500000	174550000	-0.91874
chr1	189550000	189600000	0.274905	chr1	175200000	175250000	-0.903		chr1	191250000	191300000	1.45834	chr1	174550000	174600000	-0.845609
chr1	189600000	189650000	0.666885	chr1	175250000	175300000	-0.797502		chr1	191300000	191350000	1.49708	chr1	174600000	174650000	-0.755553
chr1	189650000	189700000	1.14422	chr1	175300000	175350000	-0.714005		chr1	191350000	191400000	1.47295	chr1	174650000	174700000	-0.827863
chr1	189700000	189750000	1.33825	chr1	175350000	175400000	-0.744896		chr1	191400000	191450000	1.38342	chr1	174700000	174750000	-0.750941
chr1	189750000	189800000	1.3176	chr1	175400000	175450000	-0.747891		chr1	191450000	191500000	1.31799	chr1	174750000	174800000	-0.691888
chr1	189800000	189850000	1.28668	chr1	175450000	175500000	-0.626826		chr1	191500000	191550000	1.3654	chr1	174800000	174850000	-0.724228
chr1	189850000	189900000	1.26016	chr1	175500000	175550000	-0.550312		chr1	191550000	191600000	1.35918	chr1	174850000	174900000	-0.75994
chr1	189900000	189950000	1.16352	chr1	175550000	175600000	-0.174602		chr1	191600000	191650000	1.20854	chr1	174900000	174950000	-0.815045
chr1	189950000	190000000	0.908904	chr1	175750000	175800000	-0.543301		chr1	191650000	191700000	1.09984	chr1	174950000	175000000	-0.858259
chr1	190000000	190050000	0.670161	chr1	175800000	175850000	-0.534902		chr1	191700000	191750000	1.12439	chr1	175000000	175050000	-0.909965
chr1	190050000	190100000	0.584997	chr1	175850000	175900000	-0.201163		chr1	191750000	191800000	1.13925	chr1	175050000	175100000	-1.0102
chr1	190100000	190150000	0.710957	chr1	175900000	175950000	-0.29051		chr1	191800000	191850000	1.19607	chr1	175100000	175150000	-1.03925
chr1	190150000	190200000	0.786666	chr1	175950000	176000000	-0.767257		chr1	191850000	191900000	1.23041	chr1	175150000	175200000	-1.06027
chr1	190200000	190250000	0.663991	chr1	176000000	176050000	-0.980223		chr1	191900000	191950000	1.23043	chr1	175200000	175250000	-1.0694
chr1	190250000	190300000	0.451182	chr1	176050000	176100000	-0.975788		chr1	191950000	192000000	1.2049	chr1	175250000	175300000	-1.01642
chr1	190300000	190350000	0.262305	chr1	176100000	176150000	-0.995072		chr1	192000000	192050000	1.16603	chr1	175300000	175350000	-0.990717
chr1	190350000	190400000	0.21058	chr1	176150000	176200000	-0.987131		chr1	192050000	192100000	1.26987	chr1	175350000	175400000	-0.98099
chr1	190400000	190450000	0.1564	chr1	176200000	176250000	-0.900961		chr1	192100000	192150000	1.25241	chr1	175400000	175450000	-0.92777
chr1	190450000	190500000	0.100443	chr1	176250000	176300000	-0.880874		chr1	192150000	192200000	0.796691	chr1	175450000	175500000	-0.831043
chr1	190500000	190550000	0.165722	chr1	176300000	176350000	-0.952958		chr1	192200000	192250000	0.0780243	chr1	175500000	175550000	-0.674857
chr1	190550000	190600000	0.255864	chr1	176350000	176400000	-0.989308		chr1	192650000	192700000	0.146497	chr1	175550000	175600000	-0.320336
chr1	190600000	190650000	0.283661	chr1	176400000	176450000	-0.957315		chr1	192700000	192750000	0.772206	chr1	175700000	175750000	-0.00120572
chr1	190650000	190700000	0.407633	chr1	176450000	176500000	-0.945		chr1	192750000	192800000	1.13608	chr1	175750000	175800000	-0.625772
chr1	190700000	190750000	0.60047	chr1	176500000	176550000	-0.956036		chr1	192800000	192850000	1.16972	chr1	175800000	175850000	-0.575898
chr1	190750000	190800000	0.907329	chr1	176550000	176600000	-0.949286		chr1	192850000	192900000	1.01133	chr1	175850000	175900000	-0.286223
chr1	190800000	190850000	1.16622	chr1	176600000	176650000	-0.807828		chr1	192900000	192950000	0.508867	chr1	175900000	175950000	-0.458951
chr1	190850000	190900000	1.33106	chr1	176650000	176700000	-0.340342		chr1	192950000	193000000	0.0673669	chr1	175950000	176000000	-0.911934
chr1	190900000	190950000	1.43787	chr1	177850000	177900000	-0.236979		chr1	193000000	193050000	0.0996688	chr1	176000000	176050000	-1.07853
chr1	190950000	191000000	1.4012	chr1	177900000	177950000	-0.0649021		chr1	193050000	193100000	0.577887	chr1	176050000	176100000	-1.09681
chr1	191000000	191050000	1.41715	chr1	178000000	178050000	-0.0771135		chr1	193100000	193150000	1.01285	chr1	176100000	176150000	-1.08906
chr1	191050000	191100000	1.41201	chr1	178050000	178100000	-0.376351		chr1	193150000	193200000	1.0549	chr1	176150000	176200000	-1.03391
chr1	191100000	191150000	1.40472	chr1	178650000	178700000	-0.04638		chr1	193200000	193250000	0.939563	chr1	176200000	176250000	-0.987972
chr1	191150000	191200000	1.47364	chr1	178700000	178750000	-0.270916		chr1	193250000	193300000	0.716695	chr1	176250000	176300000	-0.982712
chr1	191200000	191250000	1.46661	chr1	178750000	178800000	-0.285306		chr1	193300000	193350000	0.579801	chr1	176300000	176350000	-0.986232
chr1	191250000	191300000	1.4537	chr1	178800000	178850000	-0.195848		chr1	193350000	193400000	0.52118	chr1	176350000	176400000	-1.00609
chr1	191300000	191350000	1.44764	chr1	179250000	179300000	-0.120381		chr1	193400000	193450000	0.239117	chr1	176400000	176450000	-1.00187
chr1	191350000	191400000	1.43316	chr1	179300000	179350000	-0.260654		chr1	194550000	194600000	0.30648	chr1	176450000	176500000	-0.989245
chr1	191400000	191450000	1.40737	chr1	179350000	179400000	-0.241627		chr1	194600000	194650000	0.623295	chr1	176500000	176550000	-0.99825
chr1	191450000	191500000	1.37122	chr1	186850000	186900000	-0.288818		chr1	194650000	194700000	0.643193	chr1	176550000	176600000	-0.980289
chr1	191500000	191550000	1.38788	chr1	186900000	186950000	-0.537856		chr1	194700000	194750000	0.680387	chr1	176600000	176650000	-0.839565
chr1	191550000	191600000	1.41786	chr1	186950000	187000000	-0.481036		chr1	194750000	194800000	0.767817	chr1	176650000	176700000	-0.400866
chr1	191600000	191650000	1.30182	chr1	187000000	187050000	-0.375681		chr1	194800000	194850000	0.73154	chr1	177850000	177900000	-0.160867
chr1	191650000	191700000	1.23868	chr1	187050000	187100000	-0.356573		chr1	194850000	194900000	0.717233	chr1	177900000	177950000	-0.0760044
chr1	191700000	191750000	1.29837	chr1	187100000	187150000	-0.29861		chr1	194900000	194950000	0.809423	chr1	178000000	178050000	-0.0946613
chr1	191750000	191800000	1.28318	chr1	187350000	187400000	-0.247637		chr1	194950000	195000000	0.987969	chr1	178050000	178100000	-0.395855
chr1	191800000	191850000	1.2729	chr1	187400000	187450000	-0.509702		chr1	195000000	195050000	0.953556	chr1	178600000	178650000	-0.0319211
chr1	191850000	191900000	1.26977	chr1	187450000	187500000	-0.549869		chr1	195050000	195100000	0.729246	chr1	178650000	178700000	-0.0789771
chr1	191900000	191950000	1.28805	chr1	187500000	187550000	-0.613008		chr1	195100000	195150000	0.554128	chr1	178700000	178750000	-0.355341
chr1	191950000	192000000	1.26453	chr1	187550000	187600000	-0.526915		chr1	195150000	195200000	0.131162	chr1	178750000	178800000	-0.439258
chr1	192000000	192050000	1.23866	chr1	187600000	187650000	-0.18895		chr10	3500000	3550000	0.110879	chr1	178800000	178850000	-0.350275
chr1	192050000	192100000	1.28038	chr1	187650000	187700000	-0.0969895		chr10	3550000	3600000	0.392809	chr1	178850000	178900000	-0.160645
chr1	192100000	192150000	1.30385	chr1	187700000	187750000	-0.17275		chr10	3600000	3650000	0.252934	chr1	179200000	179250000	-0.14995
chr1	192150000	192200000	0.922963	chr1	187750000	187800000	-0.128677		chr10	3650000	3700000	0.329794	chr1	179250000	179300000	-0.264224
chr1	192200000	192250000	0.38107	chr1	187800000	187850000	-0.145186		chr10	3700000	3750000	0.471955	chr1	179300000	179350000	-0.224759
chr1	192250000	192300000	0.0932654	chr1	187850000	187900000	-0.0324184		chr10	3750000	3800000	0.379542	chr1	179350000	179400000	-0.189857
chr1	192450000	192500000	0.133357	chr1	187950000	188000000	-0.202724		chr10	3800000	3850000	0.201194	chr1	186850000	186900000	-0.404587
chr1	192500000	192550000	0.116643	chr1	188000000	188050000	-0.266384		chr10	3850000	3900000	0.296074	chr1	186900000	186950000	-0.623237
chr1	192550000	192600000	0.08509	chr1	188050000	188100000	-0.301788		chr10	3900000	3950000	0.686294	chr1	186950000	187000000	-0.730462
chr1	192600000	192650000	0.167686	chr1	188100000	188150000	-0.432008		chr10	3950000	4000000	1.10466	chr1	187000000	187050000	-0.734437
chr1	192650000	192700000	0.545973	chr1	188150000	188200000	-0.522508		chr10	4000000	4050000	1.21697	chr1	187050000	187100000	-0.685082
chr1	192700000	192750000	1.05585	chr1	188200000	188250000	-0.610727		chr10	4050000	4100000	1.10184	chr1	187100000	187150000	-0.556016
chr1	192750000	192800000	1.29022	chr1	188250000	188300000	-0.730516		chr10	4100000	4150000	0.921004	chr1	187150000	187200000	-0.024097
chr1	192800000	192850000	1.26581	chr1	188300000	188350000	-0.791307		chr10	4150000	4200000	0.73853	chr1	187300000	187350000	-0.0784774
chr1	192850000	192900000	1.07173	chr1	188350000	188400000	-0.767517		chr10	4200000	4250000	0.775849	chr1	187350000	187400000	-0.362156
chr1	192900000	192950000	0.679875	chr1	188400000	188450000	-0.82484		chr10	4250000	4300000	0.923064	chr1	187400000	187450000	-0.589989
chr1	192950000	193000000	0.48518	chr1	188450000	188500000	-0.959011		chr10	4300000	4350000	1.15985	chr1	187450000	187500000	-0.690281
chr1	193000000	193050000	0.543599	chr1	188500000	188550000	-0.993584		chr10	4350000	4400000	1.39587	chr1	187500000	187550000	-0.708434
chr1	193050000	193100000	0.912487	chr1	188550000	188600000	-0.999193		chr10	4400000	4450000	1.35389	chr1	187550000	187600000	-0.581478
chr1	193100000	193150000	1.23114	chr1	188600000	188650000	-0.976604		chr10	4450000	4500000	1.00243	chr1	187600000	187650000	-0.432296
chr1	193150000	193200000	1.26261	chr1	188650000	188700000	-0.974068		chr10	4500000	4550000	0.696001	chr1	187650000	187700000	-0.42633
chr1	193200000	193250000	1.23783	chr1	188700000	188750000	-0.951742		chr10	4550000	4600000	0.905989	chr1	187700000	187750000	-0.4288
chr1	193250000	193300000	1.10168	chr1	188750000	188800000	-0.925013		chr10	4600000	4650000	0.962847	chr1	187750000	187800000	-0.293399
chr1	193300000	193350000	1.01463	chr1	188800000	188850000	-0.883283		chr10	4650000	4700000	0.787334	chr1	187800000	187850000	-0.317278
chr1	193350000	193400000	0.968048	chr1	188850000	188900000	-0.704528		chr10	4700000	4750000	0.528709	chr1	187850000	187900000	-0.392827
chr1	193400000	193450000	0.72111	chr1	188900000	188950000	-0.272068		chr10	4750000	4800000	0.357109	chr1	187900000	187950000	-0.420668
chr1	193450000	193500000	0.472634	chr1	189200000	189250000	-0.0225743		chr10	4800000	4850000	0.246816	chr1	187950000	188000000	-0.514953
chr1	193500000	193550000	0.476802	chr1	189250000	189300000	-0.150279		chr10	4850000	4900000	0.101575	chr1	188000000	188050000	-0.550956
chr1	193550000	193600000	0.531444	chr1	189300000	189350000	-0.0964247		chr10	4900000	4950000	0.385086	chr1	188050000	188100000	-0.587003
chr1	193600000	193650000	0.428892	chr1	189400000	189450000	-0.0520541		chr10	4950000	5000000	0.618207	chr1	188100000	188150000	-0.636254
chr1	193650000	193700000	0.340561	chr1	189450000	189500000	-0.158775		chr10	5000000	5050000	0.862282	chr1	188150000	188200000	-0.710519
chr1	193700000	193750000	0.221514	chr1	189500000	189550000	-0.0170791		chr10	5050000	5100000	1.03952	chr1	188200000	188250000	-0.818257
chr1	193850000	193900000	0.086043	chr1	192300000	192350000	-0.0326821		chr10	5100000	5150000	1.18414	chr1	188250000	188300000	-0.848576
chr1	193900000	193950000	0.0367693	chr1	192350000	192400000	-0.0952791		chr10	5150000	5200000	1.23693	chr1	188300000	188350000	-0.851961
chr1	194150000	194200000	0.0364183	chr1	192400000	192450000	-0.0251732		chr10	5200000	5250000	1.12655	chr1	188350000	188400000	-0.904673
chr1	194200000	194250000	0.102106	chr1	193750000	193800000	-0.07303		chr10	5250000	5300000	1.1273	chr1	188400000	188450000	-0.934718
chr1	194250000	194300000	0.105014	chr1	193800000	193850000	-0.0818679		chr10	5300000	5350000	0.718791	chr1	188450000	188500000	-1.01283
chr1	194300000	194350000	0.109839	chr1	193950000	194000000	-0.0745668		chr10	5800000	5850000	0.379802	chr1	188500000	188550000	-1.04771
chr1	194350000	194400000	0.14969	chr1	194000000	194050000	-0.130816		chr10	7050000	7100000	0.0476974	chr1	188550000	188600000	-1.00298
chr1	194400000	194450000	0.148365	chr1	194050000	194100000	-0.174645		chr10	7100000	7150000	0.6616	chr1	188600000	188650000	-1.01489
chr1	194450000	194500000	0.14917	chr1	194100000	194150000	-0.115529		chr10	7150000	7200000	0.951152	chr1	188650000	188700000	-1.02265
chr1	194500000	194550000	0.298391	chr1	195250000	195300000	-0.228307		chr10	7200000	7250000	0.814168	chr1	188700000	188750000	-1.03851
chr1	194550000	194600000	0.689068	chr1	195300000	195350000	-0.269034		chr10	7250000	7300000	0.562444	chr1	188750000	188800000	-1.01127
chr1	194600000	194650000	1.03175	chr10	3050000	3100000	-0.409468		chr10	7300000	7350000	0.179164	chr1	188800000	188850000	-0.911749
chr1	194650000	194700000	1.10577	chr10	3100000	3150000	-0.838366		chr10	7450000	7500000	0.144164	chr1	188850000	188900000	-0.741098
chr1	194700000	194750000	1.0999	chr10	3150000	3200000	-0.924011		chr10	7500000	7550000	0.252613	chr1	188900000	188950000	-0.373353
chr1	194750000	194800000	1.10865	chr10	3200000	3250000	-0.927487		chr10	7550000	7600000	0.66283	chr1	189100000	189150000	-0.160647
chr1	194800000	194850000	1.05857	chr10	3250000	3300000	-0.793119		chr10	7600000	7650000	0.998485	chr1	189150000	189200000	-0.196082
chr1	194850000	194900000	1.02018	chr10	3300000	3350000	-0.460171		chr10	7650000	7700000	1.38237	chr1	189200000	189250000	-0.232212
chr1	194900000	194950000	1.06744	chr10	3350000	3400000	-0.178969		chr10	7700000	7750000	1.48649	chr1	189250000	189300000	-0.293048
chr1	194950000	195000000	1.1746	chr10	3400000	3450000	-0.280912		chr10	7750000	7800000	1.44701	chr1	189300000	189350000	-0.185069
chr1	195000000	195050000	1.11746	chr10	3450000	3500000	-0.224673		chr10	7800000	7850000	1.37671	chr1	189350000	189400000	-0.119075
chr1	195050000	195100000	0.964922	chr10	5350000	5400000	-0.115535		chr10	7850000	7900000	1.20627	chr1	189400000	189450000	-0.156687
chr1	195100000	195150000	0.779833	chr10	5400000	5450000	-0.678347		chr10	7900000	7950000	1.31822	chr1	189450000	189500000	-0.160861
chr1	195150000	195200000	0.320236	chr10	5450000	5500000	-0.636511		chr10	7950000	8000000	1.15597	chr1	189500000	189550000	-0.0542423
chr1	195200000	195250000	0.00932895	chr10	5500000	5550000	-0.674392		chr10	8000000	8050000	0.745656	chr1	190050000	190100000	-0.0441838
chr10	3500000	3550000	0.239079	chr10	5550000	5600000	-0.762646		chr10	8050000	8100000	0.626966	chr1	190200000	190250000	-0.175575
chr10	3550000	3600000	0.442206	chr10	5600000	5650000	-0.912405		chr10	8100000	8150000	0.627028	chr1	190250000	190300000	-0.347521
chr10	3600000	3650000	0.326513	chr10	5650000	5700000	-1.06478		chr10	8150000	8200000	0.734802	chr1	190300000	190350000	-0.403539
chr10	3650000	3700000	0.465348	chr10	5700000	5750000	-0.986599		chr10	8200000	8250000	0.902272	chr1	190350000	190400000	-0.417149
chr10	3700000	3750000	0.5826	chr10	5750000	5800000	-0.210122		chr10	8250000	8300000	0.833651	chr1	190400000	190450000	-0.441006
chr10	3750000	3800000	0.399818	chr10	5850000	5900000	-0.219736		chr10	8300000	8350000	0.71261	chr1	190450000	190500000	-0.447611
chr10	3800000	3850000	0.208494	chr10	5900000	5950000	-0.724314		chr10	8350000	8400000	0.734	chr1	190500000	190550000	-0.444428
chr10	3850000	3900000	0.303093	chr10	5950000	6000000	-0.835994		chr10	8400000	8450000	0.804807	chr1	190550000	190600000	-0.359773
chr10	3900000	3950000	0.71233	chr10	6000000	6050000	-0.877106		chr10	8450000	8500000	0.943401	chr1	190600000	190650000	-0.326057
chr10	3950000	4000000	1.1717	chr10	6050000	6100000	-0.991295		chr10	8500000	8550000	0.848805	chr1	190650000	190700000	-0.164781
chr10	4000000	4050000	1.23675	chr10	6100000	6150000	-1.11681		chr10	8550000	8600000	0.527393	chr1	192250000	192300000	-0.249706
chr10	4050000	4100000	1.13036	chr10	6150000	6200000	-1.17659		chr10	8600000	8650000	0.612226	chr1	192300000	192350000	-0.253055
chr10	4100000	4150000	0.938075	chr10	6200000	6250000	-1.19284		chr10	8650000	8700000	0.958416	chr1	192350000	192400000	-0.247863
chr10	4150000	4200000	0.718219	chr10	6250000	6300000	-1.1694		chr10	8700000	8750000	1.31423	chr1	192400000	192450000	-0.226231
chr10	4200000	4250000	0.714098	chr10	6300000	6350000	-1.12945		chr10	8750000	8800000	1.41549	chr1	192450000	192500000	-0.211071
chr10	4250000	4300000	0.857538	chr10	6350000	6400000	-1.12291		chr10	8800000	8850000	1.34329	chr1	192500000	192550000	-0.324458
chr10	4300000	4350000	1.14511	chr10	6400000	6450000	-1.10403		chr10	8850000	8900000	1.34549	chr1	192550000	192600000	-0.378535
chr10	4350000	4400000	1.39219	chr10	6450000	6500000	-1.15145		chr10	8900000	8950000	1.30464	chr1	192600000	192650000	-0.214956
chr10	4400000	4450000	1.39878	chr10	6500000	6550000	-1.19167		chr10	8950000	9000000	1.07074	chr1	193450000	193500000	-0.0642581
chr10	4450000	4500000	1.11456	chr10	6550000	6600000	-1.16841		chr10	9000000	9050000	0.661283	chr1	193500000	193550000	-0.0983791
chr10	4500000	4550000	0.866351	chr10	6600000	6650000	-1.15891		chr10	9050000	9100000	0.116933	chr1	193550000	193600000	-0.0972345
chr10	4550000	4600000	1.04653	chr10	6650000	6700000	-1.05512		chr10	9700000	9750000	0.0498118	chr1	193600000	193650000	-0.214238
chr10	4600000	4650000	1.20791	chr10	6700000	6750000	-1.02636		chr10	9750000	9800000	0.081028	chr1	193650000	193700000	-0.319984
chr10	4650000	4700000	1.0923	chr10	6750000	6800000	-1.10259		chr10	9800000	9850000	0.31754	chr1	193700000	193750000	-0.39695
chr10	4700000	4750000	0.947197	chr10	6800000	6850000	-1.07642		chr10	9850000	9900000	0.827714	chr1	193750000	193800000	-0.565648
chr10	4750000	4800000	0.914173	chr10	6850000	6900000	-0.875913		chr10	9900000	9950000	0.501806	chr1	193800000	193850000	-0.606432
chr10	4800000	4850000	0.849511	chr10	6900000	6950000	-0.720657		chr10	11150000	11200000	0.547476	chr1	193850000	193900000	-0.504078
chr10	4850000	4900000	0.790461	chr10	6950000	7000000	-0.757796		chr10	11200000	11250000	0.503694	chr1	193900000	193950000	-0.544107
chr10	4900000	4950000	0.904851	chr10	7000000	7050000	-0.574411		chr10	11250000	11300000	0.748747	chr1	193950000	194000000	-0.571659
chr10	4950000	5000000	1.0664	chr10	7350000	7400000	-0.328882		chr10	11300000	11350000	0.813878	chr1	194000000	194050000	-0.640716
chr10	5000000	5050000	1.16779	chr10	7400000	7450000	-0.24349		chr10	11350000	11400000	0.0926769	chr1	194050000	194100000	-0.733802
chr10	5050000	5100000	1.24142	chr10	7450000	7500000	-0.0048321		chr10	12350000	12400000	0.0906273	chr1	194100000	194150000	-0.665621
chr10	5100000	5150000	1.305	chr10	9050000	9100000	-0.0799225		chr10	12400000	12450000	0.663677	chr1	194150000	194200000	-0.44351
chr10	5150000	5200000	1.34748	chr10	9100000	9150000	-0.564739		chr10	12450000	12500000	0.797202	chr1	194200000	194250000	-0.319029
chr10	5200000	5250000	1.2714	chr10	9150000	9200000	-0.748858		chr10	12500000	12550000	0.719727	chr1	194250000	194300000	-0.402491
chr10	5250000	5300000	1.1921	chr10	9200000	9250000	-0.765013		chr10	12550000	12600000	0.799179	chr1	194300000	194350000	-0.381883
chr10	5300000	5350000	0.890327	chr10	9250000	9300000	-0.839144		chr10	12600000	12650000	0.981732	chr1	194350000	194400000	-0.281024
chr10	5800000	5850000	0.397407	chr10	9300000	9350000	-0.897091		chr10	12650000	12700000	1.1659	chr1	194400000	194450000	-0.247319
chr10	7050000	7100000	0.0237484	chr10	9350000	9400000	-0.901351		chr10	12700000	12750000	1.3012	chr1	194450000	194500000	-0.309006
chr10	7100000	7150000	0.692976	chr10	9400000	9450000	-0.953979		chr10	12750000	12800000	1.38202	chr1	194500000	194550000	-0.170992
chr10	7150000	7200000	0.959908	chr10	9450000	9500000	-0.961461		chr10	12800000	12850000	1.5295	chr1	195200000	195250000	-0.0980934
chr10	7200000	7250000	0.762924	chr10	9500000	9550000	-0.830974		chr10	12850000	12900000	1.55324	chr1	195250000	195300000	-0.325882
chr10	7250000	7300000	0.463164	chr10	9550000	9600000	-0.636487		chr10	12900000	12950000	1.45017	chr1	195300000	195350000	-0.442351
chr10	7300000	7350000	0.150323	chr10	9600000	9650000	-0.509332		chr10	12950000	13000000	1.30426	chr10	3050000	3100000	-0.240412
chr10	7500000	7550000	0.124847	chr10	9650000	9700000	-0.423325		chr10	13000000	13050000	0.978711	chr10	3100000	3150000	-0.672867
chr10	7550000	7600000	0.638192	chr10	9700000	9750000	-0.407022		chr10	13050000	13100000	0.786466	chr10	3150000	3200000	-0.837259
chr10	7600000	7650000	0.975987	chr10	9750000	9800000	-0.220468		chr10	13100000	13150000	0.738353	chr10	3200000	3250000	-0.83938
chr10	7650000	7700000	1.30113	chr10	9950000	10000000	-0.707199		chr10	13150000	13200000	0.872411	chr10	3250000	3300000	-0.74916
chr10	7700000	7750000	1.37693	chr10	10000000	10050000	-0.979296		chr10	13200000	13250000	0.915981	chr10	3300000	3350000	-0.526535
chr10	7750000	7800000	1.33998	chr10	10050000	10100000	-1.02653		chr10	13250000	13300000	0.855749	chr10	3350000	3400000	-0.323567
chr10	7800000	7850000	1.25677	chr10	10100000	10150000	-1.02079		chr10	13300000	13350000	0.820698	chr10	3400000	3450000	-0.381931
chr10	7850000	7900000	1.07197	chr10	10150000	10200000	-1.04363		chr10	13350000	13400000	0.718303	chr10	3450000	3500000	-0.375088
chr10	7900000	7950000	1.0995	chr10	10200000	10250000	-0.970938		chr10	13400000	13450000	0.728272	chr10	5350000	5400000	-0.156022
chr10	7950000	8000000	0.928189	chr10	10250000	10300000	-0.801994		chr10	13450000	13500000	0.831484	chr10	5400000	5450000	-0.539434
chr10	8000000	8050000	0.390739	chr10	10300000	10350000	-0.788299		chr10	13500000	13550000	1.04662	chr10	5450000	5500000	-0.706211
chr10	8050000	8100000	0.252424	chr10	10350000	10400000	-0.930408		chr10	13550000	13600000	1.15553	chr10	5500000	5550000	-0.720137
chr10	8100000	8150000	0.319573	chr10	10400000	10450000	-0.978779		chr10	13600000	13650000	1.13576	chr10	5550000	5600000	-0.674628
chr10	8150000	8200000	0.545151	chr10	10450000	10500000	-0.960576		chr10	13650000	13700000	1.22762	chr10	5600000	5650000	-0.818368
chr10	8200000	8250000	0.757275	chr10	10500000	10550000	-0.838766		chr10	13700000	13750000	1.36002	chr10	5650000	5700000	-0.969819
chr10	8250000	8300000	0.662013	chr10	10550000	10600000	-0.833657		chr10	13750000	13800000	1.43178	chr10	5700000	5750000	-0.919873
chr10	8300000	8350000	0.533027	chr10	10600000	10650000	-0.945661		chr10	13800000	13850000	1.49411	chr10	5750000	5800000	-0.0604957
chr10	8350000	8400000	0.489993	chr10	10650000	10700000	-0.905529		chr10	13850000	13900000	1.50838	chr10	5850000	5900000	-0.426102
chr10	8400000	8450000	0.504803	chr10	10700000	10750000	-0.859942		chr10	13900000	13950000	1.4569	chr10	5900000	5950000	-0.95253
chr10	8450000	8500000	0.710897	chr10	10750000	10800000	-0.821467		chr10	13950000	14000000	1.55917	chr10	5950000	6000000	-1.10441
chr10	8500000	8550000	0.652866	chr10	10800000	10850000	-0.752728		chr10	14000000	14050000	1.57338	chr10	6000000	6050000	-1.08953
chr10	8550000	8600000	0.240917	chr10	10850000	10900000	-0.892234		chr10	14050000	14100000	1.51505	chr10	6050000	6100000	-1.14473
chr10	8600000	8650000	0.33457	chr10	10900000	10950000	-1.00169		chr10	14100000	14150000	1.44442	chr10	6100000	6150000	-1.17957
chr10	8650000	8700000	0.752405	chr10	10950000	11000000	-1.04767		chr10	14150000	14200000	1.38457	chr10	6150000	6200000	-1.16472
[truncated: 24,568 more rows]

## Sheet: TAD list
Supplementary Table S5. Hi-C analysis in Ctrl and YY1 dKO MuSC.
TAD list
Ctrl				dKO
Chr	Start	End		Chr	Start	End
chr1	3010000	3200000		chr1	3010000	3220000
chr1	3290000	3360000		chr1	3220000	3610000
chr1	3360000	3430000		chr1	3680000	3860000
chr1	3430000	3480000		chr1	3860000	4090000
chr1	3500000	3590000		chr1	4090000	4180000
chr1	3810000	3930000		chr1	4490000	4790000
chr1	3930000	3990000		chr1	4790000	4870000
chr1	4010000	4090000		chr1	4870000	5090000
chr1	4510000	4780000		chr1	5090000	5200000
chr1	4780000	4920000		chr1	5200000	5510000
chr1	4920000	5090000		chr1	5510000	5550000
chr1	5090000	5180000		chr1	5800000	5830000
chr1	5230000	5320000		chr1	6000000	6020000
chr1	6180000	6310000		chr1	6180000	6350000
chr1	6470000	6930000		chr1	6590000	6640000
chr1	7000000	7230000		chr1	6680000	6880000
chr1	7230000	7370000		chr1	6970000	7230000
chr1	7370000	7470000		chr1	7260000	7460000
chr1	8050000	8120000		chr1	8010000	8090000
chr1	8260000	8340000		chr1	8670000	8790000
chr1	8670000	8770000		chr1	8790000	9060000
chr1	8770000	8860000		chr1	9150000	9220000
chr1	8860000	8930000		chr1	9220000	9270000
chr1	8930000	8950000		chr1	9270000	9520000
chr1	8950000	9020000		chr1	9520000	9770000
chr1	9020000	9060000		chr1	9770000	10050000
chr1	9060000	9130000		chr1	10110000	10260000
chr1	9130000	9160000		chr1	10490000	10670000
chr1	9160000	9370000		chr1	10690000	10740000
chr1	9370000	9530000		chr1	10800000	11150000
chr1	9530000	9760000		chr1	11190000	11220000
chr1	9780000	10060000		chr1	11220000	11410000
chr1	10110000	10240000		chr1	11650000	12870000
chr1	10270000	10430000		chr1	12870000	13060000
chr1	10430000	10460000		chr1	13060000	13150000
chr1	10460000	10790000		chr1	13170000	13560000
chr1	10790000	11160000		chr1	13560000	13720000
chr1	11160000	11420000		chr1	13790000	14310000
chr1	11420000	11610000		chr1	14310000	14670000
chr1	11630000	12860000		chr1	14720000	14910000
chr1	12860000	13160000		chr1	14980000	15090000
chr1	13160000	13560000		chr1	15100000	15230000
chr1	13600000	13750000		chr1	15230000	15680000
chr1	13750000	14720000		chr1	15680000	15750000
chr1	14740000	14930000		chr1	15780000	16060000
chr1	15000000	15090000		chr1	16060000	16370000
chr1	15100000	15750000		chr1	16490000	16770000
chr1	15780000	16080000		chr1	16810000	17150000
chr1	16080000	16440000		chr1	17150000	17970000
chr1	16470000	16770000		chr1	17970000	18160000
chr1	16770000	17150000		chr1	18550000	18630000
chr1	17150000	17670000		chr1	19210000	19360000
chr1	17670000	17730000		chr1	19600000	19640000
chr1	17730000	17770000		chr1	19840000	19970000
chr1	17770000	17790000		chr1	20000000	20240000
chr1	17790000	17870000		chr1	20240000	20290000
chr1	17870000	17950000		chr1	20330000	20500000
chr1	18020000	18090000		chr1	20590000	20770000
chr1	18460000	18550000		chr1	20810000	20900000
chr1	19290000	19410000		chr1	20940000	21180000
chr1	19450000	19650000		chr1	21180000	21320000
chr1	19650000	19680000		chr1	21410000	21990000
chr1	19680000	19910000		chr1	21990000	22100000
chr1	19910000	19970000		chr1	22100000	22200000
chr1	19970000	20290000		chr1	22390000	22450000
chr1	20330000	20560000		chr1	22470000	22560000
chr1	20590000	20830000		chr1	22560000	23140000
chr1	20830000	20920000		chr1	23140000	23310000
chr1	20920000	21180000		chr1	23310000	23830000
chr1	21210000	21410000		chr1	23830000	24160000
chr1	21410000	21990000		chr1	24370000	24780000
chr1	22010000	22330000		chr1	24960000	25060000
chr1	22330000	22450000		chr1	25060000	25160000
chr1	22470000	22540000		chr1	25160000	25210000
chr1	22590000	22680000		chr1	25530000	25560000
chr1	22680000	23130000		chr1	26600000	26700000
chr1	23130000	23310000		chr1	26700000	26880000
chr1	23330000	23520000		chr1	26960000	27080000
chr1	23590000	23760000		chr1	27610000	27750000
chr1	23820000	24280000		chr1	27910000	27940000
chr1	24310000	24650000		chr1	28340000	28410000
chr1	24650000	24810000		chr1	28940000	28990000
chr1	24810000	24890000		chr1	29020000	29330000
chr1	24890000	25150000		chr1	29530000	29680000
chr1	25150000	25210000		chr1	29680000	29730000
chr1	25210000	25320000		chr1	29730000	29920000
chr1	25320000	25390000		chr1	29920000	30080000
chr1	25530000	25650000		chr1	30080000	30240000
chr1	26770000	26810000		chr1	30240000	30260000
chr1	27160000	27240000		chr1	30260000	30280000
chr1	27350000	27440000		chr1	30320000	30450000
chr1	27700000	27770000		chr1	30450000	30490000
chr1	28040000	28140000		chr1	30490000	30560000
chr1	28140000	28270000		chr1	30670000	30960000
chr1	28300000	28410000		chr1	30960000	31180000
chr1	29030000	29120000		chr1	31210000	31360000
chr1	29220000	29260000		chr1	31400000	31500000
chr1	29590000	29750000		chr1	31500000	31530000
chr1	29780000	29900000		chr1	31620000	31710000
chr1	29900000	29970000		chr1	31710000	31800000
chr1	29970000	30050000		chr1	31800000	31870000
chr1	30700000	31200000		chr1	31870000	31970000
chr1	31200000	31360000		chr1	31970000	32050000
chr1	31520000	31590000		chr1	32080000	32190000
chr1	31640000	31690000		chr1	32230000	32300000
chr1	31730000	31960000		chr1	32300000	32350000
chr1	31960000	32020000		chr1	32390000	32460000
chr1	32020000	32080000		chr1	32460000	32520000
chr1	32080000	32160000		chr1	32520000	32680000
chr1	32200000	32480000		chr1	32680000	32700000
chr1	32480000	32500000		chr1	32700000	32770000
chr1	32570000	32630000		chr1	32770000	32820000
chr1	32630000	32700000		chr1	32820000	32860000
chr1	32860000	32920000		chr1	32860000	32920000
chr1	32920000	32980000		chr1	32920000	33110000
chr1	33030000	33060000		chr1	33110000	33130000
chr1	33060000	33440000		chr1	33130000	33340000
chr1	33440000	33650000		chr1	33340000	33650000
chr1	33650000	33820000		chr1	33650000	33820000
chr1	33820000	34000000		chr1	33820000	33990000
chr1	34000000	34210000		chr1	33990000	34210000
chr1	34230000	34450000		chr1	34230000	34450000
chr1	34530000	34630000		chr1	34480000	34570000
chr1	34630000	34730000		chr1	34610000	34730000
chr1	34730000	34930000		chr1	34730000	34930000
chr1	34930000	35700000		chr1	34930000	35650000
chr1	35700000	36150000		chr1	35710000	36100000
chr1	36150000	36240000		chr1	36190000	36290000
chr1	36310000	36520000		chr1	36310000	36530000
chr1	36520000	36760000		chr1	36530000	36770000
chr1	36760000	37260000		chr1	36770000	37270000
chr1	37260000	37450000		chr1	37270000	37440000
chr1	37450000	37670000		chr1	37440000	37660000
chr1	37670000	37870000		chr1	37660000	37870000
chr1	37870000	37980000		chr1	37870000	38010000
chr1	37980000	38170000		chr1	38010000	38150000
chr1	38170000	38390000		chr1	38150000	38400000
chr1	38390000	38820000		chr1	38400000	38800000
chr1	38840000	38990000		chr1	38980000	39370000
chr1	38990000	39380000		chr1	39370000	39550000
chr1	39380000	39550000		chr1	39660000	40070000
chr1	39550000	40090000		chr1	40070000	40390000
chr1	40090000	40390000		chr1	40390000	40580000
chr1	40390000	40580000		chr1	40580000	40800000
chr1	40580000	40790000		chr1	40800000	40880000
chr1	40790000	40910000		chr1	40930000	41070000
chr1	40910000	41100000		chr1	41070000	41100000
chr1	41130000	41290000		chr1	41100000	41200000
chr1	41310000	41810000		chr1	41290000	41620000
chr1	41810000	42040000		chr1	41620000	41770000
chr1	42040000	42150000		chr1	41790000	41980000
chr1	42150000	42200000		chr1	41980000	42240000
chr1	42200000	42370000		chr1	42240000	42530000
chr1	42370000	42590000		chr1	42530000	42790000
chr1	42590000	42700000		chr1	42820000	43090000
chr1	42890000	43110000		chr1	43090000	43300000
chr1	43110000	43300000		chr1	43300000	43760000
chr1	43300000	43760000		chr1	43790000	44180000
chr1	43760000	44190000		chr1	44180000	44490000
chr1	44210000	44490000		chr1	44500000	44520000
chr1	44500000	44750000		chr1	44520000	44770000
chr1	44750000	45320000		chr1	44770000	45330000
chr1	45320000	45410000		chr1	45330000	45440000
chr1	45430000	45800000		chr1	45440000	45800000
chr1	45800000	46070000		chr1	45800000	46080000
chr1	46070000	46490000		chr1	46080000	46440000
chr1	46530000	46770000		chr1	46490000	46790000
chr1	46790000	47000000		chr1	46790000	47010000
chr1	47030000	47580000		chr1	47010000	47530000
chr1	47580000	47640000		chr1	47530000	47560000
chr1	47650000	47770000		chr1	47560000	47640000
chr1	47770000	47890000		chr1	47650000	47700000
chr1	47960000	48070000		chr1	47750000	47880000
chr1	48400000	48680000		chr1	47880000	47930000
chr1	48950000	49030000		chr1	47930000	48080000
chr1	49030000	49100000		chr1	48080000	48120000
chr1	49320000	49440000		chr1	48120000	48170000
chr1	49560000	49660000		chr1	48170000	48370000
chr1	49660000	49700000		chr1	48370000	48430000
chr1	49700000	49900000		chr1	48430000	48480000
chr1	49900000	49970000		chr1	48480000	48510000
chr1	49970000	50170000		chr1	48510000	48590000
chr1	50200000	50280000		chr1	48680000	48740000
chr1	50280000	50970000		chr1	48890000	48970000
chr1	50970000	51380000		chr1	48970000	49080000
chr1	51380000	51650000		chr1	49080000	49100000
chr1	51650000	51980000		chr1	49190000	49230000
chr1	51980000	52110000		chr1	49230000	49270000
chr1	52110000	52310000		chr1	49270000	49330000
chr1	52310000	52650000		chr1	49380000	49430000
chr1	52650000	52880000		chr1	49540000	49620000
chr1	52930000	53040000		chr1	49620000	49790000
chr1	53040000	53400000		chr1	49820000	49980000
chr1	53400000	53700000		chr1	50050000	50100000
chr1	53700000	53920000		chr1	50100000	50140000
chr1	53920000	54400000		chr1	50140000	50190000
chr1	54440000	54650000		chr1	50190000	50260000
chr1	54650000	54990000		chr1	50260000	50330000
chr1	54990000	55240000		chr1	50330000	50440000
chr1	55240000	55410000		chr1	50440000	50930000
chr1	55410000	55890000		chr1	50970000	51390000
chr1	55890000	56100000		chr1	51390000	51650000
chr1	56110000	57220000		chr1	51650000	52000000
chr1	57220000	57390000		chr1	52000000	52120000
chr1	57390000	57770000		chr1	52120000	52320000
chr1	57770000	57980000		chr1	52320000	52650000
chr1	57980000	58120000		chr1	52650000	52870000
chr1	58120000	58340000		chr1	52870000	52990000
chr1	58430000	58770000		chr1	52990000	53040000
chr1	58770000	59010000		chr1	53040000	53380000
chr1	59010000	59250000		chr1	53430000	53660000
chr1	59250000	59650000		chr1	53690000	53930000
chr1	59650000	59890000		chr1	53970000	54390000
chr1	59890000	60090000		chr1	54480000	54570000
chr1	60090000	60350000		chr1	54570000	54650000
chr1	60350000	60880000		chr1	54650000	54990000
chr1	60880000	60980000		chr1	54990000	55250000
chr1	61020000	62710000		chr1	55250000	55400000
chr1	62710000	63020000		chr1	55400000	55900000
chr1	63370000	63640000		chr1	55940000	56100000
chr1	63640000	63950000		chr1	56110000	56600000
chr1	63950000	64460000		chr1	56600000	57350000
chr1	64490000	64730000		chr1	57390000	57960000
chr1	64750000	65030000		chr1	57960000	58110000
chr1	65030000	65290000		chr1	58130000	58430000
chr1	65380000	65750000		chr1	58430000	58720000
chr1	65770000	65820000		chr1	58760000	59000000
chr1	65820000	66010000		chr1	59000000	59250000
chr1	66110000	66460000		chr1	59250000	59650000
chr1	66460000	66690000		chr1	59730000	59890000
chr1	66690000	66880000		chr1	59890000	60080000
chr1	66880000	67030000		chr1	60080000	60530000
chr1	67110000	67520000		chr1	60530000	60890000
chr1	67610000	67760000		chr1	60890000	61000000
chr1	67760000	67850000		chr1	61030000	61790000
chr1	67940000	68100000		chr1	61790000	62710000
chr1	68100000	68170000		chr1	62710000	63040000
chr1	68340000	68390000		chr1	63060000	63190000
chr1	68390000	68480000		chr1	63270000	63390000
chr1	68480000	68570000		chr1	63390000	63640000
chr1	68570000	68700000		chr1	63640000	64470000
chr1	68700000	68930000		chr1	64470000	64730000
chr1	69010000	69190000		chr1	64730000	65030000
chr1	69190000	69710000		chr1	65030000	65210000
chr1	69790000	70020000		chr1	65300000	65400000
chr1	70020000	70050000		chr1	65400000	65470000
chr1	70050000	70990000		chr1	65470000	65690000
chr1	71010000	71210000		chr1	65690000	65790000
chr1	71240000	71280000		chr1	65790000	65990000
chr1	71280000	71510000		chr1	66070000	66470000
chr1	71550000	72160000		chr1	66470000	66640000
chr1	72160000	72320000		chr1	66690000	66880000
chr1	72320000	72690000		chr1	66880000	67030000
chr1	72720000	72880000		chr1	67170000	67330000
chr1	72880000	73620000		chr1	67330000	67410000
chr1	73620000	73840000		chr1	67410000	67470000
chr1	73880000	74200000		chr1	67640000	67670000
chr1	74200000	74450000		chr1	67670000	67750000
chr1	74510000	74840000		chr1	67750000	67860000
chr1	74870000	75070000		chr1	67860000	67950000
chr1	75130000	75330000		chr1	67950000	68030000
chr1	75330000	75630000		chr1	68030000	68110000
chr1	75630000	75920000		chr1	68110000	68190000
chr1	75920000	77580000		chr1	68260000	68320000
chr1	77580000	77930000		chr1	68480000	68710000
chr1	77930000	78460000		chr1	68710000	68740000
chr1	78490000	78720000		chr1	68740000	68850000
chr1	78720000	79730000		chr1	68990000	69200000
chr1	79740000	80190000		chr1	69200000	69270000
chr1	80190000	80550000		chr1	69270000	69750000
chr1	80550000	80840000		chr1	69800000	70070000
chr1	80840000	81320000		chr1	70070000	70110000
chr1	81320000	81510000		chr1	70110000	70690000
chr1	81510000	82300000		chr1	70690000	70870000
chr1	82300000	82500000		chr1	70870000	70910000
chr1	82500000	82730000		chr1	70910000	70950000
chr1	82730000	83020000		chr1	70950000	70990000
chr1	83070000	83230000		chr1	71040000	71230000
chr1	83230000	83730000		chr1	71230000	71280000
chr1	83730000	84120000		chr1	71280000	71510000
chr1	84120000	84300000		chr1	71550000	71650000
chr1	84300000	84710000		chr1	71650000	72150000
chr1	84710000	85360000		chr1	72150000	72350000
chr1	85460000	86070000		chr1	72350000	72550000
chr1	86190000	86370000		chr1	72580000	72710000
chr1	86370000	86610000		chr1	72710000	72880000
chr1	86660000	87060000		chr1	72880000	73640000
chr1	87060000	87220000		chr1	73640000	73860000
chr1	87220000	87470000		chr1	73900000	74170000
chr1	87480000	87770000		chr1	74200000	74480000
chr1	87770000	88020000		chr1	74480000	74770000
chr1	88020000	88320000		chr1	74900000	75070000
chr1	88320000	88740000		chr1	75130000	75330000
chr1	88740000	89220000		chr1	75330000	75620000
chr1	89220000	89530000		chr1	75620000	75910000
chr1	89530000	89660000		chr1	75910000	77580000
chr1	89660000	89990000		chr1	77580000	77800000
chr1	89990000	90610000		chr1	77930000	78440000
chr1	90610000	90920000		chr1	78480000	78730000
chr1	90970000	91140000		chr1	78730000	79710000
chr1	91140000	91260000		chr1	79710000	79730000
chr1	91410000	91550000		chr1	79740000	80150000
chr1	91550000	91770000		chr1	80190000	80540000
chr1	91800000	91920000		chr1	80540000	80810000
chr1	91920000	92200000		chr1	80880000	81270000
chr1	92200000	92490000		chr1	81310000	82300000
chr1	92490000	92650000		chr1	82300000	82510000
chr1	92650000	92920000		chr1	82510000	82710000
chr1	92950000	93120000		chr1	82710000	83020000
chr1	93120000	93350000		chr1	83070000	83240000
chr1	93350000	93540000		chr1	83270000	83650000
chr1	93540000	93850000		chr1	83730000	84300000
chr1	93860000	93950000		chr1	84300000	84610000
chr1	93960000	94120000		chr1	84710000	84970000
chr1	94160000	94300000		chr1	84970000	85360000
chr1	94340000	94390000		chr1	85460000	85760000
chr1	94490000	94550000		chr1	85850000	86070000
chr1	94550000	94950000		chr1	86070000	86190000
chr1	94950000	95050000		chr1	86190000	86370000
chr1	95050000	95110000		chr1	86370000	86610000
chr1	95110000	95460000		chr1	86610000	87050000
chr1	95460000	95530000		chr1	87050000	87230000
chr1	95530000	95560000		chr1	87230000	87450000
chr1	95560000	95730000		chr1	87450000	87470000
chr1	96060000	96170000		chr1	87480000	87770000
chr1	96170000	96340000		chr1	87770000	88020000
chr1	96340000	96480000		chr1	88040000	88760000
chr1	97270000	97330000		chr1	88760000	89210000
chr1	97490000	97780000		chr1	89230000	89650000
chr1	97780000	98200000		chr1	89650000	90010000
chr1	98200000	98400000		chr1	90010000	90210000
chr1	98540000	98630000		chr1	90210000	90610000
chr1	98860000	98920000		chr1	90610000	90880000
chr1	98920000	98980000		chr1	90880000	90920000
chr1	99090000	99190000		chr1	90970000	91140000
chr1	99200000	99340000		chr1	91180000	91260000
chr1	99410000	99460000		chr1	91400000	91550000
chr1	99460000	99540000		chr1	91550000	91780000
chr1	99740000	99760000		chr1	91780000	91940000
chr1	99760000	99810000		chr1	91960000	92190000
chr1	99890000	100060000		chr1	92210000	92490000
chr1	100060000	100240000		chr1	92490000	92640000
chr1	100350000	100440000		chr1	92640000	92920000
chr1	100770000	100820000		chr1	92920000	93140000
chr1	100930000	100990000		chr1	93170000	93350000
chr1	101460000	101550000		chr1	93350000	93850000
chr1	101680000	101770000		chr1	93860000	93950000
chr1	101770000	101850000		chr1	93960000	94140000
chr1	101890000	101940000		chr1	94290000	94490000
chr1	101940000	101970000		chr1	94490000	94650000
chr1	101970000	102010000		chr1	94650000	94730000
chr1	102010000	102030000		chr1	94740000	94850000
chr1	102120000	102190000		chr1	94870000	94920000
chr1	102210000	102280000		chr1	94940000	94960000
chr1	102610000	102680000		chr1	94960000	95000000
chr1	103120000	103170000		chr1	95000000	95180000
chr1	103240000	103300000		chr1	95180000	95650000
chr1	103300000	103350000		chr1	95650000	95800000
chr1	103350000	103400000		chr1	95880000	95950000
chr1	104110000	104160000		chr1	96470000	96520000
chr1	104160000	104280000		chr1	96880000	97050000
chr1	104290000	104430000		chr1	97150000	97200000
chr1	104430000	104530000		chr1	97510000	97770000
chr1	104530000	104590000		chr1	97770000	98200000
chr1	104590000	104990000		chr1	98200000	98380000
chr1	104990000	105570000		chr1	98560000	98630000
chr1	105650000	105760000		chr1	98630000	98660000
chr1	105760000	106070000		chr1	98920000	98980000
chr1	106070000	106410000		chr1	99060000	99190000
chr1	106410000	106830000		chr1	99200000	99300000
chr1	107290000	107490000		chr1	99300000	99360000
chr1	107490000	107530000		chr1	99360000	99460000
chr1	107530000	107640000		chr1	99460000	99550000
chr1	107690000	107830000		chr1	99650000	99760000
chr1	107840000	107900000		chr1	99760000	99840000
chr1	107960000	108110000		chr1	99840000	100270000
chr1	108110000	108180000		chr1	100340000	100490000
chr1	108180000	108510000		chr1	101160000	101200000
chr1	108510000	108530000		chr1	101200000	101240000
chr1	108530000	108660000		chr1	101360000	101440000
chr1	108660000	108900000		chr1	101810000	101880000
chr1	108940000	108970000		chr1	101910000	101940000
chr1	108970000	109050000		chr1	101940000	102050000
chr1	109080000	109140000		chr1	102240000	102310000
chr1	109140000	109200000		chr1	103220000	103290000
chr1	109220000	109290000		chr1	103510000	103570000
chr1	109290000	109360000		chr1	103760000	103870000
chr1	109380000	109460000		chr1	103870000	103910000
chr1	109460000	109520000		chr1	103910000	103990000
chr1	109520000	109570000		chr1	103990000	104170000
chr1	109860000	109960000		chr1	104170000	104280000
chr1	110110000	110170000		chr1	104290000	104440000
chr1	110270000	110330000		chr1	104440000	104490000
chr1	110330000	110390000		chr1	104490000	104940000
chr1	110390000	110490000		chr1	104980000	105580000
chr1	110560000	110640000		chr1	105580000	105630000
chr1	110750000	110820000		chr1	105660000	105750000
chr1	110880000	110950000		chr1	105750000	105850000
chr1	111080000	111190000		chr1	105850000	106060000
chr1	111720000	111740000		chr1	106080000	106180000
chr1	111740000	112230000		chr1	106180000	106420000
chr1	112230000	112490000		chr1	106420000	106740000
chr1	112520000	112590000		chr1	106770000	106860000
chr1	112590000	112650000		chr1	107230000	107430000
chr1	112830000	112900000		chr1	107430000	107510000
chr1	112900000	112940000		chr1	107510000	107620000
chr1	112940000	113160000		chr1	107640000	107830000
chr1	113160000	113350000		chr1	107840000	107930000
chr1	113350000	113600000		chr1	107960000	107980000
chr1	113620000	113750000		chr1	107980000	108870000
chr1	113750000	114190000		chr1	108930000	109050000
chr1	114200000	114380000		chr1	109080000	109170000
chr1	114380000	114460000		chr1	109270000	109360000
chr1	114460000	114770000		chr1	109400000	109490000
chr1	114780000	115240000		chr1	109530000	109570000
chr1	115350000	115420000		chr1	109590000	109670000
chr1	115420000	115570000		chr1	109670000	109750000
chr1	115570000	115770000		chr1	109750000	109820000
chr1	115810000	115850000		chr1	109880000	109960000
chr1	115880000	115900000		chr1	109960000	110020000
chr1	115900000	116120000		chr1	110020000	110060000
chr1	116150000	116200000		chr1	110060000	110110000
chr1	116200000	116370000		chr1	110110000	110150000
chr1	116370000	116420000		chr1	110200000	110280000
chr1	116800000	116870000		chr1	110280000	110320000
chr1	116870000	116910000		chr1	110430000	110460000
chr1	116910000	116980000		chr1	110480000	110560000
chr1	117260000	117330000		chr1	110560000	110590000
chr1	117380000	117410000		chr1	110590000	110620000
chr1	117410000	117480000		chr1	110750000	110810000
chr1	117480000	117530000		chr1	110840000	110880000
chr1	117840000	117910000		chr1	110880000	111050000
chr1	117910000	117940000		chr1	111670000	111720000
chr1	118110000	118290000		chr1	111720000	112470000
chr1	118290000	118540000		chr1	112710000	112760000
chr1	118540000	118770000		chr1	112760000	112870000
chr1	118770000	119100000		chr1	112870000	112940000
chr1	119100000	119470000		chr1	112940000	113110000
chr1	119470000	120020000		chr1	113130000	113320000
chr1	120020000	120100000		chr1	113320000	113350000
chr1	120180000	120370000		chr1	113390000	113440000
chr1	120370000	120580000		chr1	113460000	113520000
chr1	120580000	121190000		chr1	113520000	113590000
chr1	121220000	121470000		chr1	113630000	113680000
chr1	121680000	121720000		chr1	113680000	113770000
chr1	121790000	122070000		chr1	113810000	114060000
chr1	122130000	122190000		chr1	114060000	114190000
chr1	122190000	122230000		chr1	114200000	114240000
chr1	122230000	122320000		chr1	114240000	114320000
chr1	122490000	122580000		chr1	114320000	114400000
chr1	122580000	122680000		chr1	114400000	114540000
chr1	122710000	122760000		chr1	114570000	114770000
chr1	123140000	123240000		chr1	114780000	114820000
chr1	123240000	123330000		chr1	114820000	115080000
chr1	123330000	123380000		chr1	115110000	115140000
chr1	123900000	123990000		chr1	115140000	115200000
chr1	124020000	124100000		chr1	115310000	115410000
chr1	124130000	124210000		chr1	115460000	115630000
chr1	124230000	124280000		chr1	115630000	115690000
chr1	124280000	124310000		chr1	115690000	115750000
chr1	124310000	124350000		chr1	115810000	116130000
chr1	124390000	124540000		chr1	116130000	116290000
chr1	124650000	124720000		chr1	116290000	116310000
chr1	124780000	124850000		chr1	116310000	116370000
chr1	124850000	124950000		chr1	116370000	116440000
chr1	125090000	125140000		chr1	116440000	116500000
chr1	125150000	125170000		chr1	116500000	116570000
chr1	125170000	125290000		chr1	116750000	116820000
chr1	125370000	125610000		chr1	116890000	116950000
chr1	125610000	126450000		chr1	117010000	117180000
chr1	126450000	126780000		chr1	117280000	117380000
chr1	126800000	126950000		chr1	117450000	117520000
chr1	127010000	127510000		chr1	117710000	117780000
chr1	127510000	127770000		chr1	118030000	118280000
chr1	127770000	128360000		chr1	118280000	118530000
chr1	128360000	128610000		chr1	118590000	118760000
chr1	128610000	128870000		chr1	118760000	119100000
chr1	128870000	129160000		chr1	119100000	119470000
chr1	129160000	129340000		chr1	119470000	120000000
chr1	129340000	129450000		chr1	120020000	120180000
chr1	129500000	129550000		chr1	120180000	120370000
chr1	129550000	129600000		chr1	120370000	120580000
chr1	129600000	129960000		chr1	120580000	121200000
chr1	129960000	130170000		chr1	121220000	121470000
chr1	130170000	130370000		chr1	121650000	121840000
chr1	130440000	130520000		chr1	121870000	122040000
chr1	130520000	130680000		chr1	122070000	122200000
chr1	130680000	130820000		chr1	122230000	122340000
chr1	130850000	131060000		chr1	122340000	122400000
chr1	131060000	131290000		chr1	122400000	122420000
chr1	131290000	131590000		chr1	122460000	122660000
chr1	131590000	131690000		chr1	122660000	122760000
chr1	131690000	131920000		chr1	122840000	122990000
chr1	131970000	132120000		chr1	123170000	123220000
chr1	132120000	132300000		chr1	123220000	123280000
chr1	132370000	132520000		chr1	123280000	123500000
chr1	132520000	132620000		chr1	123500000	123560000
chr1	132620000	132720000		chr1	123580000	123660000
chr1	132720000	133010000		chr1	123660000	123720000
chr1	133010000	133140000		chr1	123720000	123780000
chr1	133140000	133380000		chr1	123870000	123950000
chr1	133380000	133620000		chr1	124060000	124150000
chr1	133620000	133910000		chr1	124190000	124290000
chr1	133910000	134060000		chr1	124350000	124470000
chr1	134140000	134360000		chr1	124470000	124530000
chr1	134360000	134650000		chr1	124860000	124920000
chr1	134650000	134900000		chr1	125010000	125080000
chr1	134900000	134970000		chr1	125080000	125140000
chr1	134970000	135160000		chr1	125150000	125290000
chr1	135160000	135400000		chr1	125370000	125600000
chr1	135400000	135720000		chr1	125600000	126440000
chr1	135810000	135970000		chr1	126440000	126780000
chr1	136030000	136100000		chr1	126800000	126950000
chr1	136100000	136230000		chr1	127010000	127200000
chr1	136270000	136540000		chr1	127200000	127490000
chr1	136540000	136770000		chr1	127490000	127730000
chr1	136770000	136970000		chr1	127760000	128360000
chr1	136970000	137320000		chr1	128360000	128890000
chr1	137320000	137350000		chr1	128890000	129060000
chr1	137360000	138080000		chr1	129060000	129250000
chr1	138100000	138320000		chr1	129250000	129350000
chr1	138320000	138830000		chr1	129410000	129490000
chr1	138830000	139190000		chr1	129490000	129780000
chr1	139190000	139330000		chr1	129780000	129980000
chr1	139330000	139510000		chr1	129980000	130090000
chr1	139570000	139710000		chr1	130090000	130150000
chr1	139730000	139820000		chr1	130150000	130370000
chr1	139880000	139960000		chr1	130470000	130550000
chr1	140160000	140580000		chr1	130550000	130670000
chr1	140820000	140930000		chr1	130670000	130700000
chr1	140930000	140970000		chr1	130700000	130840000
chr1	140970000	141050000		chr1	130840000	131060000
chr1	141050000	141280000		chr1	131100000	131300000
chr1	141280000	141380000		chr1	131300000	131600000
chr1	141380000	141500000		chr1	131600000	131690000
chr1	141500000	141530000		chr1	131690000	131920000
chr1	141530000	141600000		chr1	131920000	131990000
chr1	141970000	142070000		chr1	131990000	132100000
chr1	142070000	142220000		chr1	132100000	132320000
chr1	142350000	142460000		chr1	132370000	132510000
chr1	142460000	142600000		chr1	132720000	133010000
chr1	142600000	142790000		chr1	133010000	133150000
chr1	142790000	142920000		chr1	133150000	133380000
chr1	142920000	143150000		chr1	133380000	133620000
chr1	143150000	143410000		chr1	133620000	133910000
chr1	143460000	143560000		chr1	133910000	134140000
chr1	143680000	143790000		chr1	134140000	134360000
chr1	143790000	144030000		chr1	134360000	134470000
chr1	144030000	144200000		chr1	134470000	134640000
chr1	144200000	144410000		chr1	134660000	134920000
chr1	144470000	144870000		chr1	134960000	135150000
chr1	144870000	145650000		chr1	135150000	135420000
chr1	145650000	145810000		chr1	135420000	135710000
chr1	145810000	146040000		chr1	135810000	135970000
chr1	146040000	146200000		chr1	135970000	136230000
chr1	146410000	146440000		chr1	136230000	136480000
chr1	146440000	146570000		chr1	136510000	136780000
chr1	146680000	146930000		chr1	136780000	137280000
chr1	146930000	146990000		chr1	137280000	137350000
chr1	147010000	147110000		chr1	137360000	138090000
chr1	147180000	147300000		chr1	138090000	138320000
chr1	147360000	147490000		chr1	138320000	138780000
chr1	147510000	147590000		chr1	138830000	139330000
chr1	147590000	147760000		chr1	139330000	139350000
chr1	147760000	147780000		chr1	139350000	139480000
chr1	147860000	147920000		chr1	139570000	139630000
chr1	147920000	147960000		chr1	139730000	139780000
chr1	147960000	148010000		chr1	139820000	139880000
chr1	148110000	148180000		chr1	139880000	139930000
chr1	148180000	148230000		chr1	139930000	140050000
chr1	148230000	148290000		chr1	140050000	140150000
chr1	148290000	148470000		chr1	140150000	140560000
chr1	148470000	148490000		chr1	140560000	140710000
chr1	148490000	148560000		chr1	140750000	140820000
chr1	148590000	148720000		chr1	140970000	141020000
chr1	148720000	148770000		chr1	141020000	141060000
chr1	148770000	148910000		chr1	141060000	141100000
chr1	148910000	149090000		chr1	141100000	141160000
chr1	149110000	149290000		chr1	141160000	141200000
chr1	149310000	149390000		chr1	141200000	141320000
chr1	149390000	149460000		chr1	141320000	141350000
chr1	149460000	149520000		chr1	141350000	141420000
chr1	149530000	149600000		chr1	141450000	141510000
chr1	149820000	150340000		chr1	141510000	141570000
chr1	150340000	150530000		chr1	141940000	142100000
chr1	150530000	151030000		chr1	142100000	142170000
chr1	151030000	151390000		chr1	142170000	142220000
chr1	151440000	151780000		chr1	142220000	142250000
chr1	151780000	152390000		chr1	142250000	142280000
chr1	152390000	152510000		chr1	142280000	142370000
chr1	152510000	152780000		chr1	142430000	142570000
chr1	152780000	153040000		chr1	142670000	142780000
chr1	153040000	153450000		chr1	142780000	142860000
chr1	153490000	153840000		chr1	142860000	143410000
chr1	153840000	154230000		chr1	143460000	143560000
chr1	154230000	154750000		chr1	143650000	143710000
chr1	154780000	155020000		chr1	143710000	143790000
chr1	155020000	155300000		chr1	143790000	144020000
chr1	155300000	155580000		chr1	144020000	144410000
chr1	155580000	155790000		chr1	144460000	144690000
chr1	155790000	156050000		chr1	144690000	144750000
chr1	156050000	156130000		chr1	144750000	144930000
chr1	156180000	156280000		chr1	144930000	145070000
chr1	156280000	156730000		chr1	145070000	145240000
chr1	156730000	156920000		chr1	145240000	145300000
chr1	156920000	157100000		chr1	145300000	145360000
chr1	157100000	157300000		chr1	145360000	145470000
chr1	157300000	157560000		chr1	145470000	145630000
chr1	157560000	157750000		chr1	145630000	146140000
chr1	157750000	158610000		chr1	146140000	146160000
chr1	158660000	158970000		chr1	146160000	146220000
chr1	158970000	159210000		chr1	146220000	146320000
chr1	159210000	159380000		chr1	146320000	146520000
chr1	159380000	159840000		chr1	146520000	146660000
chr1	159840000	160180000		chr1	146660000	146730000
chr1	160200000	160400000		chr1	146730000	146990000
chr1	160400000	160740000		chr1	147080000	147130000
chr1	160740000	161040000		chr1	147390000	147490000
chr1	161040000	161220000		chr1	147510000	147790000
chr1	161220000	161320000		chr1	147790000	147830000
chr1	161320000	161780000		chr1	147830000	147920000
chr1	161780000	161980000		chr1	147970000	148150000
chr1	161980000	162350000		chr1	148150000	148230000
chr1	162350000	162550000		chr1	148250000	148410000
chr1	162550000	162750000		chr1	148410000	148570000
chr1	162750000	163100000		chr1	148570000	148860000
chr1	163100000	163420000		chr1	148860000	149030000
chr1	163420000	163990000		chr1	149080000	149500000
chr1	163990000	164260000		chr1	149500000	149660000
chr1	164320000	165160000		chr1	149660000	149820000
chr1	165160000	165580000		chr1	149820000	150380000
chr1	165580000	165770000		chr1	150380000	150540000
chr1	165770000	166010000		chr1	150610000	151030000
chr1	166010000	166170000		chr1	151030000	151440000
chr1	166170000	166390000		chr1	151470000	151780000
chr1	166500000	166720000		chr1	151810000	152380000
chr1	166720000	167210000		chr1	152380000	152520000
chr1	167210000	167410000		chr1	152520000	152780000
chr1	167410000	167660000		chr1	152780000	152910000
chr1	167700000	167850000		chr1	152910000	153040000
chr1	167930000	168190000		chr1	153040000	153430000
chr1	168190000	169500000		chr1	153500000	153840000
chr1	169500000	169940000		chr1	153840000	154230000
chr1	169940000	170250000		chr1	154290000	154760000
chr1	170250000	170610000		chr1	154790000	155020000
chr1	170630000	170880000		chr1	155020000	155300000
chr1	170880000	171090000		chr1	155300000	155580000
chr1	171090000	171320000		chr1	155580000	155790000
chr1	171360000	171610000		chr1	155790000	156060000
chr1	171610000	171780000		chr1	156060000	156130000
chr1	171780000	172020000		chr1	156180000	156400000
chr1	172020000	172340000		chr1	156400000	156730000
chr1	172380000	172660000		chr1	156730000	156920000
chr1	172720000	173110000		chr1	156920000	157100000
chr1	173110000	173320000		chr1	157100000	157570000
chr1	173320000	173450000		chr1	157570000	158660000
chr1	173450000	174480000		chr1	158680000	158970000
chr1	174550000	175020000		chr1	158970000	159150000
chr1	175020000	175620000		chr1	159150000	159230000
chr1	175620000	175950000		chr1	159230000	159390000
chr1	175950000	176190000		chr1	159390000	160190000
chr1	176190000	176230000		chr1	160190000	160410000
chr1	176230000	176550000		chr1	160410000	160740000
chr1	176560000	176690000		chr1	160740000	161040000
chr1	176690000	176890000		chr1	161040000	161080000
chr1	176890000	177710000		chr1	161080000	161210000
chr1	177710000	177820000		chr1	161210000	161340000
chr1	177820000	178140000		chr1	161400000	161760000
chr1	178140000	178320000		chr1	161760000	161980000
chr1	178320000	178490000		chr1	161980000	162350000
chr1	178510000	179170000		chr1	162350000	162540000
chr1	179170000	179240000		chr1	162540000	162770000
chr1	179240000	179490000		chr1	162770000	163100000
chr1	179490000	179640000		chr1	163100000	163800000
chr1	179670000	179820000		chr1	163830000	163940000
chr1	179820000	180180000		chr1	163990000	164240000
chr1	180260000	180440000		chr1	164360000	165180000
chr1	180440000	180580000		chr1	165230000	165580000
chr1	180880000	181150000		chr1	165580000	165780000
chr1	181150000	181280000		chr1	165780000	166010000
chr1	181280000	181640000		chr1	166010000	166170000
chr1	181640000	181820000		chr1	166170000	166390000
chr1	181890000	182150000		chr1	166430000	166530000
chr1	182150000	182320000		chr1	166530000	166720000
chr1	182320000	182570000		chr1	166720000	167210000
chr1	182570000	183000000		chr1	167210000	167420000
chr1	183040000	183300000		chr1	167420000	167690000
chr1	183360000	183470000		chr1	167690000	167930000
chr1	183510000	184250000		chr1	167930000	168170000
chr1	184250000	184820000		chr1	168170000	169520000
chr1	184820000	185210000		chr1	169520000	169930000
chr1	185540000	185690000		chr1	169930000	170240000
chr1	185690000	186190000		chr1	170270000	170600000
chr1	186190000	186600000		chr1	170600000	170890000
chr1	186610000	186770000		chr1	170890000	171090000
chr1	186770000	187040000		chr1	171090000	171320000
chr1	187040000	187120000		chr1	171320000	171530000
chr1	187150000	187410000		chr1	171620000	171790000
chr1	187430000	188000000		chr1	171790000	172010000
chr1	188000000	188480000		chr1	172010000	172340000
chr1	188480000	188530000		chr1	172370000	172670000
chr1	188530000	188690000		chr1	172700000	173040000
chr1	188690000	188760000		chr1	173040000	173240000
chr1	188760000	188920000		chr1	173320000	173430000
chr1	188980000	189670000		chr1	173430000	174150000
chr1	189670000	190000000		chr1	174150000	174210000
chr1	190000000	190820000		chr1	174230000	174470000
chr1	190910000	191110000		chr1	174470000	174580000
chr1	191140000	191320000		chr1	174580000	175040000
chr1	191320000	191590000		chr1	175100000	175610000
chr1	191590000	191830000		chr1	175610000	175950000
chr1	191830000	192020000		chr1	175950000	176190000
chr1	192060000	192170000		chr1	176230000	176290000
chr1	192170000	192720000		chr1	176320000	176550000
chr1	192720000	192930000		chr1	176560000	176710000
chr1	192930000	193180000		chr1	176710000	176910000
chr1	193180000	193400000		chr1	176910000	177270000
chr1	193400000	193710000		chr1	177270000	177710000
chr1	193710000	194240000		chr1	177710000	177810000
chr1	194240000	194610000		chr1	177840000	178110000
chr1	194610000	194830000		chr1	178130000	178320000
chr1	194830000	194980000		chr1	178320000	178480000
chr1	195160000	195390000		chr1	178530000	179490000
chr2	3060000	3290000		chr1	179490000	179630000
chr2	3340000	3530000		chr1	179650000	179820000
chr2	3530000	3830000		chr1	179820000	180170000
chr2	3830000	4210000		chr1	180240000	180440000
chr2	4210000	4500000		chr1	180500000	180600000
chr2	4500000	4680000		chr1	180650000	180720000
chr2	4680000	4890000		chr1	180880000	181070000
chr2	4890000	5090000		chr1	181140000	181280000
chr2	5090000	5440000		chr1	181280000	181600000
chr2	5440000	5840000		chr1	181630000	181750000
chr2	5900000	5970000		chr1	181750000	181790000
chr2	5970000	6180000		chr1	181880000	182160000
chr2	6180000	6450000		chr1	182160000	182340000
chr2	6480000	8210000		chr1	182340000	182570000
chr2	8260000	8370000		chr1	182570000	182990000
chr2	8490000	8540000		chr1	182990000	183000000
chr2	8710000	9060000		chr1	183040000	183310000
chr2	9060000	9870000		chr1	183350000	183470000
chr2	9870000	10060000		chr1	183510000	184250000
chr2	10060000	10390000		chr1	184250000	184830000
chr2	10390000	10540000		chr1	184830000	185210000
chr2	10560000	11100000		chr1	185530000	185700000
chr2	11100000	11320000		chr1	185700000	186190000
chr2	11320000	11610000		chr1	186190000	186600000
chr2	11610000	11820000		chr1	186610000	186760000
chr2	11970000	12440000		chr1	186810000	187040000
chr2	12440000	13280000		chr1	187040000	187110000
chr2	13280000	13610000		chr1	187110000	187350000
chr2	13630000	14020000		chr1	187390000	187980000
chr2	14020000	14310000		chr1	187980000	188020000
chr2	14310000	14720000		chr1	188020000	188420000
chr2	14720000	15060000		chr1	188420000	188450000
chr2	15130000	15780000		chr1	188450000	188720000
chr2	15780000	15890000		chr1	188720000	188820000
chr2	15890000	16330000		chr1	188820000	188970000
chr2	16360000	17420000		chr1	188970000	189670000
chr2	17420000	17600000		chr1	189670000	189900000
chr2	17620000	17860000		chr1	190030000	190770000
chr2	17860000	18230000		chr1	190910000	191110000
chr2	18230000	18860000		chr1	191110000	191320000
chr2	18860000	19390000		chr1	191320000	191590000
chr2	19390000	19750000		chr1	191590000	191830000
chr2	19750000	19970000		chr1	191830000	192020000
chr2	19970000	20240000		chr1	192060000	192150000
chr2	20260000	20500000		chr1	192150000	192720000
chr2	20500000	20800000		chr1	192720000	192940000
chr2	20820000	21310000		chr1	192940000	193140000
chr2	21320000	21920000		chr1	193210000	193400000
chr2	21950000	22440000		chr1	193460000	193720000
chr2	22550000	22580000		chr1	193740000	194240000
chr2	22580000	22730000		chr1	194240000	194590000
chr2	22730000	22910000		chr1	194590000	194830000
chr2	22910000	23240000		chr1	194830000	194980000
chr2	23240000	23410000		chr1	194980000	195140000
chr2	23410000	23440000		chr1	195140000	195230000
chr2	23440000	23600000		chr1	195230000	195270000
chr2	23600000	23650000		chr1	195270000	195390000
chr2	23810000	23950000		chr2	3060000	3290000
chr2	23960000	24220000		chr2	3290000	3340000
chr2	24290000	24600000		chr2	3340000	3530000
chr2	24600000	24760000		chr2	3530000	3840000
chr2	24800000	25010000		chr2	3840000	3970000
chr2	25010000	25170000		chr2	3970000	4210000
chr2	25170000	25350000		chr2	4230000	4500000
chr2	25420000	25640000		chr2	4500000	4670000
chr2	25640000	25850000		chr2	4670000	4890000
chr2	25850000	25960000		chr2	4890000	5080000
chr2	26030000	26170000		chr2	5080000	5460000
chr2	26170000	26300000		chr2	5460000	5840000
chr2	26300000	26420000		chr2	5890000	5970000
chr2	26450000	26660000		chr2	5970000	6180000
chr2	26660000	26880000		chr2	6180000	6460000
chr2	26880000	27020000		chr2	6460000	8320000
chr2	27050000	27270000		chr2	8320000	8380000
chr2	27270000	27490000		chr2	8380000	8440000
chr2	27550000	27780000		chr2	8490000	8640000
chr2	27780000	28010000		chr2	8690000	8890000
chr2	28080000	28130000		chr2	8970000	9230000
chr2	28180000	28470000		chr2	9230000	9340000
chr2	28470000	28660000		chr2	9340000	9870000
chr2	28660000	29070000		chr2	9870000	10060000
chr2	29260000	29600000		chr2	10060000	10330000
chr2	29600000	29770000		chr2	10360000	10540000
chr2	29870000	30000000		chr2	10540000	10630000
chr2	30110000	30180000		chr2	10630000	10760000
chr2	30180000	30430000		chr2	10760000	11130000
chr2	30430000	30810000		chr2	11140000	11310000
chr2	30810000	30990000		chr2	11310000	11610000
chr2	30990000	31190000		chr2	11610000	11840000
chr2	31190000	31320000		chr2	11980000	12440000
chr2	31490000	31670000		chr2	12440000	12650000
chr2	31670000	31970000		chr2	12680000	13280000
chr2	31970000	32150000		chr2	13280000	13620000
chr2	32390000	32590000		chr2	13620000	13870000
chr2	32780000	32870000		chr2	13870000	14030000
chr2	32870000	32980000		chr2	14030000	14310000
chr2	32980000	33140000		chr2	14310000	14720000
chr2	33140000	33480000		chr2	14720000	15050000
chr2	33480000	33680000		chr2	15160000	15320000
chr2	33750000	34010000		chr2	15320000	15670000
chr2	34010000	34670000		chr2	15670000	16350000
chr2	34670000	35010000		chr2	16350000	16770000
chr2	35010000	35200000		chr2	16780000	17450000
chr2	35200000	35410000		chr2	17450000	17610000
chr2	35530000	35990000		chr2	17630000	17860000
chr2	35990000	36310000		chr2	17860000	18410000
chr2	36560000	36600000		chr2	18410000	18850000
chr2	36940000	37020000		chr2	18850000	19380000
chr2	37120000	37190000		chr2	19400000	19760000
chr2	37190000	37350000		chr2	19800000	19930000
chr2	37350000	37530000		chr2	19930000	19970000
chr2	37550000	37810000		chr2	19970000	20020000
chr2	37810000	38410000		chr2	20020000	20090000
chr2	38410000	38680000		chr2	20090000	20140000
chr2	38740000	38910000		chr2	20140000	20270000
chr2	38910000	39020000		chr2	20290000	20510000
chr2	39050000	39240000		chr2	20510000	20840000
chr2	39240000	39410000		chr2	20840000	21310000
chr2	40170000	40350000		chr2	21320000	21440000
chr2	40390000	40490000		chr2	21440000	21960000
chr2	40490000	40510000		chr2	21960000	22200000
chr2	40510000	40620000		chr2	22200000	22440000
chr2	40690000	40780000		chr2	22550000	22590000
chr2	40780000	40860000		chr2	22590000	22730000
chr2	40920000	41070000		chr2	22730000	22900000
chr2	41130000	41240000		chr2	22900000	23230000
chr2	41300000	41410000		chr2	23230000	23330000
chr2	41430000	41580000		chr2	23330000	23440000
chr2	41580000	41680000		chr2	23440000	23620000
chr2	41810000	41990000		chr2	23660000	23860000
chr2	42010000	42120000		chr2	23910000	23950000
chr2	42220000	42280000		chr2	23960000	24080000
chr2	42350000	42500000		chr2	24280000	24590000
chr2	42640000	42720000		chr2	24640000	24830000
chr2	43240000	43420000		chr2	24830000	25000000
chr2	43680000	43940000		chr2	25020000	25140000
chr2	43940000	44930000		chr2	25180000	25350000
chr2	44930000	45130000		chr2	25430000	25640000
chr2	45130000	46480000		chr2	25640000	25850000
chr2	46480000	47370000		chr2	25850000	25910000
chr2	47370000	47440000		chr2	25930000	26160000
chr2	47440000	47710000		chr2	26160000	26300000
chr2	47780000	48910000		chr2	26300000	26420000
chr2	48910000	49150000		chr2	26420000	26660000
chr2	49150000	49340000		chr2	26660000	26890000
chr2	49340000	49760000		chr2	26890000	27050000
chr2	49760000	50310000		chr2	27050000	27260000
chr2	50310000	51160000		chr2	27260000	27480000
chr2	51160000	51920000		chr2	27550000	27780000
chr2	51920000	52140000		chr2	27780000	28020000
chr2	52140000	52630000		chr2	28040000	28180000
chr2	52750000	53230000		chr2	28180000	28450000
chr2	53230000	53400000		chr2	28450000	28660000
chr2	53400000	53590000		chr2	28660000	29070000
chr2	53590000	53790000		chr2	29160000	29610000
chr2	53800000	53860000		chr2	29610000	29740000
chr2	53900000	54100000		chr2	29760000	29900000
chr2	54470000	54540000		chr2	30180000	30370000
chr2	54540000	54580000		chr2	30430000	30820000
chr2	54580000	54690000		chr2	30820000	30990000
chr2	54690000	54710000		chr2	30990000	31190000
chr2	54720000	54760000		chr2	31190000	31320000
chr2	54760000	54820000		chr2	31490000	31670000
chr2	54970000	55020000		chr2	31670000	31960000
chr2	55030000	55110000		chr2	32000000	32140000
chr2	55150000	55210000		chr2	32140000	32250000
chr2	55210000	55250000		chr2	32370000	32580000
chr2	55310000	55330000		chr2	32780000	32870000
chr2	55420000	55600000		chr2	32870000	32980000
chr2	55640000	55740000		chr2	32980000	33140000
chr2	55740000	55860000		chr2	33140000	33460000
chr2	56080000	56160000		chr2	33480000	33740000
chr2	56160000	56370000		chr2	33740000	34000000
chr2	56370000	56410000		chr2	34000000	34160000
chr2	56410000	56540000		chr2	34160000	34230000
chr2	56540000	56580000		chr2	34230000	34660000
chr2	56580000	56670000		chr2	34660000	35120000
chr2	56670000	56710000		chr2	35210000	35530000
chr2	56710000	56850000		chr2	35530000	35990000
chr2	56850000	57060000		chr2	35990000	36310000
chr2	57060000	57410000		chr2	36390000	36490000
chr2	57410000	58000000		chr2	36670000	36770000
chr2	58040000	58450000		chr2	36840000	36960000
chr2	58450000	58690000		chr2	37350000	37550000
chr2	58690000	59050000		chr2	37550000	37830000
chr2	59050000	59070000		chr2	37830000	38410000
chr2	59130000	59510000		chr2	38410000	38670000
chr2	59510000	59860000		chr2	38750000	38920000
chr2	59920000	60260000		chr2	38920000	39030000
chr2	60260000	60730000		chr2	39080000	39250000
chr2	60730000	60980000		chr2	39250000	39430000
chr2	60980000	61500000		chr2	40990000	41100000
chr2	61500000	61580000		chr2	41190000	41300000
chr2	61580000	61610000		chr2	41490000	41680000
chr2	61610000	61850000		chr2	41680000	41840000
chr2	61850000	61990000		chr2	41890000	42060000
chr2	62050000	62300000		chr2	42280000	42320000
chr2	62300000	62480000		chr2	42610000	42680000
chr2	62480000	62670000		chr2	42990000	43120000
chr2	62670000	62950000		chr2	43320000	43370000
chr2	62950000	63120000		chr2	43660000	43930000
chr2	63120000	63260000		chr2	43960000	44930000
chr2	63260000	63360000		chr2	44930000	45140000
chr2	63490000	63580000		chr2	45140000	46460000
chr2	63580000	63650000		chr2	46460000	46510000
chr2	63700000	63850000		chr2	46510000	46660000
chr2	63850000	64160000		chr2	46660000	46790000
chr2	64160000	64600000		chr2	46790000	46970000
chr2	64600000	64910000		chr2	46970000	47070000
chr2	64910000	65140000		chr2	47070000	47110000
chr2	65140000	65380000		chr2	47110000	47200000
chr2	65380000	65610000		chr2	47460000	47740000
chr2	65680000	65710000		chr2	47740000	48010000
chr2	65790000	66070000		chr2	48010000	48900000
chr2	66070000	66220000		chr2	48960000	49350000
chr2	66260000	66450000		chr2	49350000	49760000
chr2	66450000	66860000		chr2	49760000	50300000
chr2	66950000	67000000		chr2	50300000	51170000
chr2	67040000	67200000		chr2	51170000	51910000
chr2	67200000	67510000		chr2	51910000	52110000
chr2	67510000	68370000		chr2	52260000	52630000
chr2	68370000	68570000		chr2	52750000	53220000
chr2	68570000	68770000		chr2	53220000	53610000
chr2	68770000	69120000		chr2	53610000	53770000
chr2	69120000	69240000		chr2	53770000	54080000
chr2	69240000	69470000		chr2	54270000	54320000
chr2	69620000	70050000		chr2	54400000	54450000
chr2	70050000	70660000		chr2	54450000	54550000
chr2	70660000	71080000		chr2	54550000	54710000
chr2	71080000	71200000		chr2	54980000	55020000
chr2	71200000	71580000		chr2	55040000	55140000
chr2	71580000	71850000		chr2	55200000	55230000
chr2	71850000	72000000		chr2	55230000	55280000
chr2	72000000	72220000		chr2	55640000	55690000
chr2	72220000	72480000		chr2	56080000	56180000
chr2	72480000	73130000		chr2	56180000	56330000
chr2	73130000	73310000		chr2	56370000	56420000
chr2	73310000	73400000		chr2	56420000	56490000
chr2	73400000	73580000		chr2	56510000	56640000
chr2	73580000	73800000		chr2	56640000	56910000
chr2	73820000	73930000		chr2	56910000	57050000
chr2	74040000	74300000		chr2	57050000	57390000
chr2	74300000	74680000		chr2	57390000	58010000
chr2	74700000	75160000		chr2	58010000	58440000
chr2	75160000	75330000		chr2	58440000	58700000
chr2	75330000	75600000		chr2	58700000	59070000
chr2	75600000	75800000		chr2	59130000	59490000
chr2	75800000	75990000		chr2	59490000	59850000
chr2	75990000	76130000		chr2	59920000	60300000
chr2	76190000	76370000		chr2	60300000	60400000
chr2	76370000	76640000		chr2	60400000	60730000
chr2	76700000	76900000		chr2	60730000	60970000
chr2	76970000	77220000		chr2	60970000	61500000
chr2	77220000	77380000		chr2	61500000	61830000
chr2	77380000	77740000		chr2	61850000	61990000
chr2	77740000	78010000		chr2	61990000	62030000
chr2	78040000	78950000		chr2	62030000	62270000
chr2	78950000	79290000		chr2	62330000	62480000
chr2	79290000	79510000		chr2	62480000	62700000
chr2	79510000	79800000		chr2	62700000	62860000
chr2	79850000	80320000		chr2	62860000	62920000
chr2	80320000	80520000		chr2	62940000	63010000
chr2	80520000	80670000		chr2	63100000	63220000
chr2	80690000	80830000		chr2	63220000	63270000
chr2	80830000	81290000		chr2	63490000	63570000
chr2	81290000	81580000		chr2	63570000	63760000
chr2	81580000	81680000		chr2	63760000	64210000
chr2	81680000	81800000		chr2	64210000	64640000
chr2	81800000	81880000		chr2	64640000	64710000
chr2	81880000	81920000		chr2	64710000	64860000
chr2	81920000	82150000		chr2	64950000	65130000
chr2	82150000	82210000		chr2	65130000	65390000
chr2	82210000	82540000		chr2	65390000	65630000
chr2	82540000	82600000		chr2	65790000	65830000
chr2	82600000	82820000		chr2	65830000	66220000
chr2	82820000	83050000		chr2	66270000	66460000
chr2	83050000	83260000		chr2	66460000	66660000
chr2	83260000	83440000		chr2	66660000	66840000
chr2	83440000	83570000		chr2	67000000	67500000
chr2	83610000	83850000		chr2	67560000	68140000
chr2	83880000	83960000		chr2	68140000	68360000
chr2	84000000	84460000		chr2	68360000	68560000
chr2	84460000	84670000		chr2	68630000	68780000
chr2	84670000	84840000		chr2	68780000	69110000
chr2	84860000	85070000		chr2	69130000	69240000
chr2	85070000	85310000		chr2	69240000	69520000
chr2	85340000	85590000		chr2	69630000	70050000
chr2	85780000	85920000		chr2	70050000	70200000
chr2	85920000	86240000		chr2	70200000	70230000
chr2	86290000	86430000		chr2	70230000	70650000
chr2	86620000	86790000		chr2	70670000	71070000
chr2	87010000	87040000		chr2	71150000	71560000
chr2	87370000	87460000		chr2	71560000	71850000
chr2	87640000	87700000		chr2	71850000	72010000
chr2	87920000	87950000		chr2	72010000	72230000
chr2	88610000	88660000		chr2	72230000	72470000
chr2	88660000	88680000		chr2	72470000	73140000
chr2	88790000	88850000		chr2	73140000	73300000
chr2	88850000	88910000		chr2	73300000	73390000
chr2	89140000	89220000		chr2	73430000	73580000
chr2	89250000	89300000		chr2	73580000	73810000
chr2	89300000	89370000		chr2	73810000	73950000
chr2	89620000	89780000		chr2	74000000	74290000
chr2	89970000	90180000		chr2	74290000	74700000
chr2	90260000	90320000		chr2	74700000	75150000
chr2	90400000	90690000		chr2	75150000	75600000
chr2	90850000	91080000		chr2	75600000	75800000
chr2	91120000	91250000		chr2	75870000	75990000
chr2	91280000	91540000		chr2	75990000	76140000
chr2	91540000	91660000		chr2	76140000	76370000
chr2	91740000	91940000		chr2	76370000	76620000
chr2	91940000	92490000		chr2	76650000	76740000
chr2	92490000	92870000		chr2	76790000	76850000
chr2	92870000	93090000		chr2	76920000	77030000
chr2	93090000	93210000		chr2	77030000	77370000
chr2	93210000	93420000		chr2	77370000	77740000
chr2	93490000	93840000		chr2	77740000	78000000
chr2	93840000	94040000		chr2	78030000	78940000
chr2	94040000	94260000		chr2	78970000	79300000
chr2	94460000	94820000		chr2	79320000	79510000
chr2	94820000	95010000		chr2	79510000	79860000
chr2	95080000	95210000		chr2	79860000	80330000
chr2	95210000	95260000		chr2	80330000	80520000
chr2	95310000	95360000		chr2	80520000	80670000
chr2	95360000	95510000		chr2	80740000	80840000
chr2	95630000	95680000		chr2	80840000	81680000
chr2	95800000	95850000		chr2	81750000	81840000
chr2	95930000	96010000		chr2	81840000	81910000
chr2	96010000	96050000		chr2	81910000	81940000
chr2	96050000	96130000		chr2	81940000	82000000
chr2	96790000	96840000		chr2	82000000	82210000
chr2	96840000	97030000		chr2	82210000	82270000
chr2	97110000	97190000		chr2	82270000	82360000
chr2	97200000	97330000		chr2	82360000	82440000
chr2	97450000	97650000		chr2	82440000	82540000
chr2	97710000	97850000		chr2	82540000	82610000
chr2	97850000	97950000		chr2	82610000	82670000
chr2	97950000	97970000		chr2	82690000	82830000
chr2	97970000	98120000		chr2	82830000	82900000
chr2	98120000	98180000		chr2	82900000	82930000
chr2	98180000	98250000		chr2	82930000	82960000
chr2	98250000	98360000		chr2	82960000	83130000
chr2	98420000	98530000		chr2	83130000	83590000
chr2	98620000	98680000		chr2	83620000	83860000
chr2	98710000	98750000		chr2	83860000	83960000
chr2	98750000	98810000		chr2	84000000	84450000
chr2	98810000	98880000		chr2	84490000	84840000
chr2	99380000	99450000		chr2	84900000	85100000
chr2	99450000	99480000		chr2	85100000	85310000
chr2	99510000	99560000		chr2	85340000	85570000
chr2	99690000	99770000		chr2	85680000	85860000
chr2	99920000	100050000		chr2	85860000	85910000
chr2	100120000	100250000		chr2	85910000	86170000
chr2	100280000	100460000		chr2	86170000	86270000
chr2	100780000	100910000		chr2	86300000	86390000
chr2	100910000	100990000		chr2	87420000	87540000
chr2	100990000	101020000		chr2	87590000	87660000
chr2	101020000	101170000		chr2	88250000	88280000
chr2	101270000	101390000		chr2	88280000	88310000
chr2	101440000	101670000		chr2	88310000	88360000
chr2	101670000	101910000		chr2	88490000	88540000
chr2	101910000	102490000		chr2	88540000	88720000
chr2	102510000	102620000		chr2	89160000	89220000
chr2	102670000	103100000		chr2	89250000	89280000
chr2	103100000	103420000		chr2	89500000	89580000
chr2	103420000	103560000		chr2	89640000	89690000
chr2	103560000	103760000		chr2	89690000	89770000
chr2	103810000	104020000		chr2	89770000	89910000
chr2	104020000	104110000		chr2	89930000	90140000
chr2	104140000	104420000		chr2	90140000	90180000
chr2	104420000	104670000		chr2	90250000	90320000
chr2	104670000	104850000		chr2	90440000	90700000
chr2	104850000	105260000		chr2	90840000	91080000
chr2	105260000	105520000		chr2	91110000	91290000
chr2	105550000	106100000		chr2	91290000	91520000
chr2	106470000	106960000		chr2	91550000	91640000
chr2	107150000	107270000		chr2	91720000	91950000
chr2	107270000	107470000		chr2	91950000	92480000
chr2	107470000	107550000		chr2	92480000	92890000
chr2	107550000	107680000		chr2	92890000	93090000
chr2	107680000	107860000		chr2	93090000	93210000
chr2	108240000	108310000		chr2	93210000	93420000
chr2	108310000	108340000		chr2	93420000	93490000
chr2	108440000	108570000		chr2	93490000	93840000
chr2	108620000	109710000		chr2	93840000	94040000
chr2	109710000	109850000		chr2	94040000	94340000
chr2	109890000	110230000		chr2	94480000	94790000
chr2	110230000	110580000		chr2	94790000	94900000
chr2	110620000	111020000		chr2	94900000	94960000
chr2	111030000	111050000		chr2	95190000	95260000
chr2	111050000	111080000		chr2	95310000	95660000
chr2	111830000	111860000		chr2	95700000	95800000
chr2	111860000	111890000		chr2	95800000	95850000
chr2	111890000	112100000		chr2	95850000	95920000
chr2	112190000	112520000		chr2	95940000	96010000
chr2	112520000	112780000		chr2	96010000	96080000
chr2	112840000	113250000		chr2	96120000	96180000
chr2	113310000	113500000		chr2	96180000	96220000
chr2	113500000	113860000		chr2	96280000	96340000
chr2	113860000	114100000		chr2	96600000	96660000
chr2	114100000	114190000		chr2	96660000	96970000
chr2	114230000	114860000		chr2	96970000	97020000
chr2	114860000	115160000		chr2	97020000	97070000
chr2	115170000	115860000		chr2	97070000	97110000
chr2	115860000	116120000		chr2	97110000	97190000
chr2	116210000	116500000		chr2	97200000	97300000
chr2	116510000	116890000		chr2	97450000	97630000
chr2	116890000	117270000		chr2	97630000	97810000
chr2	117270000	117450000		chr2	97810000	97950000
chr2	117450000	118130000		chr2	97950000	98020000
chr2	118260000	118460000		chr2	98020000	98160000
chr2	118460000	118650000		chr2	98160000	98250000
chr2	118710000	118910000		chr2	98250000	98320000
chr2	119030000	119230000		chr2	98320000	98380000
chr2	119230000	119470000		chr2	98420000	98470000
chr2	119540000	119690000		chr2	98470000	98490000
chr2	119750000	119970000		chr2	98490000	98570000
chr2	119970000	120040000		chr2	98570000	98600000
chr2	120060000	120190000		chr2	98620000	98700000
chr2	120190000	120330000		chr2	98700000	98960000
chr2	120330000	120700000		chr2	98960000	99000000
chr2	120700000	120890000		chr2	99100000	99170000
chr2	120970000	121150000		chr2	99270000	99300000
chr2	121180000	121420000		chr2	99300000	99380000
chr2	121530000	121850000		chr2	99510000	99620000
chr2	121850000	122040000		chr2	99690000	99710000
chr2	122040000	122330000		chr2	99730000	99870000
chr2	122390000	122580000		chr2	99870000	99940000
chr2	122640000	122790000		chr2	99980000	100000000
chr2	122830000	123100000		chr2	100050000	100190000
chr2	123100000	123120000		chr2	100190000	100470000
chr2	123280000	123340000		chr2	100780000	100940000
chr2	123340000	123390000		chr2	100940000	101160000
chr2	123390000	123840000		chr2	101460000	101670000
chr2	123860000	124050000		chr2	101670000	101900000
chr2	124080000	124940000		chr2	101900000	102080000
chr2	124940000	125250000		chr2	102080000	102470000
chr2	125250000	125640000		chr2	102470000	102650000
chr2	125640000	125870000		chr2	102680000	103100000
chr2	125870000	126570000		chr2	103100000	103370000
chr2	126570000	126720000		chr2	103450000	103560000
chr2	126720000	127050000		chr2	103560000	103760000
chr2	127050000	127250000		chr2	103820000	104020000
chr2	127360000	127460000		chr2	104040000	104150000
chr2	127460000	127580000		chr2	104150000	104410000
chr2	127600000	127720000		chr2	104430000	104650000
chr2	127860000	128120000		chr2	104670000	104880000
chr2	128120000	128410000		chr2	104900000	105260000
chr2	128410000	128620000		chr2	105260000	105510000
chr2	128620000	128880000		chr2	105510000	106050000
chr2	128880000	129110000		chr2	106430000	107010000
chr2	129140000	129290000		chr2	107010000	107180000
chr2	129290000	129460000		chr2	107180000	107430000
chr2	129480000	129690000		chr2	107490000	107590000
chr2	129690000	129890000		chr2	107660000	107860000
chr2	129890000	130070000		chr2	108290000	108340000
chr2	130070000	130170000		chr2	108340000	108520000
chr2	130170000	130250000		chr2	108650000	109680000
chr2	130250000	130430000		chr2	109680000	109860000
chr2	130460000	130570000		chr2	109880000	110220000
chr2	130600000	130710000		chr2	110220000	110610000
chr2	130710000	130980000		chr2	110630000	110930000
chr2	130980000	131270000		chr2	110930000	111020000
chr2	131270000	131430000		chr2	111030000	111110000
chr2	131430000	131560000		chr2	112180000	112520000
chr2	131560000	131820000		chr2	112550000	112810000
chr2	131820000	131930000		chr2	112810000	113250000
chr2	131980000	132270000		chr2	113330000	113500000
chr2	132270000	132510000		chr2	113500000	113860000
chr2	132510000	132740000		chr2	113880000	113970000
chr2	132820000	132960000		chr2	113970000	114050000
chr2	132960000	133380000		chr2	114290000	115160000
chr2	133380000	133590000		chr2	115170000	115860000
chr2	133590000	133770000		chr2	115860000	116130000
chr2	133770000	134050000		chr2	116200000	116500000
chr2	134050000	134090000		chr2	116510000	116550000
chr2	134090000	134540000		chr2	116550000	116700000
chr2	134540000	135350000		chr2	116700000	116880000
chr2	135350000	135980000		chr2	116880000	117270000
chr2	135980000	136160000		chr2	117270000	117460000
chr2	136160000	136430000		chr2	117460000	118140000
chr2	136470000	136890000		chr2	118260000	118450000
chr2	136890000	137130000		chr2	118450000	118640000
chr2	137130000	137750000		chr2	118640000	118910000
chr2	137750000	137970000		chr2	118910000	119010000
chr2	137990000	138970000		chr2	119010000	119220000
chr2	138970000	139400000		chr2	119300000	119490000
chr2	139400000	139570000		chr2	119490000	119530000
chr2	139570000	139740000		chr2	119530000	119700000
chr2	139740000	140210000		chr2	119750000	119970000
chr2	140210000	140460000		chr2	119970000	120040000
chr2	140510000	140630000		chr2	120040000	120210000
chr2	140630000	141110000		chr2	120210000	120330000
chr2	141120000	142060000		chr2	120330000	120420000
chr2	142060000	142210000		chr2	120420000	120700000
chr2	142280000	142370000		chr2	120700000	120890000
chr2	142370000	142850000		chr2	120890000	120990000
chr2	142850000	143070000		chr2	120990000	121150000
chr2	143120000	143440000		chr2	121150000	121420000
chr2	143470000	143830000		chr2	121520000	121850000
chr2	143830000	144020000		chr2	121960000	122040000
chr2	144020000	144300000		chr2	122070000	122310000
chr2	144300000	144570000		chr2	122390000	122640000
chr2	144620000	144900000		chr2	122640000	122800000
chr2	144900000	145120000		chr2	122800000	122960000
chr2	145120000	145530000		chr2	122960000	123190000
chr2	145640000	145960000		chr2	123190000	123250000
chr2	145960000	146230000		chr2	123310000	123750000
chr2	146230000	146430000		chr2	123750000	124030000
chr2	146430000	146630000		chr2	124080000	124960000
chr2	146630000	146830000		chr2	124960000	125220000
chr2	146830000	146960000		chr2	125250000	125630000
chr2	146960000	147220000		chr2	125630000	125850000
chr2	147310000	147760000		chr2	125880000	126390000
chr2	147820000	148070000		chr2	126390000	126550000
chr2	148070000	148390000		chr2	126600000	126720000
chr2	148390000	148590000		chr2	126720000	126760000
chr2	148590000	148710000		chr2	126760000	127070000
chr2	148760000	148950000		chr2	127070000	127260000
chr2	149510000	149650000		chr2	127340000	127470000
chr2	149650000	149780000		chr2	127530000	127580000
chr2	149780000	150070000		chr2	127720000	127780000
chr2	150070000	150560000		chr2	127840000	128120000
chr2	150560000	150760000		chr2	128120000	128400000
chr2	150760000	151100000		chr2	128400000	128620000
chr2	151100000	151170000		chr2	128620000	128860000
chr2	151180000	151260000		chr2	128860000	129120000
chr2	151260000	151280000		chr2	129120000	129280000
chr2	151330000	151460000		chr2	129310000	129460000
chr2	151460000	151750000		chr2	129460000	129680000
chr2	151750000	151870000		chr2	129680000	129900000
chr2	151920000	152040000		chr2	129940000	130070000
chr2	152040000	152220000		chr2	130070000	130170000
chr2	152280000	152390000		chr2	130170000	130250000
chr2	152670000	152860000		chr2	130250000	130570000
chr2	152890000	153160000		chr2	130630000	130680000
chr2	153160000	153470000		chr2	130680000	130770000
chr2	153470000	153690000		chr2	130770000	130980000
chr2	153690000	153890000		chr2	131040000	131270000
chr2	153980000	154180000		chr2	131270000	131430000
chr2	154180000	154350000		chr2	131430000	131550000
chr2	154350000	154650000		chr2	131550000	131820000
chr2	154650000	154970000		chr2	131820000	131930000
chr2	155120000	155460000		chr2	131980000	132270000
chr2	155480000	155650000		chr2	132300000	132510000
chr2	155650000	155830000		chr2	132510000	132750000
chr2	155830000	155980000		chr2	132820000	132930000
chr2	155980000	156150000		chr2	132970000	133370000
chr2	156150000	156310000		chr2	133370000	133580000
chr2	156310000	156540000		chr2	133580000	134050000
chr2	156540000	156730000		chr2	134050000	134540000
chr2	156770000	156870000		chr2	134540000	135340000
chr2	156870000	157150000		chr2	135340000	135980000
chr2	157280000	157600000		chr2	135980000	136160000
chr2	157600000	158010000		chr2	136160000	136410000
chr2	158010000	158210000		chr2	136460000	136870000
chr2	158210000	158400000		chr2	136880000	137130000
chr2	158480000	158690000		chr2	137130000	137750000
chr2	158740000	158890000		chr2	137750000	137990000
chr2	158890000	160380000		chr2	138050000	139340000
chr2	160380000	160600000		chr2	139400000	139590000
chr2	160600000	160970000		chr2	139590000	139760000
chr2	161200000	161640000		chr2	139760000	139980000
chr2	161640000	162230000		chr2	139980000	140200000
chr2	162230000	162670000		chr2	140220000	140470000
chr2	162900000	163090000		chr2	140530000	141110000
chr2	163090000	163340000		chr2	141120000	142280000
chr2	163480000	163790000		chr2	142330000	142600000
chr2	163850000	164090000		chr2	142600000	142800000
chr2	164090000	164390000		chr2	142830000	142990000
chr2	164390000	164590000		chr2	142990000	143050000
chr2	164650000	164750000		chr2	143130000	143280000
chr2	164750000	164930000		chr2	143280000	143430000
chr2	164930000	165080000		chr2	143500000	143610000
chr2	165080000	165380000		chr2	143610000	143640000
chr2	165430000	165530000		chr2	143640000	143740000
chr2	165530000	165780000		chr2	143830000	144020000
chr2	165780000	166090000		chr2	144020000	144310000
chr2	166090000	166580000		chr2	144310000	144470000
chr2	166580000	166820000		chr2	144470000	144530000
chr2	166820000	167070000		chr2	144610000	144900000
chr2	167070000	167240000		chr2	144900000	145130000
chr2	167240000	167490000		chr2	145130000	145570000
chr2	167490000	167640000		chr2	145640000	145970000
chr2	167690000	167930000		chr2	145970000	146440000
chr2	168120000	168260000		chr2	146440000	146650000
chr2	168260000	168460000		chr2	146650000	146820000
chr2	168460000	168670000		chr2	146840000	147200000
chr2	168760000	168910000		chr2	147380000	147760000
chr2	169010000	169610000		chr2	147790000	148040000
chr2	169610000	170110000		chr2	148090000	148390000
chr2	170110000	170360000		chr2	148390000	148610000
chr2	170610000	170920000		chr2	148610000	148690000
chr2	170970000	171140000		chr2	148730000	148760000
chr2	171140000	171220000		chr2	148760000	148970000
chr2	171220000	171450000		chr2	149300000	149430000
chr2	171450000	171570000		chr2	149430000	149470000
chr2	171570000	171660000		chr2	149470000	149800000
chr2	171660000	171880000		chr2	149800000	150050000
chr2	171910000	172030000		chr2	150150000	150550000
chr2	172030000	172210000		chr2	150570000	150760000
chr2	172210000	172350000		chr2	150780000	151060000
chr2	172350000	172490000		chr2	151080000	151170000
chr2	172490000	172810000		chr2	151180000	151250000
chr2	172810000	173010000		chr2	151250000	151280000
chr2	173010000	173110000		chr2	151330000	151470000
chr2	173200000	173580000		chr2	151470000	151750000
chr2	173580000	173810000		chr2	151840000	152040000
chr2	173810000	174130000		chr2	152040000	152290000
chr2	174130000	174300000		chr2	152290000	152360000
chr2	174300000	174490000		chr2	152680000	152890000
chr2	174490000	174690000		chr2	152920000	153110000
chr2	174690000	174970000		chr2	153150000	153460000
chr2	174970000	174990000		chr2	153460000	153670000
chr2	175020000	175090000		chr2	153670000	153830000
chr2	175090000	175190000		chr2	153830000	153880000
chr2	176730000	176780000		chr2	154050000	154150000
chr2	177050000	177150000		chr2	154200000	154340000
chr2	177210000	177300000		chr2	154370000	154640000
chr2	177300000	177320000		chr2	154690000	155030000
chr2	177320000	177430000		chr2	155060000	155440000
chr2	177440000	177580000		chr2	155480000	155650000
chr2	177750000	177780000		chr2	155650000	155830000
chr2	177780000	178110000		chr2	155830000	155990000
chr2	178110000	178360000		chr2	155990000	156130000
chr2	178360000	178480000		chr2	156150000	156320000
chr2	178480000	178690000		chr2	156320000	156540000
chr2	178690000	179050000		chr2	156540000	156730000
chr2	179050000	179210000		chr2	156790000	156880000
chr2	179210000	179450000		chr2	156880000	157140000
chr2	179450000	179610000		chr2	157290000	157600000
chr2	179610000	179830000		chr2	157600000	158030000
chr2	179900000	180080000		chr2	158030000	158210000
chr2	180080000	180280000		chr2	158210000	158440000
chr2	180450000	180580000		chr2	158440000	158700000
chr2	180580000	180770000		chr2	158700000	158900000
chr2	180790000	180900000		chr2	158900000	160380000
chr2	180900000	181160000		chr2	160380000	160600000
chr2	181160000	181360000		chr2	160600000	160960000
chr2	181360000	181620000		chr2	161200000	161650000
chr2	181710000	182030000		chr2	161650000	162580000
chr3	3010000	3150000		chr2	162580000	162660000
chr3	4150000	4200000		chr2	162900000	163090000
chr3	4200000	4300000		chr2	163090000	163330000
chr3	4300000	4400000		chr2	163330000	163430000
chr3	4400000	4600000		chr2	163490000	163780000
chr3	4600000	4690000		chr2	163870000	164000000
chr3	4760000	5190000		chr2	164080000	164190000
chr3	5190000	5400000		chr2	164190000	164390000
chr3	5400000	6140000		chr2	164390000	164580000
chr3	6140000	6540000		chr2	164580000	164740000
chr3	6540000	6710000		chr2	164740000	164890000
chr3	6750000	6810000		chr2	164970000	165060000
chr3	6810000	6860000		chr2	165080000	165380000
chr3	6860000	7010000		chr2	165450000	165500000
chr3	7320000	7560000		chr2	165520000	165790000
chr3	7560000	7960000		chr2	165790000	166090000
chr3	7960000	7990000		chr2	166090000	166580000
chr3	7990000	8250000		chr2	166580000	166820000
chr3	8250000	8440000		chr2	166820000	167070000
chr3	8590000	8930000		chr2	167070000	167240000
chr3	8930000	9090000		chr2	167280000	167500000
chr3	9090000	9720000		chr2	167500000	167650000
chr3	9720000	10010000		chr2	167690000	167930000
chr3	10010000	10330000		chr2	168120000	168250000
chr3	10360000	10540000		chr2	168250000	168460000
chr3	10650000	10720000		chr2	168460000	168670000
chr3	10960000	10990000		chr2	168760000	168930000
chr3	11190000	11270000		chr2	169080000	169610000
chr3	11270000	11320000		chr2	169610000	169850000
chr3	14510000	14700000		chr2	169850000	170110000
chr3	14700000	14880000		chr2	170110000	170360000
chr3	14880000	15280000		chr2	170430000	170530000
chr3	15320000	15620000		chr2	170610000	170910000
chr3	15770000	15980000		chr2	170970000	171200000
chr3	16100000	16280000		chr2	171200000	171270000
chr3	16740000	16780000		chr2	171270000	171400000
chr3	17040000	17130000		chr2	171400000	171470000
chr3	17460000	17570000		chr2	171490000	171530000
chr3	18060000	19100000		chr2	171530000	171680000
chr3	19130000	19260000		chr2	171680000	171760000
chr3	19300000	19540000		chr2	171760000	171800000
chr3	19540000	19720000		chr2	171800000	171940000
chr3	19720000	19900000		chr2	171940000	172000000
chr3	19900000	20240000		chr2	172000000	172120000
chr3	20280000	20560000		chr2	172230000	172490000
chr3	20640000	22250000		chr2	172490000	172810000
chr3	22340000	22680000		chr2	172810000	173010000
chr3	22680000	22730000		chr2	173010000	173110000
chr3	22740000	23190000		chr2	173200000	173590000
chr3	23230000	23400000		chr2	173590000	174140000
chr3	23400000	23430000		chr2	174140000	174310000
chr3	23430000	23450000		chr2	174310000	174500000
chr3	23450000	23580000		chr2	174500000	174680000
chr3	23580000	23650000		chr2	174700000	174970000
chr3	23650000	23850000		chr2	174970000	174990000
chr3	23850000	24440000		chr2	175020000	175100000
chr3	24440000	24510000		chr2	175100000	175190000
chr3	24510000	25030000		chr2	176730000	176750000
chr3	25030000	25230000		chr2	176750000	176780000
chr3	25340000	25510000		chr2	177050000	177150000
chr3	25530000	25600000		chr2	177210000	177430000
chr3	25600000	25690000		chr2	177440000	177580000
chr3	25690000	26140000		chr2	177750000	178100000
chr3	26140000	26190000		chr2	178120000	178340000
chr3	26410000	26540000		chr2	178420000	178460000
chr3	26540000	26610000		chr2	178460000	178700000
chr3	26610000	26790000		chr2	178700000	178760000
chr3	26890000	26960000		chr2	178760000	178790000
chr3	27060000	27260000		chr2	178790000	179040000
chr3	27260000	27450000		chr2	179250000	179360000
chr3	27450000	27720000		chr2	179360000	179910000
chr3	27720000	28170000		chr2	179910000	180090000
chr3	28170000	28580000		chr2	180090000	180280000
chr3	28580000	28770000		chr2	180460000	180560000
chr3	28820000	29000000		chr2	180590000	180780000
chr3	29050000	29220000		chr2	180850000	180900000
chr3	29220000	29270000		chr2	180900000	181160000
chr3	29330000	29470000		chr2	181160000	181360000
chr3	29470000	29530000		chr2	181360000	181620000
chr3	29530000	29570000		chr2	181710000	181930000
chr3	29800000	30010000		chr2	181930000	182030000
chr3	30010000	30580000		chr3	3010000	3170000
chr3	30580000	30980000		chr3	3170000	3260000
chr3	30980000	31160000		chr3	3770000	3940000
chr3	31210000	31640000		chr3	4110000	4180000
chr3	31790000	32320000		chr3	4200000	4320000
chr3	32320000	32550000		chr3	4320000	4360000
chr3	32550000	32770000		chr3	4400000	4600000
chr3	32770000	32930000		chr3	4670000	5210000
chr3	32930000	33230000		chr3	5210000	5420000
chr3	33260000	33310000		chr3	5450000	6090000
chr3	33310000	33630000		chr3	6110000	7030000
chr3	33630000	33780000		chr3	7290000	7560000
chr3	33780000	33960000		chr3	7600000	7720000
chr3	33960000	34160000		chr3	7720000	7920000
chr3	34160000	34310000		chr3	7920000	8250000
chr3	34310000	34650000		chr3	8250000	8310000
chr3	34650000	35050000		chr3	8310000	8440000
chr3	35050000	35110000		chr3	8670000	8940000
chr3	35140000	35480000		chr3	8940000	9080000
chr3	35680000	36090000		chr3	9080000	9720000
chr3	36170000	36450000		chr3	9720000	10000000
chr3	36450000	36600000		chr3	10000000	10320000
chr3	36630000	36850000		chr3	10320000	10510000
chr3	36850000	37060000		chr3	11010000	11130000
chr3	37060000	37250000		chr3	11140000	11200000
chr3	37250000	37430000		chr3	11590000	11620000
chr3	37430000	37650000		chr3	11750000	11840000
chr3	37650000	38240000		chr3	12330000	12400000
chr3	38240000	38870000		chr3	13340000	13460000
chr3	38870000	39400000		chr3	14540000	14700000
chr3	39400000	39820000		chr3	14730000	14850000
chr3	39820000	40400000		chr3	14880000	15260000
chr3	40400000	40560000		chr3	15320000	15620000
chr3	40660000	40860000		chr3	15770000	15960000
chr3	40860000	41050000		chr3	16100000	16320000
chr3	41050000	41090000		chr3	16640000	16780000
chr3	41090000	41650000		chr3	17520000	17570000
chr3	41650000	41780000		chr3	17570000	17620000
chr3	42070000	42160000		chr3	17620000	17660000
chr3	42670000	42780000		chr3	17990000	19140000
chr3	42780000	42840000		chr3	19140000	19250000
chr3	42840000	42880000		chr3	19250000	19310000
chr3	42880000	42960000		chr3	19310000	19530000
chr3	43310000	43450000		chr3	19530000	19710000
chr3	43520000	43570000		chr3	19710000	19900000
chr3	43570000	43610000		chr3	19900000	20220000
chr3	43610000	43630000		chr3	20220000	20520000
chr3	43630000	43690000		chr3	20630000	22290000
chr3	43720000	43780000		chr3	22350000	22730000
chr3	43780000	43890000		chr3	22740000	23130000
chr3	43890000	43960000		chr3	23130000	23200000
chr3	44110000	44150000		chr3	23200000	23410000
chr3	44150000	44200000		chr3	23410000	23610000
chr3	44200000	44250000		chr3	23610000	25250000
chr3	44280000	44350000		chr3	25380000	25410000
chr3	44550000	44600000		chr3	25410000	25640000
chr3	44700000	44810000		chr3	25640000	26160000
chr3	45200000	45270000		chr3	26230000	26360000
chr3	45330000	45590000		chr3	26430000	26540000
chr3	45590000	45610000		chr3	26540000	26700000
chr3	45610000	45660000		chr3	26700000	26790000
chr3	45680000	45830000		chr3	26790000	26870000
chr3	45830000	45950000		chr3	26870000	26900000
chr3	45950000	46010000		chr3	27150000	27260000
chr3	46110000	46130000		chr3	27280000	27430000
chr3	46130000	46170000		chr3	27430000	27720000
chr3	46200000	46290000		chr3	27720000	28150000
chr3	46290000	46330000		chr3	28150000	28570000
chr3	46360000	46520000		chr3	28570000	28760000
chr3	46620000	46660000		chr3	28790000	29000000
chr3	46750000	46810000		chr3	29080000	29100000
chr3	46810000	46880000		chr3	29100000	29130000
chr3	46880000	46910000		chr3	29130000	29180000
chr3	46910000	47050000		chr3	29180000	29210000
chr3	47080000	47240000		chr3	29210000	29340000
chr3	47240000	47340000		chr3	29340000	29430000
chr3	47340000	47390000		chr3	29430000	29720000
chr3	47390000	47450000		chr3	29790000	30010000
chr3	47560000	47590000		chr3	30010000	30590000
chr3	47590000	47730000		chr3	30590000	30970000
chr3	47730000	47890000		chr3	30970000	31160000
chr3	47890000	48000000		chr3	31160000	31580000
chr3	48030000	48150000		chr3	31850000	32210000
chr3	48150000	48210000		chr3	32210000	32310000
chr3	48210000	48300000		chr3	32310000	32540000
chr3	48330000	48400000		chr3	32540000	32760000
chr3	48470000	48770000		chr3	32760000	32890000
chr3	48770000	48920000		chr3	32890000	33090000
chr3	48970000	49080000		chr3	33090000	33140000
chr3	49080000	49770000		chr3	33140000	33170000
chr3	49770000	50130000		chr3	33170000	33260000
chr3	50130000	50780000		chr3	33260000	33780000
chr3	50820000	50910000		chr3	33780000	33950000
chr3	50910000	51190000		chr3	33950000	34180000
chr3	51190000	51490000		chr3	34180000	34630000
chr3	51490000	51700000		chr3	34630000	34690000
chr3	51700000	52260000		chr3	34690000	34860000
chr3	52260000	53020000		chr3	34860000	35030000
chr3	53020000	53140000		chr3	35140000	35490000
chr3	53150000	53540000		chr3	35690000	36010000
chr3	53540000	53730000		chr3	36010000	36120000
chr3	53730000	54340000		chr3	36170000	36450000
chr3	54340000	54760000		chr3	36450000	36540000
chr3	54840000	55060000		chr3	36610000	36860000
chr3	55060000	55370000		chr3	36860000	37050000
chr3	55370000	55530000		chr3	37050000	37240000
chr3	55530000	56000000		chr3	37240000	37430000
chr3	56000000	56770000		chr3	37460000	37650000
chr3	56770000	56860000		chr3	37650000	38240000
chr3	56860000	56930000		chr3	38240000	38890000
chr3	56950000	57070000		chr3	38890000	39840000
chr3	57080000	57230000		chr3	39840000	40530000
chr3	57230000	57460000		chr3	40530000	40560000
chr3	57460000	57660000		chr3	40660000	40860000
chr3	57660000	57870000		chr3	40860000	41620000
chr3	57870000	58140000		chr3	41640000	41780000
chr3	58140000	58520000		chr3	41910000	41980000
chr3	58590000	58810000		chr3	42040000	42140000
chr3	58810000	59080000		chr3	42140000	42190000
chr3	59080000	59780000		chr3	42190000	42280000
chr3	59780000	59850000		chr3	42330000	42380000
chr3	59850000	60130000		chr3	42410000	42540000
chr3	60130000	60640000		chr3	42760000	42810000
chr3	60640000	60770000		chr3	42810000	42880000
chr3	60770000	61240000		chr3	42930000	42970000
chr3	61240000	61480000		chr3	42970000	43020000
chr3	61480000	61880000		chr3	43060000	43200000
chr3	61930000	61950000		chr3	43200000	43270000
chr3	61950000	62130000		chr3	43330000	43420000
chr3	62140000	62220000		chr3	43420000	43480000
chr3	62220000	62530000		chr3	43480000	43500000
chr3	62530000	62800000		chr3	43500000	43560000
chr3	62800000	62890000		chr3	43560000	43590000
chr3	62930000	63040000		chr3	43590000	43620000
chr3	63040000	63240000		chr3	43620000	43780000
chr3	63240000	63300000		chr3	43780000	43880000
chr3	63300000	63550000		chr3	43880000	43940000
chr3	63550000	63930000		chr3	43960000	44040000
chr3	64050000	64460000		chr3	44170000	44210000
chr3	64460000	64830000		chr3	44210000	44250000
chr3	64850000	65330000		chr3	44550000	44700000
chr3	65350000	65880000		chr3	44730000	44960000
chr3	65880000	66000000		chr3	45350000	45680000
chr3	66000000	66320000		chr3	45680000	45740000
chr3	66340000	66960000		chr3	45740000	45770000
chr3	66960000	67360000		chr3	45770000	45800000
chr3	67430000	67650000		chr3	45920000	46030000
chr3	67650000	68010000		chr3	46090000	46270000
chr3	68040000	68460000		chr3	46270000	46660000
chr3	68460000	68620000		chr3	46690000	46750000
chr3	68620000	68740000		chr3	46750000	46830000
chr3	68750000	68970000		chr3	46830000	46940000
chr3	68970000	69150000		chr3	46940000	47200000
chr3	69240000	69500000		chr3	47200000	47390000
chr3	69520000	69760000		chr3	47390000	47450000
chr3	69760000	69960000		chr3	47450000	47610000
chr3	70030000	70370000		chr3	47610000	47780000
chr3	70370000	70520000		chr3	47810000	48160000
chr3	70520000	70680000		chr3	48160000	48180000
chr3	70690000	70780000		chr3	48180000	48350000
chr3	70780000	70840000		chr3	48350000	48590000
chr3	70850000	70870000		chr3	48610000	48810000
chr3	70870000	71030000		chr3	48810000	48920000
chr3	71030000	71250000		chr3	48990000	49030000
chr3	71320000	71380000		chr3	49030000	50090000
chr3	71380000	71400000		chr3	50090000	50130000
chr3	71400000	71610000		chr3	50160000	50290000
chr3	71610000	71680000		chr3	50320000	50350000
chr3	71820000	71910000		chr3	50350000	50780000
chr3	72020000	72080000		chr3	50820000	50910000
chr3	72080000	72150000		chr3	50910000	51170000
chr3	72150000	72250000		chr3	51190000	51430000
chr3	72250000	72360000		chr3	51490000	51700000
chr3	72530000	72580000		chr3	51700000	52260000
chr3	72630000	72720000		chr3	52260000	53020000
chr3	72790000	72900000		chr3	53020000	53140000
chr3	72910000	73030000		chr3	53150000	53540000
chr3	73030000	73070000		chr3	53540000	53730000
chr3	73230000	73290000		chr3	53770000	54260000
chr3	73310000	73370000		chr3	54340000	54830000
chr3	73440000	73520000		chr3	54830000	55040000
chr3	73540000	73560000		chr3	55040000	55380000
chr3	73560000	73590000		chr3	55380000	55520000
chr3	73620000	73810000		chr3	55520000	55980000
chr3	73810000	73870000		chr3	56000000	56770000
chr3	73880000	73950000		chr3	56770000	56930000
chr3	74000000	74060000		chr3	56950000	57070000
chr3	74170000	74340000		chr3	57080000	57210000
chr3	74730000	74770000		chr3	57210000	57460000
chr3	74810000	74900000		chr3	57460000	57660000
chr3	74940000	75060000		chr3	57660000	57850000
chr3	75240000	75420000		chr3	57850000	58100000
chr3	75430000	75490000		chr3	58140000	58530000
chr3	75490000	75510000		chr3	58530000	58600000
chr3	75510000	75860000		chr3	58640000	58830000
chr3	75860000	76060000		chr3	58830000	58940000
chr3	76100000	76310000		chr3	58940000	58970000
chr3	76310000	76420000		chr3	58970000	59080000
chr3	76440000	76540000		chr3	59080000	59250000
chr3	76840000	76970000		chr3	59250000	59290000
chr3	76990000	77060000		chr3	59290000	59310000
chr3	77060000	77110000		chr3	59330000	59770000
chr3	77250000	77340000		chr3	59770000	60120000
chr3	77370000	77450000		chr3	60120000	60640000
chr3	77470000	77500000		chr3	60640000	61240000
chr3	77500000	77580000		chr3	61240000	62130000
chr3	77580000	77720000		chr3	62140000	62210000
chr3	77730000	77840000		chr3	62210000	62530000
chr3	77840000	77870000		chr3	62580000	62830000
chr3	77870000	78000000		chr3	62830000	62890000
chr3	78000000	78300000		chr3	62980000	63490000
chr3	78300000	78480000		chr3	63630000	63890000
chr3	78480000	78500000		chr3	63940000	64040000
chr3	78510000	78560000		chr3	64040000	64350000
chr3	78560000	78650000		chr3	64350000	64430000
chr3	78650000	78750000		chr3	64430000	64670000
chr3	78760000	78950000		chr3	64680000	64800000
chr3	78950000	79210000		chr3	64870000	65320000
chr3	79210000	79640000		chr3	65370000	65960000
chr3	79640000	79850000		chr3	66010000	66340000
chr3	79850000	80090000		chr3	66340000	67350000
chr3	80090000	80550000		chr3	67370000	67430000
chr3	80550000	80800000		chr3	67430000	67630000
chr3	80800000	80930000		chr3	67630000	67800000
chr3	80930000	80950000		chr3	67800000	67930000
chr3	80950000	81700000		chr3	67930000	68010000
chr3	81740000	81960000		chr3	68010000	68470000
chr3	81990000	82370000		chr3	68470000	68740000
chr3	82460000	82860000		chr3	68750000	68980000
chr3	82860000	82980000		chr3	68980000	69150000
chr3	82990000	83100000		chr3	69240000	69510000
chr3	83100000	83290000		chr3	69510000	69770000
chr3	83290000	83300000		chr3	69770000	69930000
chr3	83310000	83780000		chr3	70040000	70460000
chr3	83780000	83930000		chr3	70460000	70680000
chr3	83930000	84150000		chr3	70690000	70720000
chr3	84160000	84340000		chr3	70720000	70960000
chr3	84340000	84590000		chr3	70960000	71030000
chr3	84590000	84930000		chr3	71030000	71060000
chr3	84930000	85560000		chr3	71060000	71110000
chr3	85580000	85930000		chr3	71110000	71180000
chr3	85930000	86150000		chr3	71200000	71310000
chr3	86330000	86770000		chr3	71420000	71500000
chr3	86790000	87020000		chr3	71520000	71590000
chr3	87020000	87260000		chr3	71590000	71680000
chr3	87260000	87320000		chr3	71970000	72060000
chr3	87330000	87500000		chr3	72060000	72180000
chr3	87500000	87720000		chr3	72210000	72260000
chr3	87720000	87890000		chr3	72260000	72330000
chr3	88000000	88090000		chr3	72360000	72420000
chr3	88090000	88300000		chr3	72590000	72730000
chr3	88300000	88490000		chr3	72730000	72860000
chr3	88560000	88860000		chr3	73020000	73150000
chr3	88860000	89100000		chr3	73250000	73300000
chr3	89320000	89510000		chr3	73390000	73420000
chr3	89510000	89710000		chr3	73420000	73440000
chr3	89710000	89780000		chr3	73440000	73470000
chr3	89780000	89870000		chr3	73510000	73590000
chr3	90200000	90420000		chr3	73720000	73740000
chr3	90480000	90740000		chr3	73740000	73960000
chr3	92050000	92220000		chr3	73960000	74030000
chr3	92290000	92570000		chr3	74030000	74080000
chr3	92890000	93070000		chr3	74080000	74140000
chr3	93070000	93320000		chr3	74300000	74390000
chr3	93320000	93530000		chr3	74390000	74450000
chr3	93530000	93660000		chr3	74540000	74570000
chr3	93660000	93730000		chr3	75280000	75420000
chr3	93750000	93900000		chr3	75430000	75470000
chr3	94060000	94250000		chr3	75470000	75500000
chr3	94300000	94620000		chr3	75500000	75860000
chr3	94620000	94800000		chr3	75860000	76060000
chr3	94800000	94940000		chr3	76130000	76160000
chr3	95130000	95290000		chr3	76200000	76430000
chr3	95290000	95520000		chr3	76460000	76610000
chr3	95520000	95830000		chr3	76630000	76760000
chr3	95870000	96070000		chr3	76760000	76800000
chr3	96070000	96360000		chr3	76850000	76870000
chr3	96390000	96460000		chr3	76870000	76900000
chr3	96500000	96740000		chr3	76920000	76990000
chr3	96920000	97170000		chr3	76990000	77070000
chr3	97170000	97380000		chr3	77110000	77150000
chr3	97380000	97590000		chr3	77200000	77270000
chr3	97670000	97910000		chr3	77270000	77320000
chr3	97910000	98170000		chr3	77320000	77360000
chr3	98170000	98370000		chr3	77360000	77480000
chr3	98370000	98410000		chr3	77480000	77510000
chr3	98420000	98470000		chr3	77580000	77630000
chr3	98580000	98750000		chr3	77630000	77670000
chr3	98750000	98860000		chr3	77670000	77720000
chr3	98900000	99100000		chr3	77720000	77830000
chr3	99120000	99220000		chr3	77830000	77910000
chr3	99220000	99960000		chr3	77910000	77950000
chr3	100200000	100600000		chr3	77950000	78040000
chr3	100600000	100720000		chr3	78040000	78150000
chr3	100720000	100930000		chr3	78150000	78280000
chr3	100930000	101310000		chr3	78280000	78430000
chr3	101310000	101490000		chr3	78430000	78500000
chr3	101490000	101840000		chr3	78510000	78550000
chr3	101840000	102080000		chr3	78550000	78750000
chr3	102080000	102260000		chr3	78760000	78890000
chr3	102320000	102440000		chr3	78950000	79220000
chr3	102450000	102710000		chr3	79220000	79460000
chr3	102710000	102880000		chr3	79460000	79650000
chr3	102880000	102940000		chr3	79650000	79850000
chr3	102940000	103130000		chr3	79850000	80080000
chr3	103190000	103400000		chr3	80080000	80430000
chr3	103400000	103750000		chr3	80430000	80950000
chr3	103750000	103930000		chr3	80950000	81700000
chr3	104010000	104470000		chr3	81710000	81980000
chr3	104470000	104720000		chr3	82000000	82380000
chr3	104790000	105090000		chr3	82380000	82850000
chr3	105200000	105390000		chr3	82850000	83000000
chr3	105390000	105430000		chr3	83000000	83070000
chr3	105430000	105670000		chr3	83100000	83300000
chr3	105670000	106010000		chr3	83300000	83780000
chr3	106010000	106440000		chr3	83780000	83930000
chr3	106440000	106900000		chr3	83930000	84160000
chr3	106900000	107090000		chr3	84160000	84340000
chr3	107090000	107210000		chr3	84340000	84600000
chr3	107210000	107530000		chr3	84600000	84930000
chr3	107610000	107880000		chr3	84960000	85580000
chr3	107900000	108080000		chr3	85580000	85660000
chr3	108100000	108170000		chr3	85660000	85930000
chr3	108220000	108410000		chr3	85930000	86180000
chr3	108410000	108580000		chr3	86250000	86290000
chr3	108630000	108830000		chr3	86290000	86750000
chr3	108850000	109130000		chr3	86750000	87020000
chr3	109130000	109520000		chr3	87020000	87230000
chr3	109520000	109780000		chr3	87260000	87520000
chr3	109780000	110120000		chr3	87520000	87700000
chr3	110120000	110610000		chr3	87860000	88090000
chr3	110610000	110760000		chr3	88090000	88280000
chr3	110760000	110880000		chr3	88360000	88590000
chr3	111140000	111280000		chr3	88590000	88790000
chr3	111280000	111350000		chr3	88790000	88890000
chr3	111350000	111400000		chr3	88910000	89090000
chr3	111610000	111700000		chr3	89160000	89240000
chr3	111700000	111790000		chr3	89320000	89510000
chr3	112200000	112290000		chr3	89510000	89700000
chr3	112290000	112440000		chr3	89720000	89790000
chr3	112530000	112720000		chr3	89790000	89870000
chr3	113050000	113260000		chr3	89950000	90090000
chr3	113540000	114030000		chr3	90210000	90420000
chr3	114240000	114350000		chr3	90480000	90750000
chr3	114350000	114410000		chr3	91990000	92220000
chr3	114410000	114480000		chr3	92290000	92530000
chr3	114480000	114620000		chr3	92850000	93020000
chr3	114680000	114780000		chr3	93090000	93310000
chr3	114870000	114980000		chr3	93340000	93530000
chr3	114980000	115060000		chr3	93530000	93660000
chr3	115060000	115120000		chr3	93690000	93730000
chr3	115120000	115290000		chr3	93750000	93900000
chr3	115290000	115490000		chr3	94060000	94260000
chr3	115660000	116030000		chr3	94300000	94620000
chr3	116030000	116340000		chr3	94620000	94780000
chr3	116340000	116540000		chr3	94800000	94870000
chr3	116540000	116590000		chr3	95040000	95300000
chr3	116590000	116880000		chr3	95320000	95520000
chr3	116880000	117130000		chr3	95520000	95570000
chr3	117130000	117430000		chr3	95570000	95830000
chr3	117490000	117740000		chr3	95940000	96060000
chr3	117740000	117930000		chr3	96060000	96290000
chr3	118000000	118130000		chr3	96290000	96360000
chr3	118130000	118210000		chr3	96390000	96460000
chr3	118210000	118300000		chr3	96490000	96740000
chr3	118420000	119000000		chr3	96910000	97190000
chr3	119000000	119380000		chr3	97190000	97370000
chr3	119380000	119440000		chr3	97370000	97590000
chr3	119440000	119650000		chr3	97590000	97910000
chr3	119680000	120200000		chr3	97910000	98190000
chr3	120240000	120290000		chr3	98190000	98410000
chr3	120290000	120700000		chr3	98420000	98470000
chr3	120700000	121130000		chr3	98580000	98770000
chr3	121130000	121300000		chr3	98770000	98850000
chr3	121300000	121540000		chr3	98850000	99070000
chr3	121540000	121840000		chr3	99100000	99960000
chr3	121840000	122170000		chr3	100140000	100570000
chr3	122170000	122280000		chr3	100600000	100750000
chr3	122280000	122490000		chr3	100750000	100930000
chr3	122490000	122650000		chr3	100930000	101320000
chr3	122650000	122930000		chr3	101320000	101490000
chr3	122930000	123170000		chr3	101490000	101870000
chr3	123170000	123400000		chr3	101870000	102070000
chr3	123400000	123520000		chr3	102070000	102260000
chr3	123520000	123900000		chr3	102260000	102700000
chr3	123900000	124180000		chr3	102700000	102840000
chr3	124180000	124300000		chr3	102970000	103190000
chr3	124320000	124540000		chr3	103190000	103400000
chr3	124630000	124910000		chr3	103400000	103750000
chr3	124910000	125010000		chr3	103750000	103930000
chr3	125010000	125090000		chr3	104010000	104470000
chr3	125090000	125530000		chr3	104470000	104720000
chr3	125530000	125620000		chr3	104790000	105180000
chr3	125620000	125680000		chr3	105180000	105450000
chr3	125830000	126420000		chr3	105450000	105670000
chr3	126420000	126580000		chr3	105670000	106000000
chr3	126580000	126930000		chr3	106060000	106460000
chr3	126960000	127190000		chr3	106460000	106900000
chr3	127190000	127300000		chr3	106940000	107080000
chr3	127300000	127580000		chr3	107100000	107220000
chr3	127580000	127790000		chr3	107220000	107560000
chr3	127790000	127980000		chr3	107560000	107890000
chr3	127980000	128350000		chr3	107890000	108080000
chr3	128350000	129230000		chr3	108080000	108170000
chr3	129230000	129760000		chr3	108270000	108410000
chr3	129790000	130110000		chr3	108450000	108600000
chr3	130110000	130600000		chr3	108660000	109140000
chr3	130600000	130720000		chr3	109140000	109520000
chr3	130720000	131300000		chr3	109540000	109740000
chr3	131300000	131390000		chr3	109740000	110140000
chr3	131470000	131540000		chr3	110140000	110380000
chr3	131540000	131940000		chr3	110380000	110600000
chr3	131980000	132500000		chr3	110600000	110940000
chr3	132500000	132690000		chr3	110940000	111050000
chr3	132720000	133110000		chr3	111770000	111950000
chr3	133110000	133310000		chr3	111950000	112000000
chr3	133310000	133870000		chr3	112000000	112120000
chr3	133870000	134620000		chr3	112150000	112290000
chr3	134620000	134660000		chr3	112290000	112360000
chr3	134700000	134880000		chr3	112360000	112410000
chr3	134880000	135220000		chr3	112570000	112650000
chr3	135220000	135570000		chr3	113040000	113260000
chr3	135570000	135590000		chr3	113540000	114020000
chr3	135590000	135780000		chr3	114080000	114170000
chr3	135850000	136660000		chr3	114230000	114410000
chr3	136660000	136940000		chr3	114500000	114700000
chr3	136940000	137450000		chr3	114700000	114810000
chr3	137450000	137800000		chr3	114810000	114940000
chr3	137860000	138190000		chr3	114940000	115540000
chr3	138190000	138450000		chr3	115660000	116020000
chr3	138450000	138920000		chr3	116020000	116340000
chr3	138950000	139260000		chr3	116340000	116530000
chr3	139610000	140000000		chr3	116530000	116880000
chr3	140000000	140180000		chr3	116880000	117150000
chr3	140180000	140260000		chr3	117150000	117470000
chr3	140260000	140370000		chr3	117470000	117760000
chr3	140370000	140660000		chr3	117760000	117980000
chr3	140660000	140710000		chr3	117980000	118100000
chr3	140710000	140750000		chr3	118100000	118160000
chr3	140750000	140770000		chr3	118180000	118250000
chr3	140780000	140880000		chr3	118330000	118410000
chr3	140920000	141070000		chr3	118410000	118490000
chr3	141070000	141160000		chr3	118490000	118640000
chr3	141160000	141340000		chr3	118640000	118790000
chr3	141340000	141850000		chr3	118790000	118810000
chr3	141850000	142290000		chr3	118810000	119280000
chr3	142290000	142490000		chr3	119310000	119530000
chr3	142490000	142730000		chr3	119530000	119670000
chr3	142750000	142960000		chr3	119670000	120220000
chr3	142980000	143400000		chr3	120240000	120650000
chr3	143510000	144220000		chr3	120650000	121060000
chr3	144220000	144440000		chr3	121140000	121260000
chr3	144440000	144760000		chr3	121300000	121540000
chr3	144760000	145150000		chr3	121540000	121830000
chr3	145190000	145590000		chr3	121830000	122180000
chr3	145590000	145940000		chr3	122300000	122490000
chr3	145940000	146200000		chr3	122520000	122650000
chr3	146200000	146350000		chr3	122650000	122930000
chr3	146370000	146530000		chr3	122930000	123170000
chr3	146530000	146800000		chr3	123170000	123400000
chr3	146800000	146970000		chr3	123400000	123540000
chr3	146970000	149010000		chr3	123540000	124230000
chr3	149010000	149430000		chr3	124230000	124290000
chr3	149430000	149510000		chr3	124290000	124380000
chr3	149510000	150400000		chr3	124380000	124640000
chr3	150400000	151070000		chr3	124760000	124820000
chr3	151070000	151220000		chr3	124910000	124990000
chr3	151220000	151670000		chr3	124990000	125040000
chr3	151690000	152110000		chr3	125090000	125230000
chr3	152110000	152220000		chr3	125290000	125650000
chr3	152250000	152400000		chr3	125830000	126440000
chr3	152400000	152490000		chr3	126440000	126960000
chr3	152550000	152790000		chr3	126960000	127200000
chr3	152830000	153570000		chr3	127200000	127260000
chr3	153890000	153980000		chr3	127260000	127570000
chr3	153980000	154230000		chr3	127620000	127790000
chr3	154230000	154580000		chr3	127790000	127810000
chr3	154610000	155210000		chr3	127810000	128020000
chr3	155210000	155320000		chr3	128020000	128200000
chr3	155320000	155480000		chr3	128200000	128330000
chr3	155580000	155750000		chr3	128390000	128700000
chr3	156120000	156190000		chr3	128700000	128850000
chr3	156220000	156280000		chr3	128850000	129000000
chr3	156360000	157220000		chr3	129000000	129150000
chr3	157220000	157490000		chr3	129270000	129720000
chr3	157570000	157860000		chr3	129820000	130110000
chr3	157860000	158110000		chr3	130110000	130720000
chr3	158470000	158530000		chr3	130720000	131300000
chr3	158790000	158870000		chr3	131300000	131390000
chr3	158920000	159110000		chr3	131470000	131560000
chr3	159240000	159390000		chr3	131560000	131980000
chr3	159390000	159620000		chr3	131980000	132210000
chr3	159680000	159730000		chr3	132210000	132590000
chr3	159730000	159950000		chr3	132830000	133020000
chr4	3060000	3120000		chr3	133060000	133140000
chr4	3130000	3530000		chr3	133140000	133290000
chr4	3530000	3830000		chr3	133290000	133840000
chr4	3850000	3990000		chr3	133880000	133920000
chr4	3990000	4150000		chr3	133920000	134660000
chr4	4150000	4710000		chr3	134660000	134730000
chr4	4740000	5840000		chr3	134730000	135140000
chr4	5840000	6200000		chr3	135140000	135210000
chr4	6200000	6500000		chr3	135210000	135410000
chr4	6540000	7040000		chr3	135410000	135760000
chr4	7040000	7160000		chr3	135870000	136660000
chr4	7160000	7840000		chr3	136660000	136950000
chr4	7840000	7910000		chr3	136950000	137780000
chr4	8040000	8090000		chr3	137780000	138170000
chr4	8090000	8160000		chr3	138170000	138450000
chr4	8160000	8370000		chr3	138450000	138920000
chr4	8370000	8670000		chr3	138920000	139240000
chr4	8670000	9130000		chr3	139450000	139490000
chr4	9130000	9490000		chr3	139540000	139670000
chr4	9490000	9560000		chr3	139670000	139740000
chr4	9600000	9830000		chr3	139740000	139830000
chr4	9830000	10450000		chr3	139830000	140030000
chr4	10470000	10880000		chr3	140050000	140170000
chr4	10880000	11330000		chr3	140260000	140390000
chr4	11330000	11510000		chr3	140500000	140550000
chr4	11620000	11930000		chr3	140550000	140770000
chr4	11930000	12100000		chr3	140780000	141050000
chr4	12100000	12150000		chr3	141050000	141080000
chr4	12150000	12180000		chr3	141160000	141260000
chr4	12230000	12550000		chr3	141280000	141430000
chr4	12550000	13780000		chr3	141430000	141850000
chr4	13780000	13900000		chr3	141850000	142260000
chr4	13900000	14470000		chr3	142280000	142490000
chr4	14500000	14750000		chr3	142490000	142660000
chr4	14810000	14960000		chr3	142750000	142960000
chr4	14960000	15340000		chr3	143000000	143390000
chr4	15410000	15930000		chr3	143390000	144220000
chr4	15930000	16230000		chr3	144220000	144420000
chr4	16270000	16350000		chr3	144420000	144760000
chr4	16350000	16650000		chr3	144760000	145150000
chr4	16650000	16820000		chr3	145150000	145410000
chr4	16820000	17050000		chr3	145410000	145590000
chr4	17050000	17080000		chr3	145590000	145940000
chr4	17080000	17270000		chr3	145940000	146200000
chr4	17270000	17410000		chr3	146200000	146370000
chr4	17410000	17460000		chr3	146370000	146540000
chr4	17460000	17550000		chr3	146570000	146960000
chr4	17600000	17760000		chr3	146960000	149010000
chr4	17810000	17880000		chr3	149010000	150040000
chr4	17910000	18060000		chr3	150090000	150380000
chr4	18200000	18300000		chr3	150380000	151020000
chr4	18300000	18380000		chr3	151020000	151040000
chr4	18440000	18560000		chr3	151040000	151210000
chr4	18580000	18680000		chr3	151210000	151600000
chr4	18680000	18750000		chr3	151680000	152110000
chr4	18750000	18880000		chr3	152110000	152250000
chr4	18880000	18910000		chr3	152250000	152400000
[truncated: 7,709 more rows]

## Sheet: Compartment switch
Supplementary Table S4. Hi-C analysis of Ctrl and YY1 dKO MuSC.																			Supplementary Table S5. Hi-C analysis in Ctrl and YY1 dKO MuSC.
																			Compartment switch
B to B									B to A									A to B									A to A
Ctrl				KO					Ctrl				dKO					Ctrl				dKO					Ctrl				dKO
Chr	Start	End	PC1	Chr	Start	End	PC1		Chr	Start	End	PC1	Chr	Start	End	PC1		Chr	Start	End	PC1	Chr	Start	End	PC1		Chr	Start	End	PC1	Chr	Start	End	PC1
chr1	2950000	3000000	-0.897377	chr1	2950000	3000000	-0.693874		chr1	4700000	4750000	-0.226127	chr1	4700000	4750000	0.00594863		chr1	10850000	10900000	0.0486646	chr1	10850000	10900000	-0.431574		chr1	4750000	4800000	0.521018	chr1	4750000	4800000	0.644251
chr1	3000000	3050000	-1.21955	chr1	3000000	3050000	-1.04949		chr1	5150000	5200000	-0.181113	chr1	5150000	5200000	0.0401055		chr1	10900000	10950000	0.100165	chr1	10900000	10950000	-0.370407		chr1	4800000	4850000	0.935637	chr1	4800000	4850000	0.990619
chr1	3050000	3100000	-1.24148	chr1	3050000	3100000	-1.10187		chr1	16000000	16050000	-0.0756065	chr1	16000000	16050000	0.0667494		chr1	10950000	11000000	0.25861	chr1	10950000	11000000	-0.138851		chr1	4850000	4900000	0.790042	chr1	4850000	4900000	0.824066
chr1	3100000	3150000	-1.21449	chr1	3100000	3150000	-1.03173		chr1	46900000	46950000	-0.156014	chr1	46900000	46950000	0.211942		chr1	11000000	11050000	0.305998	chr1	11000000	11050000	-0.0357536		chr1	4900000	4950000	0.172409	chr1	4900000	4950000	0.185682
chr1	3150000	3200000	-1.22439	chr1	3150000	3200000	-1.0738		chr1	53200000	53250000	-0.253763	chr1	53200000	53250000	0.0987188		chr1	11050000	11100000	0.157623	chr1	11050000	11100000	-0.102465		chr1	5050000	5100000	0.265254	chr1	5050000	5100000	0.425475
chr1	3200000	3250000	-1.24488	chr1	3200000	3250000	-1.09197		chr1	53350000	53400000	-0.0202381	chr1	53350000	53400000	0.139791		chr1	11100000	11150000	0.0365087	chr1	11100000	11150000	-0.192765		chr1	5100000	5150000	0.382329	chr1	5100000	5150000	0.530429
chr1	3250000	3300000	-1.21056	chr1	3250000	3300000	-1.08957		chr1	53950000	54000000	-0.0525785	chr1	53950000	54000000	0.216438		chr1	12100000	12150000	0.184954	chr1	12100000	12150000	-0.0235612		chr1	6150000	6200000	0.137121	chr1	6150000	6200000	0.169953
chr1	3300000	3350000	-1.19669	chr1	3300000	3350000	-1.05385		chr1	54150000	54200000	-0.136526	chr1	54150000	54200000	0.0553157		chr1	12150000	12200000	0.180531	chr1	12150000	12200000	-0.0137754		chr1	6200000	6250000	0.813219	chr1	6200000	6250000	0.824391
chr1	3350000	3400000	-1.19599	chr1	3350000	3400000	-1.01278		chr1	69650000	69700000	-0.11201	chr1	69650000	69700000	0.10742		chr1	13750000	13800000	0.100282	chr1	13750000	13800000	-0.0956405		chr1	6250000	6300000	0.537638	chr1	6250000	6300000	0.519476
chr1	3400000	3450000	-1.18048	chr1	3400000	3450000	-1.05117		chr1	71100000	71150000	-0.0224877	chr1	71100000	71150000	0.0344851		chr1	13800000	13850000	0.015316	chr1	13800000	13850000	-0.171062		chr1	7000000	7050000	0.108303	chr1	7000000	7050000	0.135074
chr1	3450000	3500000	-1.17893	chr1	3450000	3500000	-1.11919		chr1	77000000	77050000	-0.0890483	chr1	77000000	77050000	0.0714745		chr1	14000000	14050000	0.0157926	chr1	14000000	14050000	-0.343156		chr1	7050000	7100000	0.664302	chr1	7050000	7100000	0.657818
chr1	3500000	3550000	-1.20258	chr1	3500000	3550000	-1.12917		chr1	78950000	79000000	-0.055155	chr1	78950000	79000000	0.265534		chr1	14100000	14150000	0.103878	chr1	14100000	14150000	-0.154124		chr1	7100000	7150000	0.641144	chr1	7100000	7150000	0.690944
chr1	3550000	3600000	-1.21266	chr1	3550000	3600000	-1.09094		chr1	79450000	79500000	-0.240394	chr1	79450000	79500000	0.0589988		chr1	14150000	14200000	0.341433	chr1	14150000	14200000	-0.0877132		chr1	7150000	7200000	0.0989143	chr1	7150000	7200000	0.142031
chr1	3600000	3650000	-1.19844	chr1	3600000	3650000	-0.969411		chr1	79500000	79550000	-0.0700044	chr1	79500000	79550000	0.221156		chr1	14200000	14250000	0.454134	chr1	14200000	14250000	-0.0692149		chr1	7350000	7400000	0.281938	chr1	7350000	7400000	0.212216
chr1	3650000	3700000	-1.19733	chr1	3650000	3700000	-0.984973		chr1	83000000	83050000	-0.0953833	chr1	83000000	83050000	0.195775		chr1	14350000	14400000	0.0299653	chr1	14350000	14400000	-0.217121		chr1	7400000	7450000	0.0535636	chr1	7400000	7450000	0.115115
chr1	3700000	3750000	-1.21187	chr1	3700000	3750000	-1.0374		chr1	83050000	83100000	-0.265436	chr1	83050000	83100000	0.10315		chr1	14450000	14500000	0.156615	chr1	14450000	14500000	-0.282758		chr1	9500000	9550000	0.239423	chr1	9500000	9550000	0.256556
chr1	3750000	3800000	-1.19882	chr1	3750000	3800000	-1.01731		chr1	83100000	83150000	-0.312689	chr1	83100000	83150000	0.0568423		chr1	14500000	14550000	0.1068	chr1	14500000	14550000	-0.298369		chr1	9550000	9600000	0.674291	chr1	9550000	9600000	0.556802
chr1	3800000	3850000	-1.17892	chr1	3800000	3850000	-1.02925		chr1	83700000	83750000	-0.243544	chr1	83700000	83750000	0.00231384		chr1	14700000	14750000	0.306647	chr1	14700000	14750000	-0.155848		chr1	9600000	9650000	0.645895	chr1	9600000	9650000	0.510382
chr1	3850000	3900000	-1.16417	chr1	3850000	3900000	-1.00532		chr1	83750000	83800000	-0.195973	chr1	83750000	83800000	0.228438		chr1	14800000	14850000	0.44197	chr1	14800000	14850000	-0.0269081		chr1	9650000	9700000	0.854041	chr1	9650000	9700000	0.812634
chr1	3900000	3950000	-1.16636	chr1	3900000	3950000	-0.871803		chr1	83800000	83850000	-0.255441	chr1	83800000	83850000	0.184324		chr1	16300000	16350000	0.156545	chr1	16300000	16350000	-0.0184755		chr1	9700000	9750000	1.00209	chr1	9700000	9750000	1.03461
chr1	3950000	4000000	-1.18347	chr1	3950000	4000000	-0.847539		chr1	83850000	83900000	-0.159018	chr1	83850000	83900000	0.222141		chr1	17050000	17100000	0.149018	chr1	17050000	17100000	-0.0590987		chr1	9750000	9800000	0.9705	chr1	9750000	9800000	0.937519
chr1	4000000	4050000	-1.18633	chr1	4000000	4050000	-0.930598		chr1	83900000	83950000	-0.174045	chr1	83900000	83950000	0.217004		chr1	20650000	20700000	0.0577464	chr1	20650000	20700000	-0.540952		chr1	9800000	9850000	0.711291	chr1	9800000	9850000	0.689087
chr1	4050000	4100000	-1.21727	chr1	4050000	4100000	-0.95956		chr1	83950000	84000000	-0.282655	chr1	83950000	84000000	0.142664		chr1	20700000	20750000	0.109638	chr1	20700000	20750000	-0.385708		chr1	9850000	9900000	0.545595	chr1	9850000	9900000	0.600918
chr1	4100000	4150000	-1.21673	chr1	4100000	4150000	-1.00015		chr1	84000000	84050000	-0.3646	chr1	84000000	84050000	0.0539979		chr1	24450000	24500000	0.123412	chr1	24450000	24500000	-0.4458		chr1	9900000	9950000	0.789098	chr1	9900000	9950000	0.848795
chr1	4150000	4200000	-1.2127	chr1	4150000	4200000	-1.07004		chr1	84050000	84100000	-0.374984	chr1	84050000	84100000	0.0796659		chr1	24500000	24550000	0.337406	chr1	24500000	24550000	-0.291222		chr1	9950000	10000000	0.899496	chr1	9950000	10000000	0.940898
chr1	4200000	4250000	-1.1994	chr1	4200000	4250000	-1.07319		chr1	84100000	84150000	-0.336898	chr1	84100000	84150000	0.14508		chr1	24550000	24600000	0.308094	chr1	24550000	24600000	-0.157934		chr1	10000000	10050000	1.00505	chr1	10000000	10050000	0.98503
chr1	4250000	4300000	-1.21645	chr1	4250000	4300000	-1.02355		chr1	84150000	84200000	-0.349707	chr1	84150000	84200000	0.217735		chr1	51000000	51050000	0.119509	chr1	51000000	51050000	-0.0996241		chr1	10050000	10100000	1.02196	chr1	10050000	10100000	0.946691
chr1	4300000	4350000	-1.19032	chr1	4300000	4350000	-1.01941		chr1	84200000	84250000	-0.328483	chr1	84200000	84250000	0.24678		chr1	51050000	51100000	0.117529	chr1	51050000	51100000	-0.181035		chr1	10100000	10150000	0.950405	chr1	10100000	10150000	0.913307
chr1	4350000	4400000	-1.1395	chr1	4350000	4400000	-0.966284		chr1	84250000	84300000	-0.213551	chr1	84250000	84300000	0.270768		chr1	51100000	51150000	0.200107	chr1	51100000	51150000	-0.0968082		chr1	10150000	10200000	1.02248	chr1	10150000	10200000	1.00672
chr1	4400000	4450000	-1.07195	chr1	4400000	4450000	-0.902002		chr1	84300000	84350000	-0.189358	chr1	84300000	84350000	0.304184		chr1	51150000	51200000	0.204967	chr1	51150000	51200000	-0.154034		chr1	10200000	10250000	0.901333	chr1	10200000	10250000	0.795137
chr1	4450000	4500000	-0.987549	chr1	4450000	4500000	-0.745765		chr1	84350000	84400000	-0.174188	chr1	84350000	84400000	0.282167		chr1	51200000	51250000	0.344894	chr1	51200000	51250000	-0.172929		chr1	10250000	10300000	0.129026	chr1	10250000	10300000	0.0696158
chr1	4500000	4550000	-0.836196	chr1	4500000	4550000	-0.598214		chr1	84400000	84450000	-0.232289	chr1	84400000	84450000	0.174403		chr1	51250000	51300000	0.536957	chr1	51250000	51300000	-0.0110504		chr1	12200000	12250000	0.207645	chr1	12200000	12250000	0.00390739
chr1	4550000	4600000	-0.773519	chr1	4550000	4600000	-0.468578		chr1	84450000	84500000	-0.431232	chr1	84450000	84500000	0.133021		chr1	51300000	51350000	0.247493	chr1	51300000	51350000	-0.0218305		chr1	12250000	12300000	0.411867	chr1	12250000	12300000	0.118096
chr1	4600000	4650000	-0.756316	chr1	4600000	4650000	-0.418607		chr1	84500000	84550000	-0.469612	chr1	84500000	84550000	0.112093		chr1	57150000	57200000	0.00976366	chr1	57150000	57200000	-0.0171164		chr1	12300000	12350000	0.415579	chr1	12300000	12350000	0.17759
chr1	4650000	4700000	-0.651791	chr1	4650000	4700000	-0.340461		chr1	84650000	84700000	-0.144492	chr1	84650000	84700000	0.170972		chr1	66100000	66150000	0.12186	chr1	66100000	66150000	-0.0412032		chr1	12350000	12400000	0.395074	chr1	12350000	12400000	0.292076
chr1	4950000	5000000	-0.213305	chr1	4950000	5000000	-0.185916		chr1	105550000	105600000	-0.040748	chr1	105550000	105600000	0.146822		chr1	66350000	66400000	0.0406098	chr1	66350000	66400000	-0.071378		chr1	12400000	12450000	0.414834	chr1	12400000	12450000	0.353188
chr1	5000000	5050000	-0.108597	chr1	5000000	5050000	-0.0123996		chr1	111850000	111900000	-0.296551	chr1	111850000	111900000	0.0781357		chr1	78250000	78300000	0.0206649	chr1	78250000	78300000	-0.183573		chr1	12450000	12500000	0.426456	chr1	12450000	12500000	0.377025
chr1	5200000	5250000	-0.730999	chr1	5200000	5250000	-0.466852		chr1	144050000	144100000	-0.0578316	chr1	144050000	144100000	0.0921998		chr1	78300000	78350000	0.216727	chr1	78300000	78350000	-0.094052		chr1	12500000	12550000	0.520245	chr1	12500000	12550000	0.461277
chr1	5250000	5300000	-1.04959	chr1	5250000	5300000	-0.836835		chr1	150300000	150350000	-0.205469	chr1	150300000	150350000	0.114041		chr1	118650000	118700000	0.268622	chr1	118650000	118700000	-0.0337833		chr1	12550000	12600000	0.711185	chr1	12550000	12600000	0.512101
chr1	5300000	5350000	-1.15106	chr1	5300000	5350000	-1.01491		chr1	159100000	159150000	-0.392352	chr1	159100000	159150000	0.0186963		chr1	126400000	126450000	0.02871	chr1	126400000	126450000	-0.1789		chr1	12600000	12650000	0.816363	chr1	12600000	12650000	0.602593
chr1	5350000	5400000	-1.20022	chr1	5350000	5400000	-1.11994		chr1	170450000	170500000	-0.142074	chr1	170450000	170500000	0.0095058		chr1	126450000	126500000	0.247709	chr1	126450000	126500000	-0.0140935		chr1	12650000	12700000	0.961646	chr1	12650000	12700000	0.868477
chr1	5400000	5450000	-1.23967	chr1	5400000	5450000	-1.17019		chr10	7450000	7500000	-0.0048321	chr10	7450000	7500000	0.144164		chr1	126500000	126550000	0.263003	chr1	126500000	126550000	-0.0102363		chr1	12700000	12750000	1.13171	chr1	12700000	12750000	1.08362
chr1	5450000	5500000	-1.25272	chr1	5450000	5500000	-1.21001		chr10	9050000	9100000	-0.0799225	chr10	9050000	9100000	0.116933		chr1	128700000	128750000	0.43279	chr1	128700000	128750000	-0.019046		chr1	12750000	12800000	1.13064	chr1	12750000	12800000	1.05189
chr1	5500000	5550000	-1.25606	chr1	5500000	5550000	-1.216		chr10	9700000	9750000	-0.407022	chr10	9700000	9750000	0.0498118		chr1	128750000	128800000	0.414245	chr1	128750000	128800000	-0.0093895		chr1	12800000	12850000	1.02159	chr1	12800000	12850000	0.879598
chr1	5550000	5600000	-1.25328	chr1	5550000	5600000	-1.21712		chr10	9750000	9800000	-0.220468	chr10	9750000	9800000	0.081028		chr1	136850000	136900000	0.226381	chr1	136850000	136900000	-0.159056		chr1	12850000	12900000	0.762211	chr1	12850000	12900000	0.607268
chr1	5600000	5650000	-1.26307	chr1	5600000	5650000	-1.21202		chr10	11350000	11400000	-0.0680833	chr10	11350000	11400000	0.0926769		chr1	136900000	136950000	0.225387	chr1	136900000	136950000	-0.161737		chr1	12900000	12950000	0.649796	chr1	12900000	12950000	0.534908
chr1	5650000	5700000	-1.27686	chr1	5650000	5700000	-1.2151		chr10	14450000	14500000	-0.2186	chr10	14450000	14500000	0.0606046		chr1	137450000	137500000	0.117405	chr1	137450000	137500000	-0.0711338		chr1	12950000	13000000	0.867719	chr1	12950000	13000000	0.802236
chr1	5700000	5750000	-1.28375	chr1	5700000	5750000	-1.23773		chr10	14650000	14700000	-0.00239552	chr10	14650000	14700000	0.178578		chr1	137500000	137550000	0.190645	chr1	137500000	137550000	-0.0252287		chr1	13000000	13050000	0.85541	chr1	13000000	13050000	0.792941
chr1	5750000	5800000	-1.28406	chr1	5750000	5800000	-1.26493		chr10	18750000	18800000	-0.13764	chr10	18750000	18800000	0.09797		chr1	137650000	137700000	0.115018	chr1	137650000	137700000	-0.116394		chr1	13050000	13100000	0.659107	chr1	13050000	13100000	0.599845
chr1	5800000	5850000	-1.27139	chr1	5800000	5850000	-1.23864		chr10	19750000	19800000	-0.0626102	chr10	19750000	19800000	0.0749789		chr1	137700000	137750000	0.154449	chr1	137700000	137750000	-0.115844		chr1	13100000	13150000	0.789239	chr1	13100000	13150000	0.715576
chr1	5850000	5900000	-1.2393	chr1	5850000	5900000	-1.22052		chr10	23700000	23750000	-0.031677	chr10	23700000	23750000	0.0117338		chr1	137750000	137800000	0.174888	chr1	137750000	137800000	-0.0432354		chr1	13150000	13200000	0.951575	chr1	13150000	13200000	0.944631
chr1	5900000	5950000	-1.22518	chr1	5900000	5950000	-1.15499		chr10	36900000	36950000	-0.0934201	chr10	36900000	36950000	0.193577		chr1	139350000	139400000	0.0993183	chr1	139350000	139400000	-0.101282		chr1	13200000	13250000	0.956131	chr1	13200000	13250000	0.974441
chr1	5950000	6000000	-1.17047	chr1	5950000	6000000	-1.17055		chr10	38600000	38650000	-0.103923	chr10	38600000	38650000	0.236983		chr1	154650000	154700000	0.0507788	chr1	154650000	154700000	-0.298348		chr1	13250000	13300000	0.950389	chr1	13250000	13300000	0.91487
chr1	6000000	6050000	-1.13696	chr1	6000000	6050000	-1.15		chr10	38650000	38700000	-0.118216	chr10	38650000	38700000	0.167851		chr1	167050000	167100000	0.0232654	chr1	167050000	167100000	-0.0331731		chr1	13300000	13350000	1.05402	chr1	13300000	13350000	1.04874
chr1	6050000	6100000	-1.07139	chr1	6050000	6100000	-1.03063		chr10	38700000	38750000	-0.117445	chr10	38700000	38750000	0.133484		chr1	175700000	175750000	0.0956374	chr1	175700000	175750000	-0.00120572		chr1	13350000	13400000	1.10444	chr1	13350000	13400000	1.07748
chr1	6100000	6150000	-0.780981	chr1	6100000	6150000	-0.767187		chr10	38750000	38800000	-0.061696	chr10	38750000	38800000	0.202029		chr1	178600000	178650000	0.0914686	chr1	178600000	178650000	-0.0319211		chr1	13400000	13450000	0.921466	chr1	13400000	13450000	0.901229
chr1	6300000	6350000	-0.230097	chr1	6300000	6350000	-0.165442		chr10	40550000	40600000	-0.0381795	chr10	40550000	40600000	0.0627499		chr1	178850000	178900000	0.00751218	chr1	178850000	178900000	-0.160645		chr1	13450000	13500000	0.697747	chr1	13450000	13500000	0.71067
chr1	6350000	6400000	-0.428528	chr1	6350000	6400000	-0.472032		chr10	40600000	40650000	-0.0928659	chr10	40600000	40650000	0.0183813		chr1	179200000	179250000	0.0633124	chr1	179200000	179250000	-0.14995		chr1	13500000	13550000	0.699237	chr1	13500000	13550000	0.711604
chr1	6400000	6450000	-0.478625	chr1	6400000	6450000	-0.683307		chr10	40950000	41000000	-0.0803895	chr10	40950000	41000000	0.105673		chr1	187150000	187200000	0.0899882	chr1	187150000	187200000	-0.024097		chr1	13550000	13600000	0.956509	chr1	13550000	13600000	1.00932
chr1	6450000	6500000	-0.716738	chr1	6450000	6500000	-0.882393		chr10	50550000	50600000	-0.150108	chr10	50550000	50600000	0.0603272		chr1	187300000	187350000	0.126714	chr1	187300000	187350000	-0.0784774		chr1	13600000	13650000	1.01603	chr1	13600000	13650000	1.03768
chr1	6500000	6550000	-0.93649	chr1	6500000	6550000	-1.03235		chr10	50750000	50800000	-0.0905457	chr10	50750000	50800000	0.0307481		chr1	187900000	187950000	0.0228163	chr1	187900000	187950000	-0.420668		chr1	13650000	13700000	0.684726	chr1	13650000	13700000	0.6764
chr1	6550000	6600000	-1.05765	chr1	6550000	6600000	-1.10523		chr10	52250000	52300000	-0.00983531	chr10	52250000	52300000	0.152762		chr1	189100000	189150000	0.0652495	chr1	189100000	189150000	-0.160647		chr1	13700000	13750000	0.235503	chr1	13700000	13750000	0.161351
chr1	6600000	6650000	-1.04425	chr1	6600000	6650000	-1.1203		chr10	53650000	53700000	-0.260306	chr10	53650000	53700000	0.0770351		chr1	189150000	189200000	0.0155021	chr1	189150000	189200000	-0.196082		chr1	14250000	14300000	0.525015	chr1	14250000	14300000	0.0604743
chr1	6650000	6700000	-1.02185	chr1	6650000	6700000	-1.08802		chr10	54000000	54050000	-0.347493	chr10	54000000	54050000	0.276124		chr1	189350000	189400000	0.0295688	chr1	189350000	189400000	-0.119075		chr1	14300000	14350000	0.407915	chr1	14300000	14350000	0.00844704
chr1	6700000	6750000	-1.01098	chr1	6700000	6750000	-0.990123		chr10	54050000	54100000	-0.357832	chr10	54050000	54100000	0.300771		chr1	190050000	190100000	0.584997	chr1	190050000	190100000	-0.0441838		chr1	14750000	14800000	0.633658	chr1	14750000	14800000	0.0888907
chr1	6750000	6800000	-0.948389	chr1	6750000	6800000	-0.965578		chr10	56200000	56250000	-0.117806	chr10	56200000	56250000	0.0294656		chr1	190200000	190250000	0.663991	chr1	190200000	190250000	-0.175575		chr1	15750000	15800000	0.379678	chr1	15750000	15800000	0.273788
chr1	6800000	6850000	-0.864799	chr1	6800000	6850000	-0.897302		chr10	56850000	56900000	-0.050095	chr10	56850000	56900000	0.0246733		chr1	190250000	190300000	0.451182	chr1	190250000	190300000	-0.347521		chr1	15800000	15850000	0.646079	chr1	15800000	15850000	0.590269
chr1	6850000	6900000	-0.82896	chr1	6850000	6900000	-0.901434		chr10	57450000	57500000	-0.0485358	chr10	57450000	57500000	0.0135152		chr1	190300000	190350000	0.262305	chr1	190300000	190350000	-0.403539		chr1	15850000	15900000	0.263303	chr1	15850000	15900000	0.238465
chr1	6900000	6950000	-0.697678	chr1	6900000	6950000	-0.774704		chr10	72650000	72700000	-0.154143	chr10	72650000	72700000	0.00967018		chr1	190350000	190400000	0.21058	chr1	190350000	190400000	-0.417149		chr1	16050000	16100000	0.691327	chr1	16050000	16100000	0.756923
chr1	6950000	7000000	-0.405286	chr1	6950000	7000000	-0.416678		chr10	81700000	81750000	-0.0546711	chr10	81700000	81750000	0.0814034		chr1	190400000	190450000	0.1564	chr1	190400000	190450000	-0.441006		chr1	16100000	16150000	0.993336	chr1	16100000	16150000	0.973592
chr1	7200000	7250000	-0.489634	chr1	7200000	7250000	-0.445437		chr10	83400000	83450000	-0.0224219	chr10	83400000	83450000	0.548322		chr1	190450000	190500000	0.100443	chr1	190450000	190500000	-0.447611		chr1	16150000	16200000	0.776774	chr1	16150000	16200000	0.624982
chr1	7250000	7300000	-0.729085	chr1	7250000	7300000	-0.750932		chr10	85300000	85350000	-0.149061	chr10	85300000	85350000	0.0253397		chr1	190500000	190550000	0.165722	chr1	190500000	190550000	-0.444428		chr1	16200000	16250000	0.596723	chr1	16200000	16250000	0.32794
chr1	7300000	7350000	-0.495492	chr1	7300000	7350000	-0.575038		chr10	85450000	85500000	-0.0422056	chr10	85450000	85500000	0.13538		chr1	190550000	190600000	0.255864	chr1	190550000	190600000	-0.359773		chr1	16250000	16300000	0.372703	chr1	16250000	16300000	0.109825
chr1	7450000	7500000	-0.778053	chr1	7450000	7500000	-0.710117		chr10	85500000	85550000	-0.0372346	chr10	85500000	85550000	0.202198		chr1	190600000	190650000	0.283661	chr1	190600000	190650000	-0.326057		chr1	16350000	16400000	0.0982199	chr1	16350000	16400000	0.0135952
chr1	7500000	7550000	-1.02019	chr1	7500000	7550000	-1.02273		chr10	86500000	86550000	-0.259719	chr10	86500000	86550000	0.00471611		chr1	190650000	190700000	0.407633	chr1	190650000	190700000	-0.164781		chr1	16400000	16450000	0.156663	chr1	16400000	16450000	0.0789353
chr1	7550000	7600000	-1.13032	chr1	7550000	7600000	-1.07363		chr10	87650000	87700000	-0.288625	chr10	87650000	87700000	0.0364261		chr1	192250000	192300000	0.0932654	chr1	192250000	192300000	-0.249706		chr1	16450000	16500000	0.449014	chr1	16450000	16500000	0.448139
chr1	7600000	7650000	-1.1937	chr1	7600000	7650000	-1.11658		chr10	87750000	87800000	-0.0441799	chr10	87750000	87800000	0.237586		chr1	192450000	192500000	0.133357	chr1	192450000	192500000	-0.211071		chr1	16500000	16550000	0.743247	chr1	16500000	16550000	0.744474
chr1	7650000	7700000	-1.22362	chr1	7650000	7700000	-1.16016		chr10	88050000	88100000	-0.0465701	chr10	88050000	88100000	0.112014		chr1	192500000	192550000	0.116643	chr1	192500000	192550000	-0.324458		chr1	16550000	16600000	0.989909	chr1	16550000	16600000	0.963771
chr1	7700000	7750000	-1.23327	chr1	7700000	7750000	-1.17026		chr10	89400000	89450000	-0.00384477	chr10	89400000	89450000	0.0681321		chr1	192550000	192600000	0.08509	chr1	192550000	192600000	-0.378535		chr1	16600000	16650000	1.18705	chr1	16600000	16650000	1.15911
chr1	7750000	7800000	-1.23772	chr1	7750000	7800000	-1.18398		chr10	100550000	100600000	-0.0123999	chr10	100550000	100600000	0.133102		chr1	192600000	192650000	0.167686	chr1	192600000	192650000	-0.214956		chr1	16650000	16700000	1.0836	chr1	16650000	16700000	1.08275
chr1	7800000	7850000	-1.26527	chr1	7800000	7850000	-1.22289		chr10	108350000	108400000	-0.00421439	chr10	108350000	108400000	0.213962		chr1	193450000	193500000	0.472634	chr1	193450000	193500000	-0.0642581		chr1	16700000	16750000	0.594605	chr1	16700000	16750000	0.555302
chr1	7850000	7900000	-1.25666	chr1	7850000	7900000	-1.24336		chr10	110700000	110750000	-0.000916227	chr10	110700000	110750000	0.0124347		chr1	193500000	193550000	0.476802	chr1	193500000	193550000	-0.0983791		chr1	20750000	20800000	0.349319	chr1	20750000	20800000	0.142477
chr1	7900000	7950000	-1.23177	chr1	7900000	7950000	-1.24468		chr10	115150000	115200000	-0.234296	chr10	115150000	115200000	0.08245		chr1	193550000	193600000	0.531444	chr1	193550000	193600000	-0.0972345		chr1	20800000	20850000	0.625821	chr1	20800000	20850000	0.579593
chr1	7950000	8000000	-1.25029	chr1	7950000	8000000	-1.27303		chr10	115500000	115550000	-0.00847549	chr10	115500000	115550000	0.134056		chr1	193600000	193650000	0.428892	chr1	193600000	193650000	-0.214238		chr1	20850000	20900000	0.649837	chr1	20850000	20900000	0.690669
chr1	8000000	8050000	-1.25591	chr1	8000000	8050000	-1.28941		chr10	116650000	116700000	-0.209177	chr10	116650000	116700000	0.0928831		chr1	193650000	193700000	0.340561	chr1	193650000	193700000	-0.319984		chr1	20900000	20950000	0.943713	chr1	20900000	20950000	1.01791
chr1	8050000	8100000	-1.27851	chr1	8050000	8100000	-1.28074		chr10	116800000	116850000	-0.0689485	chr10	116800000	116850000	0.139043		chr1	193700000	193750000	0.221514	chr1	193700000	193750000	-0.39695		chr1	20950000	21000000	1.23144	chr1	20950000	21000000	1.25414
chr1	8100000	8150000	-1.26029	chr1	8100000	8150000	-1.27645		chr10	116850000	116900000	-0.01825	chr10	116850000	116900000	0.269913		chr1	193850000	193900000	0.086043	chr1	193850000	193900000	-0.504078		chr1	21000000	21050000	1.30705	chr1	21000000	21050000	1.2932
chr1	8150000	8200000	-1.2372	chr1	8150000	8200000	-1.26411		chr10	118350000	118400000	-0.154749	chr10	118350000	118400000	0.007406		chr1	193900000	193950000	0.0367693	chr1	193900000	193950000	-0.544107		chr1	21050000	21100000	1.20291	chr1	21050000	21100000	1.2293
chr1	8200000	8250000	-1.26481	chr1	8200000	8250000	-1.24363		chr10	121050000	121100000	-0.200264	chr10	121050000	121100000	0.0936168		chr1	194150000	194200000	0.0364183	chr1	194150000	194200000	-0.44351		chr1	21100000	21150000	0.955583	chr1	21100000	21150000	1.01156
chr1	8250000	8300000	-1.26294	chr1	8250000	8300000	-1.20976		chr10	121200000	121250000	-0.270517	chr10	121200000	121250000	0.103704		chr1	194200000	194250000	0.102106	chr1	194200000	194250000	-0.319029		chr1	21150000	21200000	0.577643	chr1	21150000	21200000	0.718793
chr1	8300000	8350000	-1.2538	chr1	8300000	8350000	-1.22985		chr10	121950000	122000000	-0.0972788	chr10	121950000	122000000	0.281731		chr1	194250000	194300000	0.105014	chr1	194250000	194300000	-0.402491		chr1	21200000	21250000	0.301719	chr1	21200000	21250000	0.516855
chr1	8350000	8400000	-1.24182	chr1	8350000	8400000	-1.25519		chr10	122100000	122150000	-0.25098	chr10	122100000	122150000	0.0916949		chr1	194300000	194350000	0.109839	chr1	194300000	194350000	-0.381883		chr1	21250000	21300000	0.0489292	chr1	21250000	21300000	0.179865
chr1	8400000	8450000	-1.26324	chr1	8400000	8450000	-1.23645		chr10	122550000	122600000	-0.405612	chr10	122550000	122600000	0.0404187		chr1	194350000	194400000	0.14969	chr1	194350000	194400000	-0.281024		chr1	23150000	23200000	0.0420269	chr1	23150000	23200000	0.106835
chr1	8450000	8500000	-1.27439	chr1	8450000	8500000	-1.17856		chr10	122650000	122700000	-0.364668	chr10	122650000	122700000	0.0342908		chr1	194400000	194450000	0.148365	chr1	194400000	194450000	-0.247319		chr1	23200000	23250000	0.620644	chr1	23200000	23250000	0.62055
chr1	8500000	8550000	-1.25916	chr1	8500000	8550000	-1.20232		chr10	122700000	122750000	-0.00817402	chr10	122700000	122750000	0.380132		chr1	194450000	194500000	0.14917	chr1	194450000	194500000	-0.309006		chr1	23250000	23300000	0.714621	chr1	23250000	23300000	0.750111
chr1	8550000	8600000	-1.24679	chr1	8550000	8600000	-1.21434		chr10	126050000	126100000	-0.199142	chr10	126050000	126100000	0.0367827		chr1	194500000	194550000	0.298391	chr1	194500000	194550000	-0.170992		chr1	23300000	23350000	0.388752	chr1	23300000	23350000	0.456664
chr1	8600000	8650000	-1.20992	chr1	8600000	8650000	-1.18709		chr10	126100000	126150000	-0.0975128	chr10	126100000	126150000	0.160178		chr1	195200000	195250000	0.00932895	chr1	195200000	195250000	-0.0980934		chr1	23350000	23400000	0.46549	chr1	23350000	23400000	0.50163
chr1	8650000	8700000	-1.16368	chr1	8650000	8700000	-1.16703		chr11	3050000	3100000	-0.754549	chr11	3050000	3100000	0.310156		chr10	16450000	16500000	0.126355	chr10	16450000	16500000	-0.0763919		chr1	23400000	23450000	0.147314	chr1	23400000	23450000	0.177206
chr1	8700000	8750000	-1.17193	chr1	8700000	8750000	-1.13191		chr11	6650000	6700000	-0.06513	chr11	6650000	6700000	0.0269519		chr10	16650000	16700000	0.101389	chr10	16650000	16700000	-0.0540941		chr1	23800000	23850000	0.204501	chr1	23800000	23850000	0.0531407
chr1	8750000	8800000	-1.20297	chr1	8750000	8800000	-1.06803		chr11	8750000	8800000	-0.19498	chr11	8750000	8800000	0.068408		chr10	16750000	16800000	0.0304581	chr10	16750000	16800000	-0.129251		chr1	23850000	23900000	0.774929	chr1	23850000	23900000	0.630974
chr1	8800000	8850000	-1.17412	chr1	8800000	8850000	-1.0182		chr11	16650000	16700000	-0.0696941	chr11	16650000	16700000	0.100094		chr10	16800000	16850000	0.0798979	chr10	16800000	16850000	-0.156961		chr1	23900000	23950000	0.854076	chr1	23900000	23950000	0.776442
chr1	8850000	8900000	-1.15229	chr1	8850000	8900000	-1.06491		chr11	16950000	17000000	-0.0290786	chr11	16950000	17000000	0.084104		chr10	16900000	16950000	0.0315016	chr10	16900000	16950000	-0.112759		chr1	23950000	24000000	0.771543	chr1	23950000	24000000	0.747437
chr1	8900000	8950000	-1.14307	chr1	8900000	8950000	-1.02868		chr11	20900000	20950000	-0.0319973	chr11	20900000	20950000	0.356688		chr10	22550000	22600000	0.0146696	chr10	22550000	22600000	-0.0674018		chr1	24000000	24050000	0.718646	chr1	24000000	24050000	0.725717
chr1	8950000	9000000	-1.14323	chr1	8950000	9000000	-1.04083		chr11	20950000	21000000	-0.353259	chr11	20950000	21000000	0.0817269		chr10	23350000	23400000	0.138876	chr10	23350000	23400000	-0.0500676		chr1	24050000	24100000	0.716321	chr1	24050000	24100000	0.69648
chr1	9000000	9050000	-1.1363	chr1	9000000	9050000	-1.09738		chr11	21000000	21050000	-0.120516	chr11	21000000	21050000	0.191005		chr10	25050000	25100000	0.150144	chr10	25050000	25100000	-0.0617288		chr1	24100000	24150000	0.510268	chr1	24100000	24150000	0.466729
chr1	9050000	9100000	-1.10777	chr1	9050000	9100000	-1.10093		chr11	21400000	21450000	-0.16244	chr11	21400000	21450000	0.193913		chr10	26250000	26300000	0.187581	chr10	26250000	26300000	-0.0544675		chr1	24600000	24650000	0.483198	chr1	24600000	24650000	0.21131
chr1	9100000	9150000	-1.10459	chr1	9100000	9150000	-1.06807		chr11	22300000	22350000	-0.146245	chr11	22300000	22350000	0.0923611		chr10	26500000	26550000	0.0484355	chr10	26500000	26550000	-0.122784		chr1	24650000	24700000	0.844722	chr1	24650000	24700000	0.764735
chr1	9150000	9200000	-1.01602	chr1	9150000	9200000	-0.988619		chr11	22450000	22500000	-0.121908	chr11	22450000	22500000	0.0119393		chr10	26650000	26700000	0.0661213	chr10	26650000	26700000	-0.149001		chr1	24700000	24750000	0.791569	chr1	24700000	24750000	0.738229
chr1	9200000	9250000	-0.91037	chr1	9200000	9250000	-0.913636		chr11	22500000	22550000	-0.220528	chr11	22500000	22550000	0.00454017		chr10	27200000	27250000	0.519282	chr10	27200000	27250000	-0.0621753		chr1	24750000	24800000	0.160307	chr1	24750000	24800000	0.102415
chr1	9250000	9300000	-0.928653	chr1	9250000	9300000	-0.990996		chr11	22550000	22600000	-0.199654	chr11	22550000	22600000	0.0487642		chr10	27250000	27300000	0.499447	chr10	27250000	27300000	-0.00574925		chr1	30750000	30800000	0.238321	chr1	30750000	30800000	0.340411
chr1	9300000	9350000	-1.01913	chr1	9300000	9350000	-1.00473		chr11	22750000	22800000	-0.0513789	chr11	22750000	22800000	0.192889		chr10	27500000	27550000	0.264278	chr10	27500000	27550000	-0.0238752		chr1	30800000	30850000	0.772736	chr1	30800000	30850000	0.868318
chr1	9350000	9400000	-1.03377	chr1	9350000	9400000	-0.967048		chr11	23050000	23100000	-0.0369987	chr11	23050000	23100000	0.120814		chr10	27650000	27700000	0.173488	chr10	27650000	27700000	-0.0426706		chr1	30850000	30900000	0.885643	chr1	30850000	30900000	1.02566
chr1	9400000	9450000	-0.930685	chr1	9400000	9450000	-0.907289		chr11	23550000	23600000	-0.115951	chr11	23550000	23600000	0.0355544		chr10	43700000	43750000	0.362134	chr10	43700000	43750000	-0.0443126		chr1	30900000	30950000	0.948855	chr1	30900000	30950000	1.07229
chr1	9450000	9500000	-0.65653	chr1	9450000	9500000	-0.600176		chr11	23700000	23750000	-0.0106942	chr11	23700000	23750000	0.19872		chr10	43750000	43800000	0.122834	chr10	43750000	43800000	-0.172982		chr1	30950000	31000000	0.842728	chr1	30950000	31000000	0.914662
chr1	10300000	10350000	-0.577291	chr1	10300000	10350000	-0.627951		chr11	23750000	23800000	-0.183246	chr11	23750000	23800000	0.0135342		chr10	43800000	43850000	0.0331457	chr10	43800000	43850000	-0.188482		chr1	31000000	31050000	0.528289	chr1	31000000	31050000	0.533681
chr1	10350000	10400000	-0.829146	chr1	10350000	10400000	-0.877349		chr11	29600000	29650000	-0.060223	chr11	29600000	29650000	0.00664087		chr10	44000000	44050000	0.691525	chr10	44000000	44050000	-0.0265801		chr1	31050000	31100000	0.37256	chr1	31050000	31100000	0.283849
chr1	10400000	10450000	-0.942811	chr1	10400000	10450000	-0.973373		chr11	30050000	30100000	-0.0168591	chr11	30050000	30100000	0.11934		chr10	44050000	44100000	0.480299	chr10	44050000	44100000	-0.244161		chr1	31100000	31150000	0.17315	chr1	31100000	31150000	0.153567
chr1	10450000	10500000	-0.871407	chr1	10450000	10500000	-1.02844		chr11	30600000	30650000	-0.12172	chr11	30600000	30650000	0.0152356		chr10	44100000	44150000	0.506929	chr10	44100000	44150000	-0.227166		chr1	33550000	33600000	0.0839499	chr1	33550000	33600000	0.0738329
chr1	10500000	10550000	-0.87492	chr1	10500000	10550000	-1.08458		chr11	30900000	30950000	-0.0701666	chr11	30900000	30950000	0.0101893		chr10	44150000	44200000	0.358104	chr10	44150000	44200000	-0.154434		chr1	33600000	33650000	0.641164	chr1	33600000	33650000	0.613495
chr1	10550000	10600000	-0.80185	chr1	10550000	10600000	-1.02676		chr11	31650000	31700000	-0.014094	chr11	31650000	31700000	0.0913762		chr10	45150000	45200000	0.000217531	chr10	45150000	45200000	-0.2714		chr1	33650000	33700000	1.10998	chr1	33650000	33700000	1.10233
chr1	10600000	10650000	-0.722095	chr1	10600000	10650000	-0.971913		chr11	32750000	32800000	-0.0664028	chr11	32750000	32800000	0.157279		chr10	45300000	45350000	0.0783719	chr10	45300000	45350000	-0.583464		chr1	33700000	33750000	1.26201	chr1	33700000	33750000	1.2763
chr1	10650000	10700000	-0.656585	chr1	10650000	10700000	-0.914179		chr11	33050000	33100000	-0.301759	chr11	33050000	33100000	0.0327175		chr10	53250000	53300000	0.00792266	chr10	53250000	53300000	-0.0162166		chr1	33750000	33800000	1.31296	chr1	33750000	33800000	1.32479
chr1	10700000	10750000	-0.608495	chr1	10700000	10750000	-0.829386		chr11	33150000	33200000	-0.0366514	chr11	33150000	33200000	0.0992759		chr10	88550000	88600000	0.095654	chr10	88550000	88600000	-0.341775		chr1	33800000	33850000	1.2857	chr1	33800000	33850000	1.21898
chr1	10750000	10800000	-0.529545	chr1	10750000	10800000	-0.807989		chr11	35750000	35800000	-0.153264	chr11	35750000	35800000	0.0116703		chr10	88600000	88650000	0.0223295	chr10	88600000	88650000	-0.454235		chr1	33850000	33900000	1.31877	chr1	33850000	33900000	1.22611
chr1	10800000	10850000	-0.193736	chr1	10800000	10850000	-0.611676		chr11	35800000	35850000	-0.0262946	chr11	35800000	35850000	0.101541		chr10	88650000	88700000	0.11108	chr10	88650000	88700000	-0.231739		chr1	33900000	33950000	1.36537	chr1	33900000	33950000	1.2939
chr1	11150000	11200000	-0.0551537	chr1	11150000	11200000	-0.389926		chr11	43450000	43500000	-0.0624405	chr11	43450000	43500000	0.0399554		chr10	89800000	89850000	0.0966425	chr10	89800000	89850000	-0.0248868		chr1	33950000	34000000	1.41745	chr1	33950000	34000000	1.35508
chr1	11200000	11250000	-0.0813278	chr1	11200000	11250000	-0.350441		chr11	45000000	45050000	-0.0379029	chr11	45000000	45050000	0.334257		chr10	97850000	97900000	0.126477	chr10	97850000	97900000	-0.0299991		chr1	34000000	34050000	1.4734	chr1	34000000	34050000	1.45785
chr1	11250000	11300000	-0.224563	chr1	11250000	11300000	-0.414616		chr11	45050000	45100000	-0.333083	chr11	45050000	45100000	0.121149		chr10	97900000	97950000	0.0855888	chr10	97900000	97950000	-0.0506711		chr1	34050000	34100000	1.46283	chr1	34050000	34100000	1.4367
chr1	11300000	11350000	-0.476247	chr1	11300000	11350000	-0.644501		chr11	45100000	45150000	-0.419691	chr11	45100000	45150000	0.0780644		chr10	97950000	98000000	0.0996923	chr10	97950000	98000000	-0.0609339		chr1	34100000	34150000	1.46951	chr1	34100000	34150000	1.47399
chr1	11350000	11400000	-0.643874	chr1	11350000	11400000	-0.746623		chr11	45150000	45200000	-0.382717	chr11	45150000	45200000	0.148658		chr10	99900000	99950000	0.0410335	chr10	99900000	99950000	-0.184777		chr1	34150000	34200000	1.48872	chr1	34150000	34200000	1.52432
[truncated: 25,047 more rows]

## Sheet: TAD boundary list
Supplementary Table S5. Hi-C analysis in Ctrl and YY1 dKO MuSC.
TAD boundary list
Ctrl				dKO
Chr	Start	End		Chr	Start	End
chr1	3000000	3020000		chr1	3000000	3020000
chr1	3190000	3210000		chr1	3210000	3230000
[truncated: 13,604 more rows]
