# Supplementary material for: Skeletal muscle stem cells modulate niche function in Duchenne muscular dystrophy mouse through YY1-CCL5 axis
Source: Nat Commun. 2025 Feb 3;16:1324. doi: 10.1038/s41467-025-56474-w (PMC11790879; doi:10.1038/s41467-025-56474-w)
Supplement: Supplementary file 10 — Source Data [file 41467_2025_56474_MOESM10_ESM.xlsx]

## Sheet: Figure 1
A
		18S				YY1
YY1		CT1	CT2	CT3	CTA	CT1	CT2	CT3	CTA	18s-V1-1	18s-V1-2	18s-V1-3	Average
	Ctrl1	12.52	12.53	13.18	12.7433	24.76	24.69	24.62	24.69	0.000253335	0.000253335	0.000359929	0.000288866
	dKO1	14.29	14.14	14.24	14.2233	32.09	29.56	34.2	31.95	4.61043e-06	2.41659e-05	9.80486e-07	9.91895e-06
	Ctrl2	13.57	13.49	13.47	13.51	25.09	24.97	25.17	25.0767	0.000329675	0.000354974	0.000300572	0.000328407
	dKO2	14.6	14.78	14.88	14.7533	32.23	32.13	31.2	31.8533	7.11848e-06	5.87627e-06	1.22234e-05	8.40604e-06
	Ctrl3	13.45	13.55	13.5	13.5	24.71	24.74	24.66	24.7033	0.000424093	0.00041345	0.000437024	0.000424855
	dKO3	14.94	15.02	14.87	14.9433	29.11	28.81	29.28	29.0667	5.60342e-05	6.69449e-05	4.59365e-05	5.63052e-05
	Ctrl4	13.19	13.17	13.02	13.1267	25.77	25.26	25.3	25.4433	0.000156307	0.000222588	0.000201072	0.000193322
	dKO4	12.8	12.61	12.54	12.65	30.45	30.58	30.34	30.4567	4.38194e-06	4.00435e-06	4.38194e-06	4.25607e-06
	Ctrl5	13.02	12.99	12.91	12.9733	25.61	25.44	25.51	25.52	0.000157031	0.000176669	0.000161073	0.000164924
	dKO5	13.52	13.4	13.51	13.4767	30.97	30.94	30.79	30.9	5.41978e-06	5.53366e-06	6.2835e-06	5.74565e-06
Paired		1	2	3	4	5	P
	Ctrl	1	1	1	1	1
	dKO	0.0343375	0.0255964	0.132528	0.0220154	0.0348382	1.37739e-06
C
E
	0-200	200-400	400-600	600-800	800-1000	1000-1200	1200-1400	1400-1600	1600-1800	1800-2000	2000-2200	2200-2400	2400-2600	2600-2800	2800-3000	3000+	total		0-200	200-400	400-600	600-800	800-1000	1000-1200	1200-1400	1400-1600	1600-1800	1800-2000	2000-2200	2200-2400	2400-2600	2600-2800	2800-3000	3000+	0-200	200-400	400-600	600-800	800-1000	1000-1200	1200-1400	1400-1600	1600-1800	1800-2000	2000-2200	2200-2400	2400-2600	2600-2800	2800-3000
DP-Ctrl1	27	36	27	11	12	4	3	0	0	0	0	0	0	0	0	2	122		0.221311	0.295082	0.221311	0.0901639	0.0983607	0.0327869	0.0245902	0	0	0	0	0	0	0	0	0.0163934	0.219073	0.244667	0.138281	0.0973278	0.0783925	0.0487418	0.0544091	0.0235308	0.0215529	0.0209793	0.00780728	0.0082526	0.0095771	0.00447411	0.00472441
	38	34	20	8	16	9	13	5	4	4	4	2	2	0	0	4	163		0.233129	0.208589	0.122699	0.0490798	0.0981595	0.0552147	0.0797546	0.0306748	0.0245399	0.0245399	0.0245399	0.0122699	0.0122699	0	0	0.0245399
	32	32	17	21	8	11	11	3	4	4	1	2	2	1	0	2	151		0.211921	0.211921	0.112583	0.139073	0.0529801	0.0728477	0.0728477	0.0198675	0.0264901	0.0264901	0.00662252	0.013245	0.013245	0.00662252	0	0.013245
	20	30	13	13	8	8	7	6	3	6	1	2	2	2	3	3	127		0.15748	0.23622	0.102362	0.102362	0.0629921	0.0629921	0.0551181	0.0472441	0.023622	0.0472441	0.00787402	0.015748	0.015748	0.015748	0.023622	0.023622
	41	41	20	16	12	3	6	3	5	1	0	0	1	0	0	2	151		0.271523	0.271523	0.13245	0.10596	0.0794702	0.0198675	0.0397351	0.0198675	0.0331126	0.00662252	0	0	0.00662252	0	0	0.013245
DP-Ctrl2	24	21	16	16	21	4	7	3	5	0	1	0	0	1	1	3	123		0.195122	0.170732	0.130081	0.130081	0.170732	0.0325203	0.0569106	0.0243902	0.0406504	0	0.00813008	0	0	0.00813008	0.00813008	0.0243902	0.21061	0.212369	0.118623	0.101868	0.111517	0.0531352	0.055712	0.0338808	0.0421802	0.00394584	0.00850766	0.00363636	0.00981773	0.00668947	0.005246
	28	19	10	13	10	7	3	5	5	1	1	2	2	0	1	3	110		0.254545	0.172727	0.0909091	0.118182	0.0909091	0.0636364	0.0272727	0.0454545	0.0454545	0.00909091	0.00909091	0.0181818	0.0181818	0	0.00909091	0.0272727
	20	22	11	9	10	4	10	7	7	0	2	0	1	2	1	5	111		0.18018	0.198198	0.0990991	0.0810811	0.0900901	0.036036	0.0900901	0.0630631	0.0630631	0	0.018018	0	0.00900901	0.018018	0.00900901	0.045045
	23	29	17	13	18	11	7	5	7	0	1	0	3	1	0	2	137		0.167883	0.211679	0.124088	0.0948905	0.131387	0.080292	0.0510949	0.0364964	0.0510949	0	0.00729927	0	0.0218978	0.00729927	0	0.0145985
	24	29	14	8	7	5	5	0	1	1	0	0	0	0	0	0	94		0.255319	0.308511	0.148936	0.0851064	0.0744681	0.0531915	0.0531915	0	0.0106383	0.0106383	0	0	0	0	0	0
DP-Ctrl3	41	30	24	9	11	6	3	4	6	0	3	1	0	2	0	2	142		0.288732	0.211268	0.169014	0.0633803	0.0774648	0.0422535	0.0211268	0.028169	0.0422535	0	0.0211268	0.00704225	0	0.0140845	0	0.0140845	0.194124	0.257206	0.142776	0.0620024	0.0688764	0.0457168	0.0527069	0.035525	0.0269143	0.0297884	0.0252401	0.0123188	0.0076605	0.00621283	0.00477524
	24	29	15	8	7	6	7	5	3	3	3	3	0	1	1	8	123		0.195122	0.235772	0.121951	0.0650407	0.0569106	0.0487805	0.0569106	0.0406504	0.0243902	0.0243902	0.0243902	0.0243902	0	0.00813008	0.00813008	0.0650407
	21	45	17	11	8	5	9	5	6	6	4	2	1	0	1	4	145		0.144828	0.310345	0.117241	0.0758621	0.0551724	0.0344828	0.062069	0.0344828	0.0413793	0.0413793	0.0275862	0.0137931	0.00689655	0	0.00689655	0.0275862
	29	35	23	7	10	9	7	4	0	4	0	1	3	0	0	1	133		0.218045	0.263158	0.172932	0.0526316	0.075188	0.0676692	0.0526316	0.0300752	0	0.0300752	0	0.0075188	0.0225564	0	0	0.0075188
	14	30	15	6	9	4	8	5	3	6	6	1	1	1	1	3	113		0.123894	0.265487	0.132743	0.0530973	0.079646	0.0353982	0.0707965	0.0442478	0.0265487	0.0530973	0.0530973	0.00884956	0.00884956	0.00884956	0.00884956	0.0265487
DP-Ctrl4	45	45	21	16	8	8	3	2	5	4	1	0	0	1	0	2	161		0.279503	0.279503	0.130435	0.0993789	0.0496894	0.0496894	0.0186335	0.0124224	0.0310559	0.0248447	0.00621118	0	0	0.00621118	0	0.0124224	0.270445	0.259522	0.120694	0.101637	0.0734758	0.0529159	0.0287867	0.0279518	0.0229537	0.00793191	0.00997592	0.0013245	0.00296296	0.00436306	0
	34	40	23	15	8	11	3	6	7	0	0	0	0	0	0	3	150		0.226667	0.266667	0.153333	0.1	0.0533333	0.0733333	0.02	0.04	0.0466667	0	0	0	0	0	0	0.02
	49	30	20	14	13	6	4	6	2	0	3	1	0	0	0	3	151		0.324503	0.198675	0.13245	0.0927152	0.0860927	0.0397351	0.0264901	0.0397351	0.013245	0	0.0198675	0.00662252	0	0	0	0.0198675
	35	37	12	17	13	6	4	2	1	2	1	0	2	1	0	2	135		0.259259	0.274074	0.0888889	0.125926	0.0962963	0.0444444	0.0296296	0.0148148	0.00740741	0.0148148	0.00740741	0	0.0148148	0.00740741	0	0.0148148
	32	34	12	11	10	7	6	4	2	0	2	0	0	1	0	1	122		0.262295	0.278689	0.0983607	0.0901639	0.0819672	0.057377	0.0491803	0.0327869	0.0163934	0	0.0163934	0	0	0.00819672	0	0.00819672
DP-Ctrl5	36	52	17	10	4	7	4	3	5	4	1	2	1	1	1	2	150		0.24	0.346667	0.113333	0.0666667	0.0266667	0.0466667	0.0266667	0.02	0.0333333	0.0266667	0.00666667	0.0133333	0.00666667	0.00666667	0.00666667	0.0133333	0.271072	0.280823	0.164315	0.0772324	0.0533869	0.0282059	0.0315917	0.0201298	0.0229414	0.0102796	0.00744444	0.0103907	0.00307246	0.00355556	0.00294624
	23	23	15	3	5	4	2	5	2	0	2	2	0	1	0	3	90		0.255556	0.255556	0.166667	0.0333333	0.0555556	0.0444444	0.0222222	0.0555556	0.0222222	0	0.0222222	0.0222222	0	0.0111111	0	0.0333333
	31	42	13	14	6	1	4	1	3	2	1	1	0	0	0	1	120		0.258333	0.35	0.108333	0.116667	0.05	0.00833333	0.0333333	0.00833333	0.025	0.0166667	0.00833333	0.00833333	0	0	0	0.00833333
	39	28	30	7	7	3	4	1	1	1	0	1	0	0	1	1	124		0.314516	0.225806	0.241935	0.0564516	0.0564516	0.0241935	0.0322581	0.00806452	0.00806452	0.00806452	0	0.00806452	0	0	0.00806452	0.00806452
	33	26	22	13	9	2	5	1	3	0	0	0	1	0	0	0	115		0.286957	0.226087	0.191304	0.113043	0.0782609	0.0173913	0.0434783	0.00869565	0.026087	0	0	0	0.00869565	0	0	0
DP-dKO1	19	22	22	15	3	5	0	0	0	1	0	0	0	0	1	4	92		0.206522	0.23913	0.23913	0.163043	0.0326087	0.0543478	0	0	0	0.0108696	0	0	0	0	0.0108696	0.0434783	0.243774	0.221057	0.163438	0.0956136	0.0739212	0.0670275	0.0281009	0.0153759	0.013097	0.0111043	0.00625	0.00883976	0.00210526	0	0.00682508
	24	15	7	8	8	6	3	3	2	2	0	2	0	0	2	4	86		0.27907	0.174419	0.0813953	0.0930233	0.0930233	0.0697674	0.0348837	0.0348837	0.0232558	0.0232558	0	0.0232558	0	0	0.0232558	0.0465116
	21	18	15	9	7	8	5	3	1	1	0	1	1	0	0	5	95		0.221053	0.189474	0.157895	0.0947368	0.0736842	0.0842105	0.0526316	0.0315789	0.0105263	0.0105263	0	0.0105263	0.0105263	0	0	0.0526316
	27	28	12	5	8	4	2	0	1	1	0	0	0	0	0	4	92		0.293478	0.304348	0.130435	0.0543478	0.0869565	0.0434783	0.0217391	0	0.0108696	0.0108696	0	0	0	0	0	0.0434783
	21	19	20	7	8	8	3	1	2	0	3	1	0	0	0	3	96		0.21875	0.197917	0.208333	0.0729167	0.0833333	0.0833333	0.03125	0.0104167	0.0208333	0	0.03125	0.0104167	0	0	0	0.03125
DP-dKO2	11	11	4	6	5	1	1	1	0	0	0	0	0	0	0	2	42		0.261905	0.261905	0.0952381	0.142857	0.119048	0.0238095	0.0238095	0.0238095	0	0	0	0	0	0	0	0.047619	0.234932	0.200966	0.111056	0.126929	0.0804751	0.0464535	0.0551671	0.0391275	0.033966	0.00505051	0.003663	0	0.010101	0.003663	0.00505051
	14	8	7	7	3	4	5	4	6	1	0	0	2	0	1	4	66		0.212121	0.121212	0.106061	0.106061	0.0454545	0.0606061	0.0757576	0.0606061	0.0909091	0.0151515	0	0	0.030303	0	0.0151515	0.0606061
	21	20	12	12	7	5	6	3	1	0	1	0	0	1	0	2	91		0.230769	0.21978	0.131868	0.131868	0.0769231	0.0549451	0.0659341	0.032967	0.010989	0	0.010989	0	0	0.010989	0	0.021978
DP-dKO3	18	11	13	4	5	3	0	2	1	1	1	4	0	0	0	4	67		0.268657	0.164179	0.19403	0.0597015	0.0746269	0.0447761	0	0.0298507	0.0149254	0.0149254	0.0149254	0.0597015	0	0	0	0.0597015	0.241265	0.251494	0.139911	0.0656998	0.0899591	0.031462	0.0212256	0.0310865	0.0206985	0.0186891	0.011807	0.0225321	0.00705202	0.00332133	0.0053307
	22	30	17	7	14	2	2	3	3	2	2	3	1	0	1	4	113		0.19469	0.265487	0.150442	0.0619469	0.123894	0.0176991	0.0176991	0.0265487	0.0265487	0.0176991	0.0176991	0.0265487	0.00884956	0	0.00884956	0.0353982
	37	39	19	10	8	1	2	2	2	1	0	0	0	0	1	3	125		0.296	0.312	0.152	0.08	0.064	0.008	0.016	0.016	0.016	0.008	0	0	0	0	0.008	0.024
	34	47	14	10	16	7	2	5	1	2	1	1	1	1	0	5	147		0.231293	0.319728	0.0952381	0.0680272	0.108844	0.047619	0.0136054	0.0340136	0.00680272	0.0136054	0.00680272	0.00680272	0.00680272	0.00680272	0	0.0340136
	22	20	11	6	8	4	6	5	4	4	2	2	2	1	1	4	102		0.215686	0.196078	0.107843	0.0588235	0.0784314	0.0392157	0.0588235	0.0490196	0.0392157	0.0392157	0.0196078	0.0196078	0.0196078	0.00980392	0.00980392	0.0392157
DP-dKO4	24	37	14	7	6	3	3	1	0	0	0	1	1	0	1	3	101		0.237624	0.366337	0.138614	0.0693069	0.0594059	0.029703	0.029703	0.00990099	0	0	0	0.00990099	0.00990099	0	0.00990099	0.029703	0.281597	0.286531	0.130698	0.0647904	0.0385485	0.0279713	0.0402272	0.024576	0.0170597	0.0113344	0.00733678	0.00990337	0.00492137	0.00505495	0.014058
	18	27	8	4	2	3	1	1	1	1	0	0	0	1	1	2	70		0.257143	0.385714	0.114286	0.0571429	0.0285714	0.0428571	0.0142857	0.0142857	0.0142857	0.0142857	0	0	0	0.0142857	0.0142857	0.0285714
	28	25	13	1	2	3	10	5	3	2	0	1	0	0	2	3	98		0.285714	0.255102	0.132653	0.0102041	0.0204082	0.0306122	0.102041	0.0510204	0.0306122	0.0204082	0	0.0102041	0	0	0.0204082	0.0306122
	29	24	11	5	5	2	1	3	1	2	2	0	0	1	1	4	91		0.318681	0.263736	0.120879	0.0549451	0.0549451	0.021978	0.010989	0.032967	0.010989	0.021978	0.021978	0	0	0.010989	0.010989	0.043956
	21	11	10	9	2	1	3	1	2	0	1	2	1	0	1	3	68		0.308824	0.161765	0.147059	0.132353	0.0294118	0.0147059	0.0441176	0.0147059	0.0294118	0	0.0147059	0.0294118	0.0147059	0	0.0147059	0.0441176
DP-dKO5	27	13	7	4	3	1	3	2	1	1	1	1	0	2	1	3	70		0.385714	0.185714	0.1	0.0571429	0.0428571	0.0142857	0.0428571	0.0285714	0.0142857	0.0142857	0.0142857	0.0142857	0	0.0285714	0.0142857	0.0428571	0.380878	0.292348	0.110105	0.0349854	0.0190558	0.0196293	0.0248847	0.0106526	0.0144163	0.00285714	0.0131777	0.00702381	0.00877187	0.00879121	0.00949295
	28	29	13	1	3	0	1	2	0	0	0	0	1	0	1	2	81		0.345679	0.358025	0.160494	0.0123457	0.037037	0	0.0123457	0.0246914	0	0	0	0	0.0123457	0	0.0123457	0.0246914
	24	28	4	1	1	2	0	0	0	0	2	0	1	1	0	1	65		0.369231	0.430769	0.0615385	0.0153846	0.0153846	0.0307692	0	0	0	0	0.0307692	0	0.0153846	0.0153846	0	0.0153846
	24	16	9	3	0	2	3	0	1	0	0	0	1	0	0	3	62		0.387097	0.258065	0.145161	0.0483871	0	0.0322581	0.0483871	0	0.016129	0	0	0	0.016129	0	0	0.0483871
	20	11	4	2	0	1	1	0	2	0	1	1	0	0	1	4	48		0.416667	0.229167	0.0833333	0.0416667	0	0.0208333	0.0208333	0	0.0416667	0	0.0208333	0.0208333	0	0	0.0208333	0.0833333
TA-Ctrl1	25	9	7	1	3	4	2	2	0	0	1	1	0	0	0	2	57		0.438596	0.157895	0.122807	0.0175439	0.0526316	0.0701754	0.0350877	0.0350877	0	0	0.0175439	0.0175439	0	0	0	0.0350877	0.298154	0.227735	0.10005	0.0546311	0.0549716	0.0232536	0.0261187	0.0341162	0.00493753	0.0192232	0.00790438	0.0175503	0.0125077	0.00921856	0.00604396
	21	12	7	4	0	1	1	3	0	0	0	2	1	1	0	10	63		0.333333	0.190476	0.111111	0.0634921	0	0.015873	0.015873	0.047619	0	0	0	0.031746	0.015873	0.015873	0	0.15873
	25	24	4	5	8	0	1	1	1	1	0	0	1	0	0	2	73		0.342466	0.328767	0.0547945	0.0684932	0.109589	0	0.0136986	0.0136986	0.0136986	0.0136986	0	0	0.0136986	0	0	0.0273973
	15	14	7	6	5	1	6	5	1	4	2	0	3	1	1	20	91		0.164835	0.153846	0.0769231	0.0659341	0.0549451	0.010989	0.0659341	0.0549451	0.010989	0.043956	0.021978	0	0.032967	0.010989	0.010989	0.21978
	11	16	7	3	3	1	0	1	0	2	0	2	0	1	1	4	52		0.211538	0.307692	0.134615	0.0576923	0.0576923	0.0192308	0	0.0192308	0	0.0384615	0	0.0384615	0	0.0192308	0.0192308	0.0769231
TA-Ctrl2	38	13	10	4	4	8	5	8	5	8	8	2	0	2	3	13	131		0.290076	0.0992366	0.0763359	0.0305344	0.0305344	0.0610687	0.0381679	0.0610687	0.0381679	0.0610687	0.0610687	0.0152672	0	0.0152672	0.0229008	0.0992366	0.229199	0.115815	0.0610759	0.0503242	0.0645865	0.0506875	0.0439839	0.0514206	0.0630966	0.0501346	0.0450089	0.0231518	0.0147453	0.0233225	0.0126723
	38	17	8	9	10	5	3	12	7	5	3	2	2	3	2	11	137		0.277372	0.124088	0.0583942	0.0656934	0.0729927	0.0364964	0.0218978	0.0875912	0.0510949	0.0364964	0.0218978	0.0145985	0.0145985	0.0218978	0.0145985	0.080292
	26	12	7	6	6	4	4	5	9	10	7	3	1	4	3	9	116		0.224138	0.103448	0.0603448	0.0517241	0.0517241	0.0344828	0.0344828	0.0431034	0.0775862	0.0862069	0.0603448	0.0258621	0.00862069	0.0344828	0.0258621	0.0775862
	20	11	9	4	9	5	8	6	7	1	6	2	1	3	0	13	105		0.190476	0.104762	0.0857143	0.0380952	0.0857143	0.047619	0.0761905	0.0571429	0.0666667	0.00952381	0.0571429	0.0190476	0.00952381	0.0285714	0	0.12381
	20	18	3	8	10	9	6	1	10	7	3	5	5	2	0	15	122		0.163934	0.147541	0.0245902	0.0655738	0.0819672	0.0737705	0.0491803	0.00819672	0.0819672	0.057377	0.0245902	0.0409836	0.0409836	0.0163934	0	0.122951
TA-Ctrl3	36	10	6	3	3	4	4	3	2	2	5	7	2	3	2	9	101		0.356436	0.0990099	0.0594059	0.029703	0.029703	0.039604	0.039604	0.029703	0.019802	0.019802	0.049505	0.0693069	0.019802	0.029703	0.019802	0.0891089	0.257256	0.0975425	0.0477362	0.0335751	0.0339414	0.0630818	0.0531724	0.0309184	0.0531989	0.053384	0.028964	0.0494812	0.0245773	0.0355724	0.013758
	21	7	6	3	3	4	5	4	11	9	3	3	6	2	1	7	95		0.221053	0.0736842	0.0631579	0.0315789	0.0315789	0.0421053	0.0526316	0.0421053	0.115789	0.0947368	0.0315789	0.0315789	0.0631579	0.0210526	0.0105263	0.0736842
	3	7	2	1	0	4	4	0	2	4	1	1	0	3	0	10	42		0.0714286	0.166667	0.047619	0.0238095	0	0.0952381	0.0952381	0	0.047619	0.0952381	0.0238095	0.0238095	0	0.0714286	0	0.238095
	15	5	3	4	4	7	1	4	4	4	1	5	1	3	0	9	70		0.214286	0.0714286	0.0428571	0.0571429	0.0571429	0.1	0.0142857	0.0571429	0.0571429	0.0571429	0.0142857	0.0714286	0.0142857	0.0428571	0	0.128571
	33	6	2	2	4	3	5	2	2	0	2	4	2	1	3	7	78		0.423077	0.0769231	0.025641	0.025641	0.0512821	0.0384615	0.0641026	0.025641	0.025641	0	0.025641	0.0512821	0.025641	0.0128205	0.0384615	0.0897436
TA-Ctrl4	24	7	7	8	8	5	4	5	4	4	3	4	4	5	3	24	119		0.201681	0.0588235	0.0588235	0.0672269	0.0672269	0.0420168	0.0336134	0.0420168	0.0336134	0.0336134	0.0252101	0.0336134	0.0336134	0.0420168	0.0252101	0.201681	0.210916	0.078574	0.0759551	0.0934706	0.117093	0.0841043	0.0566624	0.0449527	0.0345503	0.0297501	0.0211416	0.0233413	0.0134944	0.0192818	0.0119989
	48	12	12	13	25	21	15	5	8	3	3	3	3	3	0	9	183		0.262295	0.0655738	0.0655738	0.0710383	0.136612	0.114754	0.0819672	0.0273224	0.0437158	0.0163934	0.0163934	0.0163934	0.0163934	0.0163934	0	0.0491803
	21	18	7	15	18	14	10	13	8	6	4	2	1	5	2	9	153		0.137255	0.117647	0.0457516	0.0980392	0.117647	0.0915033	0.0653595	0.0849673	0.0522876	0.0392157	0.0261438	0.0130719	0.00653595	0.0326797	0.0130719	0.0588235
	45	13	15	16	23	14	9	9	4	7	5	3	2	0	3	15	183		0.245902	0.0710383	0.0819672	0.0874317	0.125683	0.0765027	0.0491803	0.0491803	0.0218579	0.0382514	0.0273224	0.0163934	0.010929	0	0.0163934	0.0819672
	39	15	24	27	26	18	10	4	4	4	2	7	0	1	1	6	188		0.207447	0.0797872	0.12766	0.143617	0.138298	0.0957447	0.0531915	0.0212766	0.0212766	0.0212766	0.0106383	0.037234	0	0.00531915	0.00531915	0.0319149
TA-Ctrl5	36	9	9	13	23	11	8	7	8	4	3	6	0	2	0	15	154		0.233766	0.0584416	0.0584416	0.0844156	0.149351	0.0714286	0.0519481	0.0454545	0.0519481	0.025974	0.0194805	0.038961	0	0.012987	0	0.0974026	0.21293	0.092757	0.096251	0.0833466	0.113937	0.0724817	0.0479216	0.0507383	0.0297386	0.0278468	0.0197369	0.0248673	0.0133211	0.00804392	0.00559687
	27	12	5	11	13	10	5	5	3	5	3	6	4	2	2	27	140		0.192857	0.0857143	0.0357143	0.0785714	0.0928571	0.0714286	0.0357143	0.0357143	0.0214286	0.0357143	0.0214286	0.0428571	0.0285714	0.0142857	0.0142857	0.192857
	21	14	15	7	18	14	9	5	5	2	6	3	3	1	2	21	146		0.143836	0.0958904	0.10274	0.0479452	0.123288	0.0958904	0.0616438	0.0342466	0.0342466	0.0136986	0.0410959	0.0205479	0.0205479	0.00684932	0.0136986	0.143836
	42	15	18	19	17	9	7	14	5	7	1	1	2	1	0	6	164		0.256098	0.0914634	0.109756	0.115854	0.103659	0.054878	0.0426829	0.0853659	0.0304878	0.0426829	0.00609756	0.00609756	0.0121951	0.00609756	0	0.0365854
	45	25	33	17	19	13	9	10	2	4	2	3	1	0	0	6	189		0.238095	0.132275	0.174603	0.0899471	0.100529	0.0687831	0.047619	0.0529101	0.010582	0.021164	0.010582	0.015873	0.00529101	0	0	0.031746
TA-dKO1	16	13	3	3	6	8	9	4	4	2	6	1	1	1	0	17	94		0.170213	0.138298	0.0319149	0.0319149	0.0638298	0.0851064	0.0957447	0.0425532	0.0425532	0.0212766	0.0638298	0.0106383	0.0106383	0.0106383	0	0.180851	0.208023	0.149306	0.0703514	0.057435	0.0560746	0.0602998	0.0540395	0.0269976	0.0358927	0.0320022	0.0431607	0.021247	0.0271595	0.00985865	0.0119749
	21	16	15	7	6	9	6	1	4	3	4	2	2	0	3	3	102		0.205882	0.156863	0.147059	0.0686275	0.0588235	0.0882353	0.0588235	0.00980392	0.0392157	0.0294118	0.0392157	0.0196078	0.0196078	0	0.0294118	0.0294118
	16	11	3	2	2	3	1	1	2	2	3	3	2	0	1	7	59		0.271186	0.186441	0.0508475	0.0338983	0.0338983	0.0508475	0.0169492	0.0169492	0.0338983	0.0338983	0.0508475	0.0508475	0.0338983	0	0.0169492	0.118644
	21	10	7	5	6	2	5	1	2	3	3	1	5	1	0	14	86		0.244186	0.116279	0.0813953	0.0581395	0.0697674	0.0232558	0.0581395	0.0116279	0.0232558	0.0348837	0.0348837	0.0116279	0.0581395	0.0116279	0	0.162791
	11	11	3	7	4	4	3	4	3	3	2	1	1	2	1	14	74		0.148649	0.148649	0.0405405	0.0945946	0.0540541	0.0540541	0.0405405	0.0540541	0.0405405	0.0405405	0.027027	0.0135135	0.0135135	0.027027	0.0135135	0.189189
TA-dKO2	18	13	1	4	3	4	1	2	1	3	0	4	0	0	1	16	71		0.253521	0.183099	0.0140845	0.056338	0.0422535	0.056338	0.0140845	0.028169	0.0140845	0.0422535	0	0.056338	0	0	0.0140845	0.225352	0.206338	0.166842	0.0534047	0.0615949	0.0437951	0.0434392	0.0511828	0.040361	0.0492637	0.0188685	0.015081	0.0269485	0.0208355	0.0254228	0.0147529
	34	27	10	5	7	6	8	3	4	1	3	1	2	1	2	5	119		0.285714	0.226891	0.0840336	0.0420168	0.0588235	0.0504202	0.0672269	0.0252101	0.0336134	0.00840336	0.0252101	0.00840336	0.0168067	0.00840336	0.0168067	0.0420168
	6	7	3	8	3	2	2	4	4	1	0	1	2	3	1	8	55		0.109091	0.127273	0.0545455	0.145455	0.0545455	0.0363636	0.0363636	0.0727273	0.0727273	0.0181818	0	0.0181818	0.0363636	0.0545455	0.0181818	0.145455
	16	16	4	3	2	0	3	2	3	1	1	3	2	3	0	17	76		0.210526	0.210526	0.0526316	0.0394737	0.0263158	0	0.0394737	0.0263158	0.0394737	0.0131579	0.0131579	0.0394737	0.0263158	0.0394737	0	0.223684
	14	7	5	2	3	6	8	4	7	1	3	1	2	2	2	14	81		0.17284	0.0864198	0.0617284	0.0246914	0.037037	0.0740741	0.0987654	0.0493827	0.0864198	0.0123457	0.037037	0.0123457	0.0246914	0.0246914	0.0246914	0.17284
TA-dKO3	17	10	5	1	3	4	6	3	6	1	3	2	4	0	3	15	83		0.204819	0.120482	0.060241	0.0120482	0.0361446	0.0481928	0.0722892	0.0361446	0.0722892	0.0120482	0.0361446	0.0240964	0.0481928	0	0.0361446	0.180723	0.191782	0.166836	0.0610562	0.0338045	0.050088	0.0405158	0.0649224	0.0321094	0.0600582	0.023102	0.028703	0.0240826	0.0212812	0.017819	0.0338752
	14	9	4	1	5	6	4	2	5	3	1	3	1	0	4	16	78		0.179487	0.115385	0.0512821	0.0128205	0.0641026	0.0769231	0.0512821	0.025641	0.0641026	0.0384615	0.0128205	0.0384615	0.0128205	0	0.0512821	0.205128
	23	27	6	3	5	1	5	2	2	1	0	1	1	1	1	8	87		0.264368	0.310345	0.0689655	0.0344828	0.0574713	0.0114943	0.0574713	0.0229885	0.0229885	0.0114943	0	0.0114943	0.0114943	0.0114943	0.0114943	0.091954
	23	19	11	6	6	5	6	6	4	2	1	3	0	1	2	7	102		0.22549	0.186275	0.107843	0.0588235	0.0588235	0.0490196	0.0588235	0.0588235	0.0392157	0.0196078	0.00980392	0.0294118	0	0.00980392	0.0196078	0.0686275
	5	6	1	3	2	1	5	1	6	2	5	1	2	4	3	12	59		0.0847458	0.101695	0.0169492	0.0508475	0.0338983	0.0169492	0.0847458	0.0169492	0.101695	0.0338983	0.0847458	0.0169492	0.0338983	0.0677966	0.0508475	0.20339
TA-dKO4	15	7	5	4	5	3	1	1	1	0	1	2	0	1	2	15	63		0.238095	0.111111	0.0793651	0.0634921	0.0793651	0.047619	0.015873	0.015873	0.015873	0	0.015873	0.031746	0	0.015873	0.031746	0.238095	0.203825	0.172867	0.092183	0.0554253	0.0444017	0.0267357	0.0287112	0.0392125	0.0210046	0.0302356	0.0208242	0.0302616	0.00757503	0.017001	0.0243108
	16	16	7	7	4	0	3	3	1	7	3	6	0	1	3	17	94		0.170213	0.170213	0.0744681	0.0744681	0.0425532	0	0.0319149	0.0319149	0.0106383	0.0744681	0.0319149	0.0638298	0	0.0106383	0.0319149	0.180851
	22	19	7	8	5	3	3	7	4	1	2	1	1	3	2	9	97		0.226804	0.195876	0.0721649	0.0824742	0.0515464	0.0309278	0.0309278	0.0721649	0.0412371	0.0103093	0.0206186	0.0103093	0.0103093	0.0309278	0.0206186	0.0927835
	9	7	5	1	0	2	2	1	1	1	2	2	1	1	1	20	56		0.160714	0.125	0.0892857	0.0178571	0	0.0357143	0.0357143	0.0178571	0.0178571	0.0178571	0.0357143	0.0357143	0.0178571	0.0178571	0.0178571	0.357143
	23	27	15	4	5	2	3	6	2	5	0	1	1	1	2	6	103		0.223301	0.262136	0.145631	0.038835	0.0485437	0.0194175	0.0291262	0.0582524	0.0194175	0.0485437	0	0.00970874	0.00970874	0.00970874	0.0194175	0.0582524
TA-dKO5	14	8	2	2	6	1	4	2	0	0	3	3	1	1	2	12	61		0.229508	0.131148	0.0327869	0.0327869	0.0983607	0.0163934	0.0655738	0.0327869	0	0	0.0491803	0.0491803	0.0163934	0.0163934	0.0327869	0.196721	0.169941	0.144209	0.0553741	0.038397	0.0668116	0.0252507	0.0383126	0.0510948	0.0283561	0.0220387	0.0265108	0.0330973	0.0224842	0.0206826	0.028443
	9	9	2	4	7	2	2	2	2	0	1	1	2	1	1	19	64		0.140625	0.140625	0.03125	0.0625	0.109375	0.03125	0.03125	0.03125	0.03125	0	0.015625	0.015625	0.03125	0.015625	0.015625	0.296875
	8	7	6	2	3	0	1	3	2	2	1	3	0	2	5	17	62		0.129032	0.112903	0.0967742	0.0322581	0.0483871	0	0.016129	0.0483871	0.0322581	0.0322581	0.016129	0.0483871	0	0.0322581	0.0806452	0.274194
	13	9	2	1	3	5	5	6	4	3	1	3	2	2	1	16	76		0.171053	0.118421	0.0263158	0.0131579	0.0394737	0.0657895	0.0657895	0.0789474	0.0526316	0.0394737	0.0131579	0.0394737	0.0263158	0.0263158	0.0131579	0.210526
	14	17	7	4	3	1	1	5	2	3	3	1	3	1	0	13	78		0.179487	0.217949	0.0897436	0.0512821	0.0384615	0.0128205	0.0128205	0.0641026	0.025641	0.0384615	0.0384615	0.0128205	0.0384615	0.0128205	0	0.166667
F&G
	Nulei fiber	Total fiber	Percentage%	AV	AV fiber/area
Ctrl1	86	184	0.467391	0.463446	151.8
	78	163	0.478528
	64	129	0.496124
	77	175	0.44
	47	108	0.435185
Ctrl2	82	224	0.366071	0.396642	204.6
	71	228	0.311404
	72	166	0.433735
	77	164	0.469512
	97	241	0.40249
Ctrl3	26	111	0.234234	0.447319	158.2
	59	142	0.415493
	109	201	0.542289
	85	193	0.440415
	87	144	0.604167
Ctrl4	48	139	0.345324	0.478473	163.8
	86	179	0.480447
	87	169	0.514793
	72	154	0.467532
	104	178	0.58427
Ctrl5	77	119	0.647059	0.640054	144.5
	83	123	0.674797
	71	179	0.577236
	136	157	0.759777
	85	168	0.541401
dKO1	39	113	0.345133	0.343543	109
	44	125	0.352
	26	93	0.27957
	29	103	0.281553
	51	111	0.459459
dKO2	47	129	0.364341	0.33381	145.2
	50	165	0.30303
	48	163	0.294479
	32	105	0.304762
	66	164	0.402439
dKO3	38	146	0.260274	0.277197	148.4
	32	137	0.233577
	48	168	0.285714
	44	138	0.318841
	44	153	0.287582
dKO4	16	103	0.15534	0.236356	137.4
	38	135	0.281481
	51	166	0.307229
	47	185	0.254054
	18	98	0.183673
dKO5	17	45	0.377778	0.325431	69.4
	15	47	0.319149
	26	80	0.325
	25	85	0.294118
	28	90	0.311111
H
TA	%Area	Ctrl1	3.01	1.41	6.69	0.92	4.86	3.378
		Ctrl2	2.2	7.37	1.88	1.25	1.44	2.828
		Ctrl3	3.62	2.41	3.21	2.46	2.14	2.768
		Ctrl4	3.21	5.07	5.01	0.86	1.14	3.058
		Ctrl5	2.53	1.58	5.5	12.33	1.11	4.61
		dKO1	4.69	6.24	16.84	11.66	6.99	9.284
		dKO2	7.76	10.94	6.47	3.94	7.58	7.338
		dKO3	7.77	12.32	7.21	5.62	5.97	7.778
		dKO4	7.36	10.51	3.12	7.69	10.73	7.882
		dKO5	9.47	5.25	13.08	5.07	8.86	8.346
DP	%Area	Ctrl1	18.94	15.34	16.33	14.19	13.81	15.722
		Ctrl2	10.44	6.78	14.46	16.21	14.79	12.536
		Ctrl3	5.12	8.49	9.96	12.44	15.63	10.328
		Ctrl4	8.41	17.99	26.29	15.3	11.38	15.874
		Ctrl5	8.34	9.16	6.61	9.25	9.43	8.558
		dKO1	28.39	36.19	24.41	39.5	26.19	30.936
		dKO2	27.83	27.97	42.7	18.23	24.5	28.246
		dKO3	20.47	20.33	24.17	24.11	18.81	21.578
		dKO4	16.27	56.91	18.72	27.03	27.29	29.244
		dKO5	24.42	24.91	25.65	22.84	18.04	23.172
I
MFI			Correlation
Ctrl	dKO		Ctrl		dKO
1	1.07591		col1a1	pdgfra	col1a1	pdgfra
1	1.20629		5.09271	3.29458	12.8842	8.3523
1	1.32556		8.98148	6.34404	8.1401	10.2591
1	1.20259		4.62884	3.82517	11.7427	15.8978
			8.48119	6.81465	10.583	12.1875
			4.95771	2.76636	6.37177	8.10719
			9.49678	5.24845	19.119	15.5886
			7.45836	3.14871	21.1929	17.3167
			7.27319	3.68896	23.788	17.7572
			10.1025	5.36521	19.7569	15.7265
			11.6129	5.72263	20.792	14.4717
			12.3132	11.6223	16.7888	13.9937
			13.8043	13.9088	19.5862	17.4095
			11.9561	10.5725	15.712	16.1712
			13.5135	9.30955	17.9135	14.7087
			12.4054	11.8366	19.8806	15.0107
J
MFI			Correlation
Ctrl	dKO		Ctrl		dKO
1	1.2074		col1a1	pdgfra	col1a1	pdgfra
1	1.40381		17.4582	13.2558	27.3727	26.9534
1	1.41372		13.5992	12.5105	33.8446	28.997
1	1.34353		13.8839	10.9574	32.0916	26.4379
			20.2937	17.7551	17.6509	11.2571
			17.222	16.1175	26.743	26.5724
			17.2084	14.4601	21.483	17.7767
			13.7812	17.153	17.9246	15.4173
			13.8929	14.9329	22.9482	16.0437
			25.1914	24.4479	27.7786	16.2344
			24.4899	22.1395	15.644	13.6691
			24.6052	22.0742	28.7575	23.2683
			27.9661	28.0585	32.0424	18.8139
			27.2131	25.7352	34.4469	25.0991
			29.2797	20.5428	35.385	21.6717
			29.4864	23.5357	20.1226	32.178
			14.2208	6.09665
K&L
		1	2	3	4	5	AV
TA	Ctrl1	9	7	6	4	11	7.4
	Ctrl2	3	6	9	8	6	6.4
	Ctrl3	10	12	3	6	9	8
	Ctrl4	6	4	13	6	7	7.2
	Ctrl5	7	7	10	4	8	7.2
	dKO1	33	49	34	31	24	34.2
	dKO2	20	47	23	24	21	27
	dKO3	27	24	35	43	35	32.8
	dKO4	18	21	13	7	45	20.8
	dKO5	16	12	13	33	37	22.2
		1	2	3	4	5	AV
DP	Ctrl1	16	15	17	12	12	14.4
	Ctrl2	24	21	14	19	28	21.2
	Ctrl3	15	11	15	12	20	14.6
	Ctrl4	24	13	18			18.3333
	Ctrl5	22	26	23	21	18	22
	dKO1	18	20	49	43	46	35.2
	dKO2	34	26	25	27	29	28.2
	dKO3	22	29	43	46	35	35
	dKO4	28	37	39	48	45	39.4
	dKO5	49	27	38	41	19	34.8
N
	Weight/mg
Body	Ctrl	32	29	30	33	31
	dKO	27	28	26	26	25
O
	Weight/mg
TA	Ctrl	36.7	38.1	35.6	37.7	32.4
	dKO	20.3	20.6	18.5	15.7	16.9
P
	Thickness/um
DP	Ctrl	451.4	413.5	445.7	467.3	471.5
	dKO	241.3	268.9	212.3	232.1	301.2
Q
	distance/m			AV
Ctrl1	385	569	676	543.333
Ctrl2	460	643	666	589.667
Ctrl3	784	791	737	770.667
Ctrl4	525	594	581	566.667
Ctrl5	675	648	692	671.667
dKO1	324	436	491	417
dKO2	466	577	569	537.333
dKO3	545	585	511	547
dKO4	595	420	421	478.667
dKO5	346	358	364	356
R
Day	1	2	3	4	5	6	7
	distance/m
Ctrl	3586	2979.68	3921.28	3942.84	3177.24	3674.88	3519.56
	3897.96	2380.4	3568.4	3190	4175.6	4338.4	4275.04
	3737.36	4174.28	2527.8	5588.44	5667.64	5410.24	6067.6
	3739.12	3300	3836.36	4489.76	4762.56	7869.4	7884.8
	3361.6	5507.04	3637.48	4256.56	7694.28	5155.92	6148.12
dKO	3230.48	2524.28	2889.48	3660.36	2995.52	3428.48	2433.64
	2546.28	2024.88	2002.44	2568.72	3581.16	3263.48	3451.36
	2922.92	4415.4	3927	2801.48	2570.04	2283.6	2267.32
	2528.68	3013.12	4057.24	3200.12	3570.16	3326.84	3013.56
	1292.28	1697.96	1786.84	1723.48	2365.88	2387.44	2134.88
S
Pairs	TMX injection time	Dead time	Days after TMX	Days after birth
1	10.5	3.21	163	209
2	10.12	2.16	123	168
3	10.12	3.15	150	195
4	10.12	3.25	160	205
5	10.12	3.1	136	181
6	10.19	3.24	152	195
7	10.19	3.26	154	197
8	10.26	3.23	144	188
9	10.26	3.11	132	176
10	1.4	3.23	74	127
Suvival Day	Ctrl	dKO
180	0
180	0
180	0
180	0
180	0
180	0
180	0
180	0
180	0
180	0
180	0
180	0
180	0
180	0
180	0
180	0
180	0
180	0
180	0
180	0
180		0
180		0
180		0
180		0
180		0
180		0
180		0
180		0
180		0
180		0
163		1
123		1
150		1
160		1
136		1
152		1
154		1
144		1
132		1
74		1
[truncated: 1 more columns]

## Sheet: Figure 2
B
Day	Ctrl%			dKO%
5	2.96	2.67	3.21	2.29	2.6	2.98
21	3.96	3.43	2.94	1.45	0.92	1.48
60	3.96	3.38	2.59	1.22	0.99	0.62
C
Day	Ctrl%			dKO%
5	8.86	8.99	10.1	9.61	9.56	7.42
21	6.22	6.35	6.45	12.8	9.35	11.4
60	8.39	9.36	5.52	13.4	12.8	6.65
D
Day	Ctrl%			dKO%
5	2.42	2.79	1.04	2.98	3.7	2.85
21	0.81	1.13	0.99	2.52	3.23	2.74
60	1.65	2.08	1.12	2.37	2.33	1.49

## Sheet: Figure 3
E
	18S				CCL5
	CT1	CT2	CT3	CTA	CT1	CT2	CT3	CTA	18s-V1	18s-V2	18s-V3	VA
Ctrl-1	13.19	13.17	13.02	13.1267	25.92	25.92	26.5	26.1133	0.000140871	0.000140871	9.42379e-05	0.000125327
dKO-1	12.8	12.61	12.54	12.65	24.7	24.97	24.74	24.8033	0.000235824	0.000195574	0.000229376	0.000220258
Ctrl-2	13.18	13.27	12.93	13.1267	25.92	25.92	26.5	26.1133	0.000140871	0.000140871	9.42379e-05	0.000125327
dKO-2	13.31	13.2	13.16	13.2233	24.33	24.53	24.45	24.4367	0.000453482	0.000394779	0.000417289	0.00042185
Ctrl-3	13.09	13.29	13.04	13.14	25.92	25.92	26.5	26.1133	0.000142179	0.000142179	9.51129e-05	0.000126491
dKO-3	14.45	14.05	14.17	14.2233	25.43	25.55	25.43	25.47	0.000423114	0.000389344	0.000423114	0.000411857
Ctrl-4	12.52	12.53	13.18	12.7433	26.52	26.92	26.01	26.4833	7.12541e-05	5.40005e-05	0.000101469	7.55747e-05
dKO-4	14.29	14.14	14.24	14.2233	26.66	26.6	26.58	26.6133	0.000180381	0.000188041	0.000190666	0.000186362
Ctrl-5	13.57	13.49	13.47	13.51	26.92	26.95	27.32	27.0633	9.1873e-05	8.99823e-05	6.96267e-05	8.38273e-05
dKO-5	14.6	14.78	14.88	14.7533	27.23	27.2	27.47	27.3	0.000175448	0.000179135	0.00014856	0.000167714
Paired	1	2	3	4	5
Ctrl	1	1	1	1	1
dKO	1.75747	3.366	3.28626	2.46594	2.00071
F
	DAPI	Pax7+CCL5+	Pax7+	Pax7+CCL5+%	Pax7%	CCL5 AV	Pax7% AV
Ctrl1	15	0	15	0	1	0.0391026	0.910714
	13	2	13	0.153846	1
	24	1	18	0.0416667	0.75
	14	0	13	0	0.928571
	16	0	14	0	0.875
Ctrl2	15	0	15	0	1	0.0490318	0.944794
	17	1	15	0.0588235	0.882353
	14	0	14	0	1
	23	1	21	0.0434783	0.913043
	14	2	13	0.142857	0.928571
Ctrl3	17	0	16	0	0.941176	0.0268966	0.90293
	19	0	17	0	0.894737
	15	0	13	0	0.866667
	20	2	19	0.1	0.95
	29	1	25	0.0344828	0.862069
Ctrl4	19	0	18	0	0.947368	0.0376068	0.952281
	13	1	13	0.0769231	1
	9	1	9	0.111111	1
	15	0	13	0	0.866667
	19	0	18	0	0.947368
Ctrl5	19	0	18	0	0.947368	0.025	0.903363
	18	0	14	0	0.777778
	16	2	14	0.125	0.875
	12	0	11	0	0.916667
	24	0	24	0	1
dKO1	22	16	22	0.727273	1	0.677883	0.923479
	13	7	12	0.538462	0.923077
	17	13	15	0.764706	0.882353
	18	12	16	0.666667	0.888889
	13	9	12	0.692308	0.923077
dKO2	16	14	16	0.875	1	0.739524	0.985714
	14	9	13	0.642857	0.928571
	15	11	15	0.733333	1
	16	14	16	0.875	1
	14	8	14	0.571429	1
dKO3	14	9	14	0.642857	1	0.708797	0.915664
	12	7	11	0.583333	0.916667
	19	14	18	0.736842	0.947368
	15	13	15	0.866667	1
	14	10	10	0.714286	0.714286
dKO4	20	18	20	0.9	1	0.819091	0.988889
	12	11	12	0.916667	1
	18	15	17	0.833333	0.944444
	10	9	10	0.9	1
	11	6	11	0.545455	1
dKO5	19	14	17	0.736842	0.894737	0.699273	0.838471
	14	10	11	0.714286	0.785714
	21	16	20	0.761905	0.952381
	15	8	10	0.533333	0.666667
	28	21	25	0.75	0.892857
G
	CCL5/pg/ml	Cell number/10000	Normalized
Ctrl1	8.1	9.5	0.852632
Ctrl2	10.5	16.2	0.648148
Ctrl3	27	32.5	0.830769
Ctrl4	23.1	27.6	0.836957
Ctrl5	15.4	20.3	0.758621
dKO1	12.3	5.8	2.12069
dKO2	14.4	6	2.4
dKO3	33.1	12.6	2.62698
dKO4	26.8	10.2	2.62745
dKO5	28.9	10.7	2.70093
H
I
	Nomarlized value
	Ccl5	Ccr5
Ctrl1	0.254918	2.05863
Ctrl2	0.480997	0.564706
Ctrl3	2.26409	0.376665
Ctrl4	0.844747	0.801031
Ctrl5	1.15525	1.19897
dKO1	1.09373	3.50839
dKO2	3.32147	0.560658
dKO3	17.8879	1.55912
dKO4	7.69539	4.16512
dKO5	8.95395	4.84198
	Paired	1	2	3	4	5
Ccl5	Ctrl	1	1	1	1	1
	dKO	4.29052	6.90538	7.90072	9.1097	7.75063
Ccr5	Ctrl	1	1	1	1	1
	dKO	1.70423	0.992832	4.13929	5.1997	4.03845
K
	Nomarlized value
	Ccr5
Ctrl1	1.38671
Ctrl2	1.54399
Ctrl3	3.00702
Ctrl4	1.8025
dKO1	2.0586
dKO2	4.29205
dKO3	5.11594
dKO4	6.58873
	Paired	1	2	3	4
Ccr5	Ctrl	1	1	1	1
	dKO	1.48452	2.77984	1.70133	3.65533
L
BMDM number	1	2	3	4	AVERAGE
Ctrl1	69	56	71	74	67.5
Ctrl2	71	101	114	91	94.25
Ctrl3	102	106	56	80	86
Ctrl4	61	89	122	73	86.25
Ctrl5	80	79	64	74	74.25
Ctrl6	67	75	49	81	68
dKO1	85	82	86	90	85.75
dKO2	103	121	157	82	115.75
dKO3	171	191	104	165	157.75
dKO4	134	149	100	86	117.25
dKO5	94	86	119	161	115
dKO6	99	78	81	95	88.25
M
BMDM number	1	2	3	4	AVERAGE
Ctrl1	25	36	53	47	40.25
Ctrl2	47	40	64	94	61.25
Ctrl3	43	56	80	77	64
Ctrl4	33	46	47	48	43.5
Ctrl5	56	64	49	40	52.25
Ctrl6	88	51	92	88	79.75
dKO1	53	75	108	122	89.5
dKO2	87	55	78	99	79.75
dKO3	92	79	101	92	91
dKO4	101	66	70	63	75
dKO5	102	72	60	69	75.75
dKO6	98	89	81	102	92.5
Ctrl1+	43	43	42	40	42
Ctrl2+	46	37	50	54	46.75
Ctrl3+	93	66	88	65	78
Ctrl4+	82	48	58	69	64.25
Ctrl5+	82	77	58	42	64.75
Ctrl6+	27	17	22	29	23.75
Ctrl7+	78	73	83	73	76.75
Ctrl8+	49	57	29	35	42.5
dKO1+	48	47	40	59	48.5
dKO2+	28	27	37	18	27.5
dKO3+	43	49	44	63	49.75
dKO4+	31	20	26	32	27.25
dKO5+	36	41	45	35	39.25
dKO6+	35	26	24	36	30.25
dKO7+	41	50	58	45	48.5
dKO8+	27	31	45	50	38.25
N
BMDM number	1	2	3	4	AVERAGE
Ctrl1	22	30	32	28	28
Ctrl2	24	36	36	39	33.75
Ctrl3	37	25	21	47	32.5
Ctrl4	37	37	21	50	36.25
Ctrl5	27	35	29	28	29.75
Ctrl6	37	42	41	31	37.75
dKO1	52	57	50	41	50
dKO2	39	28	41	36	36
dKO3	30	41	38	32	35.25
dKO4	53	43	39	45	45
dKO5	51	60	58	41	52.5
dKO6	25	27	38	43	33.25
Ctrl1+	18	58	31	49	39
Ctrl2+	24	20	31	43	29.5
Ctrl3+	24	31	54	29	34.5
Ctrl4+	31	17	24	21	23.25
Ctrl5+	38	53	36	33	40
Ctrl6+	20	18	34	26	24.5
Ctrl7+	25	23	36	47	32.75
Ctrl8+	18	21	43	32	28.5
dKO1+	44	23	22	31	30
dKO2+	30	19	35	18	25.5
dKO3+	40	33	46	35	38.5
dKO4+	33	14	11	31	22.25
dKO5+	28	15	30	31	26
dKO6+	18	17	21	42	24.5
dKO7+	34	23	29	24	27.5
dKO8+	30	20	30	29	27.25

## Sheet: Figure 4
B
	Tunel+					Total cell					Pecentage					Average
Ctrl1	5	3	2	4	2	9	7	8	7	8	0.555556	0.428571	0.25	0.571429	0.25	0.411111
dKO1	2	3	3	2	3	28	29	34	27	54	0.0714286	0.103448	0.0882353	0.0740741	0.0555556	0.0785484
Ctrl2	15	18	6	17	5	36	23	14	42	25	0.416667	0.782609	0.428571	0.404762	0.2	0.446522
dKO2	1	2	3	3	1	18	28	39	31	17	0.0555556	0.0714286	0.0769231	0.0967742	0.0588235	0.071901
Ctrl3	8	1	10	1	8	22	26	30	22	10	0.363636	0.0384615	0.333333	0.0454545	0.8	0.316177
dKO3	2	4	5	3	3	25	27	25	37	16	0.08	0.148148	0.2	0.0810811	0.1875	0.139346
Ctrl4	12	1	3	5	4	13	8	10	9	8	0.923077	0.125	0.3	0.555556	0.5	0.480726
dKO4	6	1	1	1	1	25	19	18	18	14	0.24	0.0526316	0.0555556	0.0555556	0.0714286	0.0950343
Ctrl5	5	2	5	8	6	11	7	9	14	12	0.454545	0.285714	0.555556	0.571429	0.5	0.473449
dKO5	0	0	1	3	0	10	7	11	7	11	0	0	0.0909091	0.428571	0	0.103896
Ctrl6	1	5	4	4	7	8	14	12	13	20	0.125	0.357143	0.333333	0.307692	0.35	0.294634
dKO6	0	0	4	0	2	19	23	14	20	22	0	0	0.285714	0	0.0909091	0.0753247
	1	2	3	4	5	6
Ctrl	0.411111	0.446522	0.316177	0.480726	0.473449	0.294634
dKO	0.0785484	0.071901	0.139346	0.0950343	0.103896	0.0753247
C
TA	1	2	3	4	5	Average
Ctrl	30	25	58	23	34	34
dKO	9	15	10	15	12	12.2
D
DP	1	2	3	4	5	Average
Ctrl	26	13	14	21	18	18.4
dKO	8	7	10	13	9	9.4
E
	EdU	DAPI	Percentage%	AV
Ctrl1	11	98	0.112245	0.102319
	10	110	0.0909091
	10	122	0.0819672
	16	132	0.121212
	6	57	0.105263
Ctrl2	13	74	0.175676	0.119204
	10	76	0.131579
	5	68	0.0735294
	7	82	0.0853659
	10	77	0.12987
Ctrl3	7	62	0.112903	0.115857
	8	83	0.0963855
	12	96	0.125
	10	94	0.106383
	14	101	0.138614
Ctrl4	15	93	0.16129	0.137815
	16	101	0.158416
	17	102	0.166667
	9	74	0.121622
	6	74	0.0810811
Ctrl5	29	159	0.18239	0.121612
	13	105	0.12381
	12	73	0.164384
	7	89	0.0786517
	7	119	0.0588235
dKO1	10	80	0.125	0.137505
	6	103	0.0582524
	18	126	0.142857
	28	147	0.190476
	20	117	0.17094
dKO2	8	67	0.119403	0.113948
	7	55	0.127273
	7	75	0.0933333
	7	74	0.0945946
	10	74	0.135135
dKO3	11	93	0.125	0.120189
	7	98	0.0752688
	12	92	0.122449
	5	67	0.0543478
	15	88	0.223881
dKO4	22	121	0.181818	0.128176
	13	94	0.138298
	10	105	0.0952381
	14	154	0.0909091
	21	156	0.134615
dKO5	14	155	0.0903226	0.111935
	23	128	0.179688
	16	148	0.108108
	14	137	0.10219
	10	126	0.0793651
F
	EdU	DAPI	Percentage%	AV
Ctrl1	3	94	0.0319149	0.026621
	1	93	0.0107527
	5	116	0.0431034
	2	109	0.0183486
	2	69	0.0289855
Ctrl2	2	69	0.0289855	0.0292909
	2	82	0.0243902
	3	62	0.0483871
	2	61	0.0327869
	1	84	0.0119048
Ctrl3	3	89	0.0337079	0.0252713
	1	103	0.00970874
	1	82	0.0121951
	3	81	0.037037
	3	89	0.0337079
Ctrl4	3	124	0.0241935	0.0268296
	4	94	0.0425532
	1	103	0.00970874
	3	84	0.0357143
	2	91	0.021978
Ctrl5	2	49	0.0408163	0.0337712
	1	58	0.0172414
	2	65	0.0307692
	3	57	0.0526316
	2	73	0.0273973
dKO1	3	76	0.0394737	0.0348289
	5	105	0.047619
	3	124	0.0241935
	5	107	0.046729
	2	124	0.016129
dKO2	3	78	0.0384615	0.0329523
	3	82	0.0365854
	3	102	0.0294118
	3	100	0.03
	3	99	0.030303
dKO3	4	142	0.028169	0.0331951
	3	144	0.0208333
	3	102	0.0294118
	9	117	0.0769231
	1	94	0.0106383
dKO4	2	141	0.0141844	0.0274694
	3	107	0.0280374
	5	107	0.046729
	3	108	0.0277778
	2	97	0.0206186
dKO5	4	109	0.0366972	0.0262924
	2	82	0.0243902
	3	107	0.0280374
	3	121	0.0247934
	3	171	0.0175439
H
		1	2	3	4	5	Total	Percentage
Ctrl1	Positive	49	41	32	28	30	180
	Total cell count	64	70	81	37	47	299	0.602007
Ctrl2	Positive	23	8	14	14	4	63
	Total cell count	44	17	25	30	9	125	0.504
Ctrl3	Positive	93	43	38	152	116	442
	Total cell count	126	74	58	184	139	581	0.760757
Ctrl4	Positive	85	30	37	66	28	246
	Total cell count	110	45	48	80	47	330	0.745455
Ctrl5	Positive	13	13	84	84	67	261
	Total cell count	35	29	98	115	102	379	0.688654
dKO1	Positive	32	16	28	30	33	139
	Total cell count	44	25	49	46	52	216	0.643519
dKO2	Positive	56	68	60	24	54	262
	Total cell count	106	107	127	36	74	450	0.582222
dKO3	Positive	95	76	29	21	53	274
	Total cell count	118	87	35	24	67	331	0.827795
dKO4	Positive	23	61	24	54	44	206
	Total cell count	39	85	34	82	65	305	0.67541
dKO5	Positive	34	27	52	86	62	261
	Total cell count	61	81	82	109	86	419	0.622912
I
		1	2	3	4	5	Total	Percentage
Ctrl1	Positive	2	7	5	9	8	31
	Total cell count	78	51	57	68	51	305	0.101639
Ctrl2	Positive	7	5	3	2	4	21
	Total cell count	23	30	48	25	25	151	0.139073
Ctrl3	Positive	4	6	10	12	9	41
	Total cell count	39	31	61	37	59	227	0.180617
Ctrl4	Positive	16	13	12	13	12	66
	Total cell count	75	101	125	52	56	409	0.161369
Ctrl5	Positive	4	4	9	7	8	32
	Total cell count	41	47	57	61	49	255	0.12549
dKO1	Positive	7	5	3	2	4	21
	Total cell count	29	42	22	19	50	162	0.12963
dKO2	Positive	4	8	8	17	11	48
	Total cell count	45	44	53	92	46	280	0.171429
dKO3	Positive	2	3	12	5	5	27
	Total cell count	24	25	71	14	77	211	0.127962
dKO4	Positive	18	17	13	13	11	72
	Total cell count	60	72	74	93	55	354	0.20339
dKO5	Positive	6	5	5	7	7	30
	Total cell count	48	28	63	45	54	238	0.12605
J
	Nomarlized value
	Tgfb1
Ctrl1	0.633971
Ctrl2	0.640329
Ctrl3	0.679107
Ctrl4	0.748334
Ctrl5	2.29826
dKO1	0.97889
dKO2	1.08138
dKO3	1.12196
dKO4	1.62946
dKO5	6.31466
	Paired	1	2	3	4	5
Ccl5	Ctrl	1	1	1	1	1
	dKO	1.47389	3.1775	2.04376	1.64803	1.06472
K
L
	MFI					AV
Ctrl1	22.704	37.5	12.399	8.378	11.915	18.5792
Ctrl2	38.565	49.123	35.805	40.015	37.199	40.1414
Ctrl3	11.678	16.273	19.234	33.106	11.837	18.4256
Ctrl4	29.08	34.188	38.636	31.383	35.218	33.701
Ctrl5	32.106	34.884	47.086	39.304	37.318	38.1396
dKO1	52.692	37.243	41.773	43.163	44.023	43.7788
dKO2	48.08	45.78	50.965	45.733	47.324	47.5764
dKO3	40.906	50.292	44.065	51.308	43.71	46.0562
dKO4	44.526	50.863	53.451	51.631	51.108	50.3158
dKO5	41.576	65.354	46.09	49.113	64.952	53.417
paired	1	2	3	4	5
Ctrl	1	1	1	1	1
dKO	2.37598	2.47891	1.41172	1.31925	1.33072
N
	Nomarlized value
	Tgfb1
Ctrl1	0.000413121
Ctrl2	0.00047916
Ctrl3	0.000681304
Ctrl4	0.000686294
Ctrl5	0.000696574
dKO1	0.000509333
dKO2	0.000542141
dKO3	0.000554626
dKO4	0.000567739
dKO5	0.000694328
	Paired	1	2	3	4	5
Ccl5	Ctrl	1	1	1	1	1
	dKO	1.23289	1.13144	0.814065	0.827253	0.996776
O
pg/mL	1	2	3	4	5	6
Ctrl	724.081	725.003	512.804	617.117	690.308	658.126
dKO	626.613	422.545	387.885	371.699	384.343	437.337
Cell number	1	2	3	4	5	6
Ctrl	57168	78209	97265	87737	100044	92104
dKO	63520	63123	61138	75033	54786	67490
pg/mL/10000cell	1	2	3	4	5	6
Ctrl	126.658	92.7007	52.7224	70.3372	69.0004	71.4546
dKO	98.6481	66.9399	63.4442	49.5381	70.1536	64.8003
Q
	TUNEL	DAPI	Percentage%	AV
Ctrl1	25	220	0.113636	0.120941
	21	236	0.0889831
	35	289	0.121107
	36	247	0.145749
	38	281	0.135231
Ctrl2	23	139	0.165468	0.16268
	25	147	0.170068
	31	150	0.206667
	18	144	0.125
	25	171	0.146199
Ctrl3	24	225	0.106667	0.152701
	27	219	0.123288
	26	200	0.13
	26	178	0.146067
	43	167	0.257485
Ctrl4	7	64	0.109375	0.161643
	4	74	0.0540541
	12	54	0.222222
	11	65	0.169231
	19	75	0.253333
Ctrl5	32	277	0.115523	0.134253
	25	157	0.159236
	25	182	0.137363
	8	58	0.137931
	12	99	0.121212
dKO1	20	115	0.173913	0.149462
	16	128	0.125
	18	106	0.169811
	15	86	0.174419
	10	96	0.104167
dKO2	18	169	0.106509	0.119719
	11	124	0.0887097
	6	80	0.075
	5	19	0.263158
	18	276	0.0652174
dKO3	7	21	0.333333	0.185811
	6	95	0.0631579
	6	65	0.0923077
	8	58	0.137931
	13	43	0.302326
dKO4	7	44	0.159091	0.138251
	11	72	0.152778
	10	56	0.178571
	11	82	0.134146
	6	90	0.0666667
dKO5	20	178	0.11236	0.139331
	34	228	0.149123
	36	233	0.154506
	33	248	0.133065
	40	271	0.147601

## Sheet: Figure 5
B
	0-200	200-400	400-600	600-800	800-1000	1000-1200	1200-1400	1400-1600	1600-1800	1800-2000	2000-2200	2200-2400	2400-2600	2600-2800	2800-3000	3000+	total	AV total	0-200	200-400	400-600	600-800	800-1000	1000-1200	1200-1400	1400-1600	1600-1800	1800-2000	2000-2200	2200-2400	2400-2600	2600-2800	2800-3000	3000+	0-200	200-400	400-600	600-800	800-1000	1000-1200	1200-1400	1400-1600	1600-1800	1800-2000	2000-2200	2200-2400	2400-2600	2600-2800	2800-3000
DMSO-Ctrl1	16	6	4	4	2	2	2	1	1	2	1	1	2	1	3	4	52		0.307692	0.115385	0.0769231	0.0769231	0.0384615	0.0384615	0.0384615	0.0192308	0.0192308	0.0384615	0.0192308	0.0192308	0.0384615	0.0192308	0.0576923	0.0769231	0.239814	0.157329	0.0851879	0.0962991	0.0907772	0.0551047	0.0327191	0.0312009	0.0295239	0.0254866	0.0136527	0.0206789	0.0178068	0.00480769	0.0221028
	22	10	5	5	13	3	3	4	2	1	1	1	1	0	0	5	76		0.289474	0.131579	0.0657895	0.0657895	0.171053	0.0394737	0.0394737	0.0526316	0.0263158	0.0131579	0.0131579	0.0131579	0.0131579	0	0	0.0657895
	6	11	5	5	5	5	1	1	2	2	0	2	1	0	1	4	51		0.117647	0.215686	0.0980392	0.0980392	0.0980392	0.0980392	0.0196078	0.0196078	0.0392157	0.0392157	0	0.0392157	0.0196078	0	0.0196078	0.0784314
	22	15	9	13	5	4	3	3	3	1	2	1	0	0	1	8	90		0.244444	0.166667	0.1	0.144444	0.0555556	0.0444444	0.0333333	0.0333333	0.0333333	0.0111111	0.0222222	0.0111111	0	0	0.0111111	0.0888889
DMSO-Ctrl2	9	1	0	3	3	0	2	0	0	0	0	1	0	0	0	2	21		0.428571	0.047619	0	0.142857	0.142857	0	0.0952381	0	0	0	0	0.047619	0	0	0	0.0952381	0.33089	0.0927499	0.0607287	0.0821465	0.0953044	0.0323887	0.0805951	0.0395791	0.0283401	0.0280027	0.0107962	0.0270869	0.0107962	0.00438596	0.00438596
	7	2	0	2	2	0	1	1	0	0	0	0	0	0	0	1	16		0.4375	0.125	0	0.125	0.125	0	0.0625	0.0625	0	0	0	0	0	0	0	0.0625
	10	4	8	2	5	3	5	4	5	2	1	2	1	1	1	3	57		0.175439	0.0701754	0.140351	0.0350877	0.0877193	0.0526316	0.0877193	0.0701754	0.0877193	0.0350877	0.0175439	0.0350877	0.0175439	0.0175439	0.0175439	0.0526316
	11	5	4	1	1	3	3	1	1	3	1	1	1	0	0	3	39		0.282051	0.128205	0.102564	0.025641	0.025641	0.0769231	0.0769231	0.025641	0.025641	0.0769231	0.025641	0.025641	0.025641	0	0	0.0769231
DMSO-Ctrl3	17	9	9	9	4	2	5	6	4	5	1	0	2	0	0	3	76		0.223684	0.118421	0.118421	0.118421	0.0526316	0.0263158	0.0657895	0.0789474	0.0526316	0.0657895	0.0131579	0	0.0263158	0	0	0.0394737	0.250191	0.142954	0.0894242	0.0593803	0.06279	0.0437606	0.070515	0.0410088	0.0295557	0.0460031	0.0162281	0.00833333	0.022708	0.0124505	0.016129
	5	5	1	1	3	2	2	0	1	1	0	0	2	1	2	5	31		0.16129	0.16129	0.0322581	0.0322581	0.0967742	0.0645161	0.0645161	0	0.0322581	0.0322581	0	0	0.0645161	0.0322581	0.0645161	0.16129
	18	10	8	4	2	1	2	2	0	3	2	0	0	1	0	4	57		0.315789	0.175439	0.140351	0.0701754	0.0350877	0.0175439	0.0350877	0.0350877	0	0.0526316	0.0350877	0	0	0.0175439	0	0.0701754
	18	7	4	1	4	4	7	3	2	2	1	2	0	0	0	5	60		0.3	0.116667	0.0666667	0.0166667	0.0666667	0.0666667	0.116667	0.05	0.0333333	0.0333333	0.0166667	0.0333333	0	0	0	0.0833333
DMSO-Ctrl4	4	1	3	5	6	1	0	3	2	1	2	1	1	0	1	6	37		0.108108	0.027027	0.0810811	0.135135	0.162162	0.027027	0	0.0810811	0.0540541	0.027027	0.0540541	0.027027	0.027027	0	0.027027	0.162162	0.23493	0.062623	0.095181	0.0886803	0.0820942	0.0422129	0.0226871	0.0328613	0.055641	0.0505874	0.0291333	0.0227725	0.0294439	0.0125911	0.0128543
	5	1	3	3	3	2	1	1	2	5	2	1	1	1	1	9	41		0.121951	0.0243902	0.0731707	0.0731707	0.0731707	0.0487805	0.0243902	0.0243902	0.0487805	0.121951	0.0487805	0.0243902	0.0243902	0.0243902	0.0243902	0.219512
	30	6	8	5	3	3	2	0	4	2	1	1	2	0	0	6	73		0.410959	0.0821918	0.109589	0.0684932	0.0410959	0.0410959	0.0273973	0	0.0547945	0.0273973	0.0136986	0.0136986	0.0273973	0	0	0.0821918
	23	9	9	6	4	4	3	2	5	2	0	2	3	2	0	3	77		0.298701	0.116883	0.116883	0.0779221	0.0519481	0.0519481	0.038961	0.025974	0.0649351	0.025974	0	0.025974	0.038961	0.025974	0	0.038961
DMSO-Ctrl5	12	1	3	5	3	1	4	2	2	2	1	0	0	2	0	7	45		0.266667	0.0222222	0.0666667	0.111111	0.0666667	0.0222222	0.0888889	0.0444444	0.0444444	0.0444444	0.0222222	0	0	0.0444444	0	0.155556	0.30182	0.103661	0.0934982	0.0934608	0.0989263	0.042194	0.0252984	0.03692	0.0242117	0.0228678	0.0206944	0.0149061	0.0204373	0.00888889	0.0127083
	32	12	4	3	2	2	0	0	1	1	1	1	0	0	0	5	64		0.5	0.1875	0.0625	0.046875	0.03125	0.03125	0	0	0.015625	0.015625	0.015625	0.015625	0	0	0	0.078125
	14	3	6	7	7	4	0	4	3	1	3	1	2	0	1	4	60		0.233333	0.05	0.1	0.116667	0.116667	0.0666667	0	0.0666667	0.05	0.0166667	0.05	0.0166667	0.0333333	0	0.0166667	0.0666667
	15	6	4	6	13	3	1	4	0	1	1	2	3	0	3	2	64		0.234375	0.09375	0.0625	0.09375	0.203125	0.046875	0.015625	0.0625	0	0.015625	0.015625	0.03125	0.046875	0	0.046875	0.03125
	25	15	16	9	7	4	2	1	1	2	0	1	2	0	0	6	91		0.274725	0.164835	0.175824	0.0989011	0.0769231	0.043956	0.021978	0.010989	0.010989	0.021978	0	0.010989	0.021978	0	0	0.0659341
DMSO-Ctrl6	10	11	7	5	5	1	2	0	3	0	1	2	1	0	0	5	53		0.188679	0.207547	0.132075	0.0943396	0.0943396	0.0188679	0.0377358	0	0.0566038	0	0.0188679	0.0377358	0.0188679	0	0	0.0943396	0.165539	0.108268	0.100019	0.128115	0.0790215	0.0635217	0.0614028	0.0207619	0.0368446	0.0245469	0.0224403	0.0182138	0.0224157	0.0426421	0.0047619
	2	3	6	7	5	3	3	1	2	1	0	0	2	2	1	4	42		0.047619	0.0714286	0.142857	0.166667	0.119048	0.0714286	0.0714286	0.0238095	0.047619	0.0238095	0	0	0.047619	0.047619	0.0238095	0.0952381
	5	0	1	3	0	1	2	1	1	1	2	1	0	2	0	5	25		0.2	0	0.04	0.12	0	0.04	0.08	0.04	0.04	0.04	0.08	0.04	0	0.08	0	0.2
	16	8	9	7	3	5	4	0	0	2	0	0	2	2	0	4	62		0.258065	0.129032	0.145161	0.112903	0.0483871	0.0806452	0.0645161	0	0	0.0322581	0	0	0.0322581	0.0322581	0	0.0645161
	10	10	3	11	10	8	4	3	3	2	1	1	1	4	0	4	75		0.133333	0.133333	0.04	0.146667	0.133333	0.106667	0.0533333	0.04	0.04	0.0266667	0.0133333	0.0133333	0.0133333	0.0533333	0	0.0533333
DMSO-dKO1	10	10	6	8	4	7	3	4	3	0	2	0	0	0	1	8	66		0.151515	0.151515	0.0909091	0.121212	0.0606061	0.106061	0.0454545	0.0606061	0.0454545	0	0.030303	0	0	0	0.0151515	0.121212	0.187147	0.0912564	0.0724833	0.0947101	0.079411	0.0720082	0.0688396	0.0607543	0.0490819	0.0313188	0.0232352	0.00735294	0.00409836	0.00409836	0.0153489
	12	6	4	9	5	7	6	5	6	0	0	2	0	0	0	6	68		0.176471	0.0882353	0.0588235	0.132353	0.0735294	0.102941	0.0882353	0.0735294	0.0882353	0	0	0.0294118	0	0	0	0.0882353
	12	4	4	4	3	3	5	3	2	4	2	0	1	1	1	12	61		0.196721	0.0655738	0.0655738	0.0655738	0.0491803	0.0491803	0.0819672	0.0491803	0.0327869	0.0655738	0.0327869	0	0.0163934	0.0163934	0.0163934	0.196721
	15	4	5	4	9	2	4	4	2	4	2	0	0	0	2	10	67		0.223881	0.0597015	0.0746269	0.0597015	0.134328	0.0298507	0.0597015	0.0597015	0.0298507	0.0597015	0.0298507	0	0	0	0.0298507	0.149254
DMSO-dKO2	14	6	4	3	4	3	6	2	5	2	2	0	0	0	1	14	66		0.212121	0.0909091	0.0606061	0.0454545	0.0606061	0.0454545	0.0909091	0.030303	0.0757576	0.030303	0.030303	0	0	0	0.0151515	0.212121	0.200038	0.154501	0.0614934	0.0576827	0.0720526	0.0514111	0.0498437	0.040006	0.0490434	0.0267785	0.0376798	0.0205255	0	0.00925926	0.00378788
	13	9	5	3	4	2	2	0	3	1	3	0	0	2	0	7	54		0.240741	0.166667	0.0925926	0.0555556	0.0740741	0.037037	0.037037	0	0.0555556	0.0185185	0.0555556	0	0	0.037037	0	0.12963
	16	14	4	2	2	3	0	2	1	2	1	2	0	0	0	9	58		0.275862	0.241379	0.0689655	0.0344828	0.0344828	0.0517241	0	0.0344828	0.0172414	0.0344828	0.0172414	0.0344828	0	0	0	0.155172
	3	5	1	4	5	3	3	4	2	1	2	2	0	0	0	7	42		0.0714286	0.119048	0.0238095	0.0952381	0.119048	0.0714286	0.0714286	0.0952381	0.047619	0.0238095	0.047619	0.047619	0	0	0	0.166667
DMSO-dKO3	14	8	0	3	4	2	2	4	1	0	0	3	1	1	2	8	53		0.264151	0.150943	0	0.0566038	0.0754717	0.0377358	0.0377358	0.0754717	0.0188679	0	0	0.0566038	0.0188679	0.0188679	0.0377358	0.150943	0.191122	0.116608	0.035101	0.0518614	0.0677736	0.0388111	0.0684407	0.0474033	0.0340941	0.0305556	0.00917508	0.0480735	0.0296328	0.0138921	0.0342656
	10	1	3	4	5	1	5	3	1	3	1	1	2	1	1	12	54		0.185185	0.0185185	0.0555556	0.0740741	0.0925926	0.0185185	0.0925926	0.0555556	0.0185185	0.0555556	0.0185185	0.0185185	0.037037	0.0185185	0.0185185	0.222222
	10	9	1	3	2	3	3	2	3	0	1	4	1	1	2	10	55		0.181818	0.163636	0.0181818	0.0545455	0.0363636	0.0545455	0.0545455	0.0363636	0.0545455	0	0.0181818	0.0727273	0.0181818	0.0181818	0.0363636	0.181818
	6	6	3	1	3	2	4	1	2	3	0	2	2	0	2	8	45		0.133333	0.133333	0.0666667	0.0222222	0.0666667	0.0444444	0.0888889	0.0222222	0.0444444	0.0666667	0	0.0444444	0.0444444	0	0.0444444	0.177778
DMSO-dKO4	9	11	11	5	8	5	5	3	2	2	0	1	2	0	0	8	72		0.125	0.152778	0.152778	0.0694444	0.111111	0.0694444	0.0694444	0.0416667	0.0277778	0.0277778	0	0.0138889	0.0277778	0	0	0.111111	0.201105	0.128968	0.0834751	0.0500992	0.0624291	0.0403203	0.0460601	0.0391156	0.0364938	0.0248016	0.0369898	0.0277069	0.0165108	0.019983	0
	12	7	1	0	3	1	3	3	2	0	2	3	1	1	0	10	49		0.244898	0.142857	0.0204082	0	0.0612245	0.0204082	0.0612245	0.0612245	0.0408163	0	0.0408163	0.0612245	0.0204082	0.0204082	0	0.204082
	8	3	2	5	2	4	3	3	2	4	6	2	1	1	0	10	56		0.142857	0.0535714	0.0357143	0.0892857	0.0357143	0.0714286	0.0535714	0.0535714	0.0357143	0.0714286	0.107143	0.0357143	0.0178571	0.0178571	0	0.178571
	7	4	3	1	1	0	0	0	1	0	0	0	0	1	0	6	24		0.291667	0.166667	0.125	0.0416667	0.0416667	0	0	0	0.0416667	0	0	0	0	0.0416667	0	0.25
DMSO-dKO5	10	2	1	1	1	2	4	3	1	3	1	2	4	1	0	10	46		0.217391	0.0434783	0.0217391	0.0217391	0.0217391	0.0434783	0.0869565	0.0652174	0.0217391	0.0652174	0.0217391	0.0434783	0.0869565	0.0217391	0	0.217391	0.209076	0.089016	0.0768853	0.0555744	0.0675849	0.079592	0.0527355	0.0544475	0.0241919	0.0432573	0.0105978	0.0254147	0.0428721	0.0106474	0.0031746
	15	6	5	2	3	9	0	3	1	2	0	1	0	0	0	11	58		0.258621	0.103448	0.0862069	0.0344828	0.0517241	0.155172	0	0.0517241	0.0172414	0.0344828	0	0.0172414	0	0	0	0.189655
	18	10	5	2	5	4	5	1	1	0	0	1	0	1	1	9	63		0.285714	0.15873	0.0793651	0.031746	0.0793651	0.0634921	0.0793651	0.015873	0.015873	0	0	0.015873	0	0.015873	0.015873	0.142857
	12	4	4	6	2	5	5	4	3	5	2	2	2	1	0	7	64		0.1875	0.0625	0.0625	0.09375	0.03125	0.078125	0.078125	0.0625	0.046875	0.078125	0.03125	0.03125	0.03125	0.015625	0	0.109375
	5	4	7	5	8	3	1	4	1	2	0	1	5	0	0	6	52		0.0961538	0.0769231	0.134615	0.0961538	0.153846	0.0576923	0.0192308	0.0769231	0.0192308	0.0384615	0	0.0192308	0.0961538	0	0	0.115385
DMSO-dKO6	7	5	10	4	5	2	2	2	1	0	2	1	2	1	2	10	56		0.125	0.0892857	0.178571	0.0714286	0.0892857	0.0357143	0.0357143	0.0357143	0.0178571	0	0.0357143	0.0178571	0.0357143	0.0178571	0.0357143	0.178571	0.197293	0.0937924	0.0928802	0.0788567	0.0979275	0.0792455	0.0751105	0.0380711	0.0312297	0.0125316	0.0226984	0.00863472	0.0188728	0.0130159	0.0124523
	16	1	1	7	5	6	7	4	1	1	2	0	0	1	0	8	60		0.266667	0.0166667	0.0166667	0.116667	0.0833333	0.1	0.116667	0.0666667	0.0166667	0.0166667	0.0333333	0	0	0.0166667	0	0.133333
	19	1	5	6	4	6	3	3	1	2	1	0	2	1	0	6	60		0.316667	0.0166667	0.0833333	0.1	0.0666667	0.1	0.05	0.05	0.0166667	0.0333333	0.0166667	0	0.0333333	0.0166667	0	0.1
	11	12	7	4	11	5	6	3	5	1	0	2	2	0	1	9	79		0.139241	0.151899	0.0886076	0.0506329	0.139241	0.0632911	0.0759494	0.0379747	0.0632911	0.0126582	0	0.0253165	0.0253165	0	0.0126582	0.113924
	10	14	7	4	8	7	7	0	3	0	2	0	0	1	1	8	72		0.138889	0.194444	0.0972222	0.0555556	0.111111	0.0972222	0.0972222	0	0.0416667	0	0.0277778	0	0	0.0138889	0.0138889	0.111111
MVC-Ctrl1	7	0	2	2	5	2	2	3	5	2	3	5	0	2	0	5	45		0.155556	0	0.0444444	0.0444444	0.111111	0.0444444	0.0444444	0.0666667	0.111111	0.0444444	0.0666667	0.111111	0	0.0444444	0	0.111111	0.0843206	0.0563667	0.118158	0.103755	0.134613	0.0816258	0.070257	0.0709507	0.0708678	0.0284252	0.0397947	0.0437023	0.00663832	0.0305078	0.00746269
	3	5	8	11	5	6	7	6	3	2	2	1	1	1	2	4	67		0.0447761	0.0746269	0.119403	0.164179	0.0746269	0.0895522	0.104478	0.0895522	0.0447761	0.0298507	0.0298507	0.0149254	0.0149254	0.0149254	0.0298507	0.0597015
	7	7	17	7	16	7	3	5	5	1	3	3	1	3	0	1	86		0.0813953	0.0813953	0.197674	0.0813953	0.186047	0.0813953	0.0348837	0.0581395	0.0581395	0.0116279	0.0348837	0.0348837	0.0116279	0.0348837	0	0.0116279
	4	5	8	9	12	8	7	5	5	2	2	1	0	2	0	2	72		0.0555556	0.0694444	0.111111	0.125	0.166667	0.111111	0.0972222	0.0694444	0.0694444	0.0277778	0.0277778	0.0138889	0	0.0277778	0	0.0277778
MVC-Ctrl2	2	2	10	13	8	13	8	3	6	2	1	1	2	0	1	1	73		0.0273973	0.0273973	0.136986	0.178082	0.109589	0.178082	0.109589	0.0410959	0.0821918	0.0273973	0.0136986	0.0136986	0.0273973	0	0.0136986	0.0136986	0.121929	0.0822461	0.137818	0.0786475	0.0627147	0.073092	0.0980322	0.0396391	0.0669765	0.0247065	0.0268374	0.0268374	0.0306588	0.0357143	0.00342466
	4	5	6	2	5	2	7	1	2	3	0	0	1	0	0	4	42		0.0952381	0.119048	0.142857	0.047619	0.119048	0.047619	0.166667	0.0238095	0.047619	0.0714286	0	0	0.0238095	0	0	0.0952381
	2	1	1	0	0	0	1	1	1	0	1	1	1	2	0	2	14		0.142857	0.0714286	0.0714286	0	0	0	0.0714286	0.0714286	0.0714286	0	0.0714286	0.0714286	0.0714286	0.142857	0	0.142857
	10	5	9	4	1	3	2	1	3	0	1	1	0	0	0	5	45		0.222222	0.111111	0.2	0.0888889	0.0222222	0.0666667	0.0444444	0.0222222	0.0666667	0	0.0222222	0.0222222	0	0	0	0.111111
MVC-Ctrl3	5	3	0	3	8	4	0	5	3	1	0	0	0	0	1	3	36		0.138889	0.0833333	0	0.0833333	0.222222	0.111111	0	0.138889	0.0833333	0.0277778	0	0	0	0	0.0277778	0.0833333	0.120726	0.080525	0.075795	0.0752971	0.137622	0.0529605	0.0777639	0.0722	0.0659153	0.032374	0.0295279	0.034262	0	0	0.0381944
	2	1	0	0	0	0	1	0	0	0	0	1	0	0	1	2	8		0.25	0.125	0	0	0	0	0.125	0	0	0	0	0.125	0	0	0.125	0.25
	1	4	17	14	15	7	10	7	0	3	3	1	0	0	0	1	83		0.0120482	0.0481928	0.204819	0.168675	0.180723	0.0843373	0.120482	0.0843373	0	0.0361446	0.0361446	0.0120482	0	0	0	0.0120482
	5	4	6	3	9	1	4	4	11	4	5	0	0	0	0	5	61		0.0819672	0.0655738	0.0983607	0.0491803	0.147541	0.0163934	0.0655738	0.0655738	0.180328	0.0655738	0.0819672	0	0	0	0	0.0819672
MVC-Ctrl4	4	8	16	6	10	3	7	8	4	4	1	1	0	0	0	0	72		0.0555556	0.111111	0.222222	0.0833333	0.138889	0.0416667	0.0972222	0.111111	0.0555556	0.0555556	0.0138889	0.0138889	0	0	0	0	0.0689284	0.0645776	0.151188	0.0997851	0.10418	0.0971809	0.0616117	0.0777422	0.0781492	0.0476784	0.0222618	0.0257784	0.01	0.0078125	0.0128125
	1	2	9	6	6	6	4	4	5	3	0	1	2	0	1	0	50		0.02	0.04	0.18	0.12	0.12	0.12	0.08	0.08	0.1	0.06	0	0.02	0.04	0	0.02	0
	1	6	16	13	10	13	3	7	5	1	1	3	0	0	0	0	79		0.0126582	0.0759494	0.202532	0.164557	0.126582	0.164557	0.0379747	0.0886076	0.0632911	0.0126582	0.0126582	0.0379747	0	0	0	0
	6	1	0	1	1	2	1	1	3	2	2	1	0	1	1	9	32		0.1875	0.03125	0	0.03125	0.03125	0.0625	0.03125	0.03125	0.09375	0.0625	0.0625	0.03125	0	0.03125	0.03125	0.28125
MVC-Ctrl5	2	2	2	1	2	0	0	6	0	3	3	2	3	0	1	2	29		0.0689655	0.0689655	0.0689655	0.0344828	0.0689655	0	0	0.206897	0	0.103448	0.103448	0.0689655	0.103448	0	0.0344828	0.0689655	0.10495	0.150575	0.0580747	0.0290374	0.0736997	0.015625	0.0620833	0.102557	0.06125	0.0619037	0.0571121	0.0172414	0.0619037	0.0204167	0.0398707
	2	5	2	1	2	0	1	3	3	1	0	0	1	1	0	3	25		0.08	0.2	0.08	0.04	0.08	0	0.04	0.12	0.12	0.04	0	0	0.04	0.04	0	0.12
	3	2	0	0	1	1	2	0	0	1	2	0	1	0	2	1	16		0.1875	0.125	0	0	0.0625	0.0625	0.125	0	0	0.0625	0.125	0	0.0625	0	0.125	0.0625
	2	5	2	1	2	0	2	2	3	1	0	0	1	1	0	2	24		0.0833333	0.208333	0.0833333	0.0416667	0.0833333	0	0.0833333	0.0833333	0.125	0.0416667	0	0	0.0416667	0.0416667	0	0.0833333
MVC-Ctrl6	16	3	4	2	4	2	1	1	3	0	2	1	1	1	0	4	45		0.355556	0.0666667	0.0888889	0.0444444	0.0888889	0.0444444	0.0222222	0.0222222	0.0666667	0	0.0444444	0.0222222	0.0222222	0.0222222	0	0.0888889	0.266794	0.067433	0.052235	0.0707535	0.0637292	0.116731	0.0185185	0.0974457	0.0333333	0.0114943	0.0259259	0.0303959	0.0296296	0.0407407	0
	3	2	1	4	1	4	1	5	1	0	1	0	2	3	0	2	30		0.1	0.0666667	0.0333333	0.133333	0.0333333	0.133333	0.0333333	0.166667	0.0333333	0	0.0333333	0	0.0666667	0.1	0	0.0666667
	10	2	1	1	2	5	0	3	0	1	0	2	0	0	0	2	29		0.344828	0.0689655	0.0344828	0.0344828	0.0689655	0.172414	0	0.103448	0	0.0344828	0	0.0689655	0	0	0	0.0689655
MVC-dKO1	2	4	17	7	11	7	3	15	5	4	1	0	0	0	0	2	78		0.025641	0.0512821	0.217949	0.0897436	0.141026	0.0897436	0.0384615	0.192308	0.0641026	0.0512821	0.0128205	0	0	0	0	0.025641	0.0715045	0.0402042	0.228437	0.163874	0.0805685	0.101939	0.0271951	0.103742	0.0633658	0.0280493	0.00810709	0.00745298	0.00490196	0.00490196	0.0147059
	7	2	29	24	6	7	2	10	4	3	0	1	0	0	0	3	98		0.0714286	0.0204082	0.295918	0.244898	0.0612245	0.0714286	0.0204082	0.102041	0.0408163	0.0306122	0	0.0102041	0	0	0	0.0306122
	9	3	26	24	8	5	3	10	5	3	0	0	0	0	0	3	99		0.0909091	0.030303	0.262626	0.242424	0.0808081	0.0505051	0.030303	0.10101	0.0505051	0.030303	0	0	0	0	0	0.030303
	5	3	7	4	2	10	1	1	5	0	1	1	1	1	3	6	51		0.0980392	0.0588235	0.137255	0.0784314	0.0392157	0.196078	0.0196078	0.0196078	0.0980392	0	0.0196078	0.0196078	0.0196078	0.0196078	0.0588235	0.117647
MVC-dKO2	8	11	25	17	4	9	9	8	5	1	0	0	0	0	0	3	100		0.08	0.11	0.25	0.17	0.04	0.09	0.09	0.08	0.05	0.01	0	0	0	0	0	0.03	0.0939033	0.102397	0.194557	0.136518	0.0600661	0.103883	0.0724459	0.0618538	0.0308493	0.0430945	0.0079858	0.00543478	0.0108696	0.00543478	0
	9	11	18	16	5	12	9	7	3	0	0	0	0	0	0	6	96		0.09375	0.114583	0.1875	0.166667	0.0520833	0.125	0.09375	0.0729167	0.03125	0	0	0	0	0	0	0.0625
	6	1	3	4	4	5	3	2	1	7	1	1	2	1	0	5	46		0.130435	0.0217391	0.0652174	0.0869565	0.0869565	0.108696	0.0652174	0.0434783	0.0217391	0.152174	0.0217391	0.0217391	0.0434783	0.0217391	0	0.108696
	7	16	27	12	6	9	4	5	2	1	1	0	0	0	0	8	98		0.0714286	0.163265	0.27551	0.122449	0.0612245	0.0918367	0.0408163	0.0510204	0.0204082	0.0102041	0.0102041	0	0	0	0	0.0816327
MVC-dKO3	8	11	16	14	8	8	5	2	3	5	2	0	1	1	1	7	92		0.0869565	0.119565	0.173913	0.152174	0.0869565	0.0869565	0.0543478	0.0217391	0.0326087	0.0543478	0.0217391	0	0.0108696	0.0108696	0.0108696	0.076087	0.0868021	0.118083	0.175972	0.128036	0.102262	0.085217	0.0549963	0.0539258	0.036376	0.0299016	0.0209671	0.0111269	0.00634058	0.00918149	0.0110034
	6	5	12	7	7	7	3	6	4	3	2	0	1	1	0	5	69		0.0869565	0.0724638	0.173913	0.101449	0.101449	0.101449	0.0434783	0.0869565	0.057971	0.0434783	0.0289855	0	0.0144928	0.0144928	0	0.0724638
	9	16	20	15	7	7	3	7	2	1	1	1	0	0	1	6	96		0.09375	0.166667	0.208333	0.15625	0.0729167	0.0729167	0.03125	0.0729167	0.0208333	0.0104167	0.0104167	0.0104167	0	0	0.0104167	0.0625
	7	10	13	9	13	7	8	3	3	1	2	3	0	1	2	6	88		0.0795455	0.113636	0.147727	0.102273	0.147727	0.0795455	0.0909091	0.0340909	0.0340909	0.0113636	0.0227273	0.0340909	0	0.0113636	0.0227273	0.0681818
MVC-dKO4	6	14	13	7	12	2	5	6	2	0	0	1	0	0	0	5	73		0.0821918	0.191781	0.178082	0.0958904	0.164384	0.0273973	0.0684932	0.0821918	0.0273973	0	0	0.0136986	0	0	0	0.0684932	0.0837273	0.103199	0.172011	0.119942	0.107219	0.0765504	0.063636	0.0768432	0.0306265	0.0429348	0.00729167	0.0138413	0.00520833	0.0104167	0.00520833
	5	2	1	5	2	3	1	7	3	6	1	2	1	2	1	6	48		0.104167	0.0416667	0.0208333	0.104167	0.0416667	0.0625	0.0208333	0.145833	0.0625	0.125	0.0208333	0.0416667	0.0208333	0.0416667	0.0208333	0.125
	6	5	22	15	9	13	6	5	3	2	0	0	0	0	0	6	92		0.0652174	0.0543478	0.23913	0.163043	0.0978261	0.141304	0.0652174	0.0543478	0.0326087	0.0217391	0	0	0	0	0	0.0652174
	10	15	30	14	15	9	12	3	0	3	1	0	0	0	0	8	120		0.0833333	0.125	0.25	0.116667	0.125	0.075	0.1	0.025	0	0.025	0.00833333	0	0	0	0	0.0666667
MVC-dKO5	5	2	4	6	2	3	4	4	1	4	2	0	1	1	0	10	49		0.102041	0.0408163	0.0816327	0.122449	0.0408163	0.0612245	0.0816327	0.0816327	0.0204082	0.0816327	0.0408163	0	0.0204082	0.0204082	0	0.204082	0.0689481	0.079184	0.123873	0.11532	0.108404	0.0559275	0.0774446	0.110168	0.0613448	0.0644945	0.0202699	0.0107143	0.00510204	0.00510204	0
	3	7	14	8	6	6	5	8	3	2	1	0	0	0	0	0	63		0.047619	0.111111	0.222222	0.126984	0.0952381	0.0952381	0.0793651	0.126984	0.047619	0.031746	0.015873	0	0	0	0	0
	4	5	2	4	4	1	2	6	2	3	1	0	0	0	0	7	41		0.097561	0.121951	0.0487805	0.097561	0.097561	0.0243902	0.0487805	0.146341	0.0487805	0.0731707	0.0243902	0	0	0	0	0.170732
	2	3	10	8	14	3	7	6	9	5	0	3	0	0	0	0	70		0.0285714	0.0428571	0.142857	0.114286	0.2	0.0428571	0.1	0.0857143	0.128571	0.0714286	0	0.0428571	0	0	0	0
MVC-dKO6	5	0	17	9	6	5	5	6	8	7	3	0	0	0	0	4	75		0.0666667	0	0.226667	0.12	0.08	0.0666667	0.0666667	0.08	0.106667	0.0933333	0.04	0	0	0	0	0.0533333	0.0720862	0.0563228	0.180841	0.127844	0.0774058	0.100971	0.0823038	0.088177	0.0695911	0.0522183	0.01	0.0128205	0	0	0
	8	2	14	20	9	12	4	7	3	4	0	0	0	0	0	5	88		0.0909091	0.0227273	0.159091	0.227273	0.102273	0.136364	0.0454545	0.0795455	0.0340909	0.0454545	0	0	0	0	0	0.0568182
	6	9	20	9	8	10	8	7	2	4	0	0	0	0	0	7	90		0.0666667	0.1	0.222222	0.1	0.0888889	0.111111	0.0888889	0.0777778	0.0222222	0.0444444	0	0	0	0	0	0.0777778
	5	8	9	5	3	7	10	9	9	2	0	4	0	0	0	7	78		0.0641026	0.102564	0.115385	0.0641026	0.0384615	0.0897436	0.128205	0.115385	0.115385	0.025641	0	0.0512821	0	0	0	0.0897436
C&D
	Nulei fiber	Total fiber	Percentage%	AV	AV fiber/area
DMSO-Ctrl1	45	105	0.428571	0.462525	134
	58	129	0.449612
	67	133	0.503759
	71	152	0.467105
	70	151	0.463576
DMSO-Ctrl2	71	135	0.525926	0.56023	117.8
	57	107	0.53271
	75	111	0.675676
	59	113	0.522124
	67	123	0.544715
DMSO-Ctrl3	50	132	0.378788	0.446433	117.6
	59	120	0.491667
	53	107	0.495327
	47	125	0.376
	51	104	0.490385
DMSO-Ctrl4	73	162	0.450617	0.452815	157
	64	159	0.402516
	47	114	0.412281
	76	148	0.513514
	98	202	0.485149
DMSO-Ctrl5	62	146	0.424658	0.427619	119.2
	40	110	0.363636
	48	99	0.484848
	49	131	0.374046
	54	110	0.490909
DMSO-Ctrl6	59	133	0.443609	0.477564	125
	61	126	0.484127
	48	112	0.428571
	64	124	0.516129
	67	130	0.515385
DMSO-dKO1	26	84	0.309524	0.324743	93
	32	91	0.351648
	33	104	0.317308
	30	94	0.319149
	30	92	0.326087
DMSO-dKO2	21	81	0.259259	0.284992	99.6
	30	114	0.263158
	32	102	0.313725
	28	104	0.269231
	31	97	0.319588
DMSO-dKO3	29	108	0.268519	0.270841	108.2
	27	102	0.264706
	35	119	0.294118
	31	113	0.274336
	25	99	0.252525
DMSO-dKO4	24	85	0.282353	0.286963	90
	31	93	0.333333
	27	105	0.257143
	20	72	0.277778
	27	95	0.284211
DMSO-dKO5	17	72	0.236111	0.277553	96.6
	27	105	0.257143
	30	108	0.277778
	28	100	0.28
	33	98	0.336735
DMSO-dKO6	25	108	0.231481	0.255805	125.6
	34	128	0.265625
	31	118	0.262712
	36	132	0.272727
	35	142	0.246479
MVC-Ctrl1	76	137	0.554745	0.501102	140.75
	70	148	0.472973
	62	136	0.455882
	82	142	0.577465
	44	99	0.444444
MVC-Ctrl2	32	73	0.438356	0.516591	110.5
	59	109	0.541284
	71	122	0.581967
	65	139	0.467626
	67	121	0.553719
MVC-Ctrl3	63	121	0.520661	0.544616	119.4
	57	117	0.487179
	70	124	0.564516
	71	115	0.617391
	64	120	0.533333
MVC-Ctrl4	49	110	0.445455	0.537656	120.25
	72	119	0.605042
	66	140	0.471429
	70	112	0.625
	72	133	0.541353
MVC-Ctrl5	36	82	0.439024	0.479661	110.833
	48	114	0.421053
	42	103	0.407767
	72	112	0.642857
	59	121	0.487603
MVC-Ctrl6	57	99	0.575758	0.51987	103.2
	48	90	0.533333
	70	124	0.564516
	51	102	0.5
	43	101	0.425743
MVC-dKO1	57	105	0.542857	0.521897	127.2
	80	143	0.559441
	82	147	0.557823
	46	100	0.46
	69	141	0.489362
MVC-dKO2	58	140	0.414286	0.460095	140
	68	153	0.444444
	80	165	0.484848
	63	126	0.5
	53	116	0.456897
MVC-dKO3	52	117	0.444444	0.522245	132
	75	133	0.56391
	75	146	0.513699
	64	110	0.581818
	69	136	0.507353
MVC-dKO4	50	104	0.480769	0.458325	106.8
	48	105	0.457143
	53	108	0.490741
	41	103	0.398058
	53	114	0.464912
MVC-dKO5	76	168	0.452381	0.44405	166.4
	68	149	0.456376
	75	178	0.421348
	77	169	0.455621
	73	168	0.434524
MVC-dKO6	72	136	0.529412	0.50588	119
	66	130	0.507692
	51	91	0.56044
	47	102	0.460784
	57	121	0.471074
E
			1	2	3	4	AV
DMSO	%Area	Ctrl1	2.082	2.664	2.667	3.884	2.82425
		Ctrl2	5.394	3.709	6.701	4.259	5.01575
		Ctrl3	4.232	6.139	5.785	4.25	5.1015
		Ctrl4	4.141	2.903	1.67		2.90467
		Ctrl5	1.507	1.713	2.298	4.132	2.4125
		Ctrl6	1.384	4.136	2.409	1.873	2.4505
		dKO1	8.498	11.04	18.471	16.645	13.6635
		dKO2	23.898	11.244	4.149	5.975	11.3165
		dKO3	12.683	13.384	8.159	10.806	11.258
		dKO4	13.473	13.612	9.642		12.2423
		dKO5	12.254	8.964	6.068	21.248	12.1335
		dKO6	5.779	9.683	15.064	17.525	12.0128
MVC	%Area	Ctrl1	0.686	2.89	1.428	2.919	1.98075
		Ctrl2	2.943	1.36	2.805	1.22	2.082
		Ctrl3	0.705	1.901	3.478	3.563	2.41175
		Ctrl4	0.811	1.426	6.185	3.898	3.08
		Ctrl5	3.676	1.355	1.687		2.23933
		Ctrl6	2.079	3.16	1.001	1.768	2.002
		dKO1	2.688	5.869	3.639	1.352	3.387
		dKO2	1.864	4.652	3.578	5.741	3.95875
		dKO3	2.463	4.318	2.486	3.121	3.097
		dKO4	4.029	3.511	2.179	6.122	3.96025
		dKO5	4.19	4.553	3.367	3.52	3.9075
		dKO6	2.169	1.369	1.757	2.913	2.052
F
						MP						FAPs						MuSCs
MVC	Ctrl					1.66	1.69	2.08	1.62	1.4	1.84	7.73	8.57	9.17	10.62	9.72	13.74	5.11	5.23	5.78	3.4	4.11	5.09
	dKO					1.94	3.09	1.49	4.61	1.86	0.97	8.55	7.88	8.94	9.36	13.2	12.6	2.08	2.12	2.07	1.91	3.16	2.98
DMSO	CT					3.27	3.54	3.8	1.54	1.21		10.9	9.73	8.96	7.13	7.92		4.66	4.52	5.06	4.97	5.2
	dKO					4.03	4.79	5.12	5.15	4.06		15.8	15	12.7	14.8	9.58		1.87	1.41	2.01	1.85	3.02
G
			1	2	3	4	5	6	7	8	Av
MFI	DMSO	Ctrl1	38.33	31.018	31.054	38.976	31.725	34.837	31.445	34.32	33.9631
		Ctrl2	28.628	38.308	37.315	33.428	29.359	39.825	30.914	40.08	34.7321
		Ctrl3	26.167	28.131	30.545	32.661	26.252	29.83	29.399	26.628	28.7016
		Ctrl4	34.48	36.055	33.52	40.48	32.727				35.4524
		Ctrl5	32.754	33.096	35.641	39.476	36.118				35.417
		Ctrl6	34.304	37.355	35.984	34.153	39.563				36.2718
		dKO1	34.601	29.296	51.594	31.286	52.925	49.553	21.785	30.878	37.7398
		dKO2	30.499	60.696	65.885	38.538	45.141	51.107	50.51	35.694	47.2587
		dKO3	37.513	48.157	25.835	19.55	34.126	60.97	47.743	42.432	39.5408
		dKO4	42.276	44.69	39.415	41.697	37.793				41.1742
		dKO5	44.788	43.611	36.416	43.926	47.666				43.2814
		dKO6	41.171	46.416	44.055	45.269	39.586				43.2994
	MVC	Ctrl1	36.083	29.613	38.531	30.037	46.998	42.192	26.585	22.009	34.006
		Ctrl2	24.846	22.038	23.143	54.102	39.159	47.412	43.648	36.3354	36.3354
		Ctrl3	39.097	40.749	40.317	38.568	47.972	33.126	37.84	39.667	39.667
		Ctrl4	39.707	40.955	37.562	39.619	32.46				38.0606
		Ctrl5	33.485	33.277	32.348	32.216	36.363				33.5378
		Ctrl6	33.998	32.547	34.937	37.571	29.292				33.669
		dKO1	16.005	34.211	30.05	31.113	56.6	37.954	27.691	31.217	33.1051
		dKO2	34.566	22.275	46.71	42.265	46.855	43.348	34.594	24.57	36.8979
		dKO3	35.058	26.743	27.388	29.159	38.323	27.53	28.915	42.527	31.9554
		dKO4	37.092	38.679	31.638	32.88	42.164				36.4906
		dKO5	34.03	36.68	31.51	32.907	32.089				33.4432
		dKO6	37.725	37.117	33.623	32.908	34.431				35.1608
Paired		1	2	3	4	5	6
DMSO	Ctrl	0.996288	1.01885	0.841945	1.03997	1.03894	1.06401
	dKO	1.10707	1.38631	1.1599	1.20782	1.26963	1.27016
MVC	Ctrl	0.997545	1.06588	1.16361	1.11648	0.983811	0.98766
	dKO	0.971119	1.08238	0.937391	1.07043	0.981036	1.03142
H
		1	2	3	4	5	6	7	8	Av
DMSO	Ctrl1	11	14	4	8	12	11	8	11	9.875
	Ctrl2	14	17	18	13	14	15	18	16	15.625
	Ctrl3	3	9	8	22	11	4	15	18	11.25
	Ctrl4	22	17	21	14	8				16.4
	Ctrl5	11	12	10	20	16				13.8
	Ctrl6	10	11	12	18	11				12.4
	dKO1	23	14	26	35	25	22	34	17	24.5
	dKO2	15	12	30	28	16	6	15	20	17.75
	dKO3	29	14	27	19	19	21	23	21	21.625
	dKO4	31	25	41	22	19				27.6
	dKO5	26	23	31	29	19				25.6
	dKO6	11	19	28	24	30				22.4
MVC	Ctrl1	11	7	5	1	26	14	13	6	10.375
	Ctrl2	8	14	11	10	2	7	11	10	9.125
	Ctrl3	7	10	13	5	8	16	20	9	11
	Ctrl4	14	16	21	12	16				15.8
	Ctrl5	12	15	11	8	12				11.6
	Ctrl6	6	8	10	11	18				10.6
	dKO1	9	11	16	12	10	8	13	19	12.25
	dKO2	14	18	12	15	9	3	10	9	11.25
	dKO3	17	6	4	11	20	21	10	7	12
	dKO4	17	15	6	14	13				13
	dKO5	15	8	13	12	14				12.4
	dKO6	5	11	15	14	7				10.4
I
		Distance/m
DMSO	Ctrl1	531
	Ctrl2	624
	Ctrl3	637
	Ctrl4	423
	Ctrl5	634
	Ctrl6	617
	dKO1	275
	dKO2	459
	dKO3	366
	dKO4	227
	dKO5	323
	dKO6	240
MVC	Ctrl1	520
	Ctrl2	593
	Ctrl3	497
	Ctrl4	632
	Ctrl5	476
	Ctrl6	588
	dKO1	697
	dKO2	267
	dKO3	476
	dKO4	695
	dKO5	549
	dKO6	524
	dKO7	370
	dKO8	416
J
		Distance
		1	2	3	4	5	6	7
DMSO	Ctrl1	4478.32	5086.84	3834.16	6055.28	6731.56	9006.36	9073.24
	Ctrl2	2860.44	1853.72	6549.84	4717.24	4913.04	4411	3538.92
	Ctrl3	4064.72	3816.56	4598.44	4166.36	5092.12	5570.84	5234.68
	Ctrl4	3804.68	3974.08	3994.32	4093.76	4600.64	5441.48	5189.8
	Ctrl5	3670.48	3885.64	3767.72	3975.84	4330.48	4953.08	5122.92
	Ctrl6	4194.08	4590.96	4947.8	4885.76	5611.76	5657.96	5298.92
	dKO1	2296.36	1580.04	3202.76	3526.16	4120.16	3611.96	4094.2
	dKO2	1916.64	1422.96	2967.8	2142.8	2559.04	2987.6	3161.4
	dKO3	1530.76	2034.12	2545.4	2350.48	2672.12	3166.24	3071.64
	dKO4	1773.64	1855.04	2625.48	2548.92	2658.04	2984.52	3067.68
	dKO5	2007.72	2045.56	2221.12	2314.4	2585	2743.4	2873.64
	dKO6	2211.44	2343.88	3010.92	2841.96	3296.48	3384.48	3535.84
MVC	Ctrl1	4472.16	4519.24	4991.8	5427.4	4194.08	3759.36	3182.52
	Ctrl2	2779.92	3172.4	3396.8	4303.64	4227.96	5233.8	4334.88
	Ctrl3	4244.68	4160.64	3589.52	4130.28	2933.04	5693.6	6890.84
	Ctrl4	5344.68	5045.04	5299.8	4992.68	5534.32	4165.48	4346.76
	Ctrl5	3824.92	3864.96	4208.16	4392.08	4369.64	4605.92	4793.36
	Ctrl6	3989.48	4094.64	4262.28	4388.12	4194.08	4590.08	4649.92
	dKO1	1909.6	3614.16	3773.44	4074.4	3625.6	5137.44	5025.24
	dKO2	5769.72	4033.04	3872	4096.4	3551.68	3941.52	4092.88
	dKO3	8850.16	9539.64	8264.96	4462.48	4931.08	6181.56	5683.92
	dKO4	5073.64	5680.4	3923.48	5041.52	4608.12	5486.36	4605.48
	dKO5	3969.24	4138.64	4855.4	4599.32	4539.92	5624.52	5677.76
	dKO6	3930.08	3847.8	3983.32	4640.68	4929.76	5253.6	5129.96
K
	DMSO					MVC
Ctrl	31.44	27.88	28.43	33.51	28.97	27.97	27.9	29.48	29.43	29.88	30.57
dKO	27.06	25.37	25.57	27.06	26.55	27.39	27.28	27.41	31.15	33.17	29.07
[truncated: 1 more columns]

## Sheet: Figure 6
O
18s CT		Ctrl CT		Relative fold(18s)		Average	SD	site on seq	site on chromatin	18s CT	dKO CT		Relative fold(18s)		Average	SD
26.5	Up-Enhancer	29.92	30	0.162668	0.153893	0.15828	0.00620464	48467	83470414	25.74	29.35	29.95	0.11744	0.0774817	0.097461	0.028255
27.74	Down-Enhancer	31.48	31.95	0.0551689	0.03983	0.0474995	0.0108463	52919	83474866	27.62	33.89	31.75	0.00504825	0.0222508	0.0136495	0.012164
27.65	NC1	40	40	0.000150286	0.000150286	0.000150286	0	12467	83434414	25.43	40	40	7.30883e-05	7.30883e-05	7.30883e-05	0
AV 18s CT	NC2	34.25	31.09	0.00808801	0.072293	0.0401905	0.0453998	15351	83437298	AV 18s CT	31.09	30.57	0.0351581	0.0504151	0.0427866	0.0107884
27.2967	NC3	40	35.15	0.000150286	0.00433426	0.00224227	0.00295851	21244	83443191	26.2633	34.74	32.87	0.00280069	0.0102374	0.00651907	0.00525858
	NC4	40	35.56	0.000150286	0.00326206	0.00170617	0.00220036	26946	83448893		40	40	7.30883e-05	7.30883e-05	7.30883e-05	0
	NC5	40	33.76	0.000150286	0.0113592	0.00575472	0.00792587	30100	83452047		37.2	40	0.000509016	7.30883e-05	0.000291052	0.000308248
	NC6	36.24	37.16	0.00203607	0.00107608	0.00155607	0.000678813	37691	83459638		40	34.88	7.30883e-05	0.00254168	0.00130739	0.00174556
	NC7	34.05	40	0.00929068	0.000150286	0.00472048	0.00646323	39597	83461544		38.76	33.49	0.000172633	0.00666121	0.00341692	0.00458812
	NC8	40	40	0.000150286	0.000150286	0.000150286	0	42403	83464350		34.23	40	0.00398833	7.30883e-05	0.00203071	0.00276849
	NC9	40	40	0.000150286	0.000150286	0.000150286	0	48095	83470042		40	40	7.30883e-05	7.30883e-05	7.30883e-05	0
	NC10	40	33.83	0.000150286	0.0108212	0.00548573	0.00754545	53501	83475448		34.45	40	0.00342424	7.30883e-05	0.00174866	0.00236962
	NC11	36.14	35.34	0.0021822	0.00379943	0.00299082	0.00114356	55426	83477373		40	40	7.30883e-05	7.30883e-05	7.30883e-05	0
	NC12	34.04	34.25	0.0093553	0.00808801	0.00872165	0.000896113	72107	83494054		40	34.53	7.30883e-05	0.00323953	0.00165631	0.00223901
	NC13	32.1	31.98	0.0358968	0.0390103	0.0374536	0.00220158	73692	83495639		30.92	31.26	0.0395549	0.03125	0.0354024	0.00587245
	NC14	40	40	0.000150286	0.000150286	0.000150286	0	76137	83498084		34.59	35.65	0.00310756	0.00149049	0.00229903	0.00114345
	NC15	31.95	33.6	0.03983	0.0126914	0.0262607	0.0191899	77814	83499761		30.87	31.83	0.0409498	0.0210505	0.0310002	0.0140709
	NC16	34.46	40	0.00699238	0.000150286	0.00357133	0.00483809	79628	83501575		40	40	7.30883e-05	7.30883e-05	7.30883e-05	0
	NC17	35.91	35.99	0.00255936	0.0024213	0.00249033	9.76218e-05	88539	83510486		36.63	37.11	0.000755647	0.000541782	0.000648714	0.000151225
Q
	ChIP-1				ChIP-2				ChIP-3				ChIP-4				ChIP-5
	CT1	CT2	CT3	CTA	CT1	CT2	CT3	CTA	CT1	CT2	CT3	CTA	CT1	CT2	CT3	CTA	CT1	CT2	CT3	CTA
dCas9	25.82	25.86	26.62	26.1	25.94	26.13	26.12	26.0633	26.28	26.2	26.1	26.1933	26.88	26.87	27.99	27.2467	26.63	26.63	26.76	26.6733
dCas9-YY1	22.62	22.42	22.66	22.5667	22.93	22.87	23.03	22.9433	22.99	22.9	22.84	22.91	24.07	24	23.92	23.9967	23.51	23.65	23.2	23.4533
ΔCT	3.2	3.44	3.96	3.53333	3.01	3.26	3.09	3.12	3.29	3.3	3.26	3.28333	2.81	2.87	4.07	3.25	3.12	2.98	3.56	3.22
Paired
dCas9	1	1	1	1	1	1	1	1	1	1	1	1	1	1	1	1	1	1	1	1
dCas9-YY1	9.18959	10.8528	15.5625	11.5782	8.05564	9.57983	8.51496	8.69388	9.78112	9.84916	9.57983	9.73603	7.01285	7.31065	16.7955	9.51366	8.69388	7.88986	11.7942	9.31787
R
		dcas9-sg1 CT			Relative fold(18s)			Average	SD	site on seq	site on chromatin			dcas9-sg1-YY1 CT			Relative fold(18s)			Average	SD
18s CT	Up-Enhancer	34.77	36.58	34.57	1.68362e-06	4.80154e-07	1.93397e-06	1.36592e-06	8.50981e-07	48467	83470414	18s CT	Up-Enhancer	33.79	34.48	33.76	2.23701e-06	1.38662e-06	2.28401e-06	1.96921e-06	5.05088e-07
15.51	Down-Enhancer	32.17	32.72	33.82	1.02076e-05	6.97198e-06	3.25254e-06	6.8107e-06	3.48032e-06	52919	83474866	15.1	Down-Enhancer	31.36	31.78	30.98	1.20551e-05	9.01026e-06	1.56878e-05	1.2251e-05	3.34307e-06
15.7	NC1	29.75	30.01	29.74	5.4628e-05	4.56192e-05	5.5008e-05	5.17517e-05	5.31433e-06	12467	83434414	14.92	NC1	30.17	28.62	28.19	2.7504e-05	8.05364e-05	0.000108501	7.21806e-05	4.11401e-05
15.57	NC2	33.81	32.96	33.52	3.27517e-06	5.90349e-06	4.00435e-06	4.39434e-06	1.35687e-06	15351	83437298	15.05	NC2	34.61	33.6	34.14	1.26713e-06	2.55189e-06	1.75512e-06	1.85805e-06	6.48536e-07
AV 18s CT	NC3	34.46	35.19	33.15	2.0872e-06	1.25838e-06	5.17503e-06	2.84021e-06	2.06405e-06	21244	83443191	AV 18s CT	NC3	35.75	35.86	33.14	5.74974e-07	5.32764e-07	3.51024e-06	1.53933e-06	1.70699e-06
15.5933	NC4	32.62	32.16	31.94	7.47238e-06	1.02786e-05	1.19718e-05	9.90759e-06	2.27254e-06	24498	83446445	15.0233	NC4	30.9	30.9	30.87	1.65823e-05	1.65823e-05	1.69307e-05	1.66984e-05	2.01165e-07
	NC5	30.79	31.45	30.89	2.65671e-05	1.68137e-05	2.4788e-05	2.27229e-05	5.19426e-06	26946	83448893		NC5	30.89	30.3	30.86	1.66976e-05	2.5134e-05	1.70484e-05	1.96267e-05	4.7727e-06
	NC6	30.01	32.16	32.45	4.56192e-05	1.02786e-05	8.40687e-06	2.14349e-05	2.09651e-05	30100	83452047		NC6	32.25	31.68	32.02	6.50509e-06	9.65696e-06	7.62939e-06	7.93048e-06	1.59736e-06
	NC7	32.96	30.15	30.03	5.90349e-06	4.14003e-05	4.49911e-05	3.0765e-05	2.16054e-05	37691	83459638		NC7	29.78	29.75	29.76	3.6041e-05	3.67983e-05	3.65441e-05	3.64612e-05	3.85408e-07
	NC8	35.19	33.6	35.06	1.25838e-06	3.78835e-06	1.37704e-06	2.14126e-06	1.42766e-06	39597	83461544		NC8	34.41	33.31	35.08	1.45555e-06	3.12005e-06	9.14826e-07	1.83014e-06	1.14934e-06
	NC9	32.16	40	38.13	1.02786e-05	4.48598e-08	1.63977e-07	3.4958e-06	5.87435e-06	42403	83464350		NC9	34.81	33.49	33.25	1.1031e-06	2.75408e-06	3.25254e-06	2.36991e-06	1.12504e-06
	NC10	31.45	32.75	32.04	1.68137e-05	6.8285e-06	1.11701e-05	1.16041e-05	5.00675e-06	48095	83470042		NC10	33.03	32.77	31.99	3.78835e-06	4.53647e-06	7.7897e-06	5.37151e-06	2.12737e-06
	NC11	27.05	27.74	27.96	0.000354974	0.000220032	0.000188912	0.000254639	8.82745e-05	53501	83475448		NC11	26.29	26.55	27.33	0.000404941	0.000338161	0.000196934	0.000313346	0.000106201
	NC12	25.58	25.51	24.94	0.000983355	0.00103224	0.00153239	0.00118266	0.000303858	54179	83476126		NC12	23.06	23.63	22.88	0.00379943	0.00255936	0.00430432	0.00355437	0.000897919
	NC13	34.24	33.26	33.71	2.43103e-06	4.79513e-06	3.51024e-06	3.5788e-06	1.18354e-06	55426	83477373		NC13	32.31	35.08	33.55	6.2401e-06	9.14826e-07	2.64189e-06	3.2656e-06	2.71687e-06
	NC14	37.59	32.97	40	2.38419e-07	5.86271e-06	4.48598e-08	2.04866e-06	3.30448e-06	67826	83489773		NC14	35.44	34.76	33.79	7.128e-07	1.142e-06	2.23701e-06	1.36394e-06	7.85965e-07
	NC15	34.38	33.12	34.31	2.20621e-06	5.28377e-06	2.31589e-06	3.26862e-06	1.74603e-06	72107	83494054		NC15	33.2	32.2	32	3.36724e-06	6.73449e-06	7.7359e-06	5.94588e-06	2.2886e-06
	NC16	28.15	29.86	29.26	0.000165601	5.06176e-05	7.6722e-05	9.76469e-05	6.02801e-05	73692	83495639		NC16	29.18	28.05	28.17	5.4628e-05	0.000119558	0.000110016	9.4734e-05	3.5059e-05
	NC17	36.83	34.63	35.28	4.0376e-07	1.85519e-06	1.18228e-06	1.14708e-06	7.26356e-07	76137	83498084		NC17	34.01	34.44	32.8	1.92062e-06	1.4256e-06	4.44311e-06	2.59644e-06	1.6183e-06
	NC18	33.81	31.69	31.69	3.27517e-06	1.4237e-05	1.4237e-05	1.0583e-05	6.32879e-06	77814	83499761		NC18	29.8	29.66	29.06	3.55448e-05	3.91671e-05	5.93661e-05	4.46927e-05	1.2836e-05
	NC19	32.19	32.03	33.14	1.0067e-05	1.12478e-05	5.21103e-06	8.84195e-06	3.19941e-06	79628	83501575		NC19	31.63	31.11	32.42	9.99751e-06	1.4336e-05	5.782e-06	1.00385e-05	4.27714e-06
S
	18S				CCL5
	CT1	CT2	CT3	CTA	CT1	CT2	CT3	CTA	18s-V1	18s-V2	18s-V3	AV
dCas9-1	11.13	11.54	11.49	11.3867	22.3	21.96	22.01	22.09	0.000518513	0.000656311	0.000633954	0.000602926
dCas9-2	12.33	11.79	12.3	12.14	22.25	22.71	22.49	22.4833	0.000904871	0.000657829	0.000766195	0.000776298
dCas9-3	12.25	12	12.17	12.14	21.29	20.98	21.13	21.1333	0.00176025	0.0021822	0.00196671	0.00196972
dCas9-4	12.59	12.64	12.67	12.6333	23.12	23.46	22.74	23.1067	0.000696945	0.000550616	0.000906964	0.000718175
dCas9-5	12.26	12.75	12.76	12.59	20.87	20.91	21.26	21.0133	0.00321715	0.00312918	0.0024551	0.00293381
dCas9-YY1-1	11.67	11.63	11.46	11.5867	24.74	24.64	24.27	24.55	0.000109762	0.00011764	0.000152032	0.000126478
dCas9-YY1-2	12.65	12.59	12.5	12.58	25.44	25.84	25.45	25.5767	0.00013451	0.000101939	0.000133581	0.000123343
dCas9-YY1-3	12.43	12.03	12.41	12.29	22.16	22.14	21.78	22.0267	0.00106865	0.00108356	0.00139067	0.00118096
dCas9-YY1-4	13.01	13.18	12.94	13.0433	24.58	24.6	24.77	24.65	0.000336602	0.000331968	0.000295068	0.000321213
dCas9-YY1-5	13.19	13.19	13.17	13.1833	21.67	21.32	21.58	21.5233	0.00278778	0.0035532	0.00296723	0.00310274
	1			2			3			4			5
dCas9	0.000518513	0.000656311	0.000633954	0.000904871	0.000657829	0.000766195	0.00176025	0.0021822	0.00196671	0.000696945	0.000550616	0.000906964	0.00321715	0.00312918	0.0024551
dCas9-YY1	0.000109762	0.00011764	0.000152032	0.00013451	0.000101939	0.000133581	0.00106865	0.00108356	0.00139067	0.000336602	0.000331968	0.000295068	0.00278778	0.0035532	0.00296723
Paired
dCas9	1	1	1	1	1	1	1	1	1	1	1	1	1	1	1
dCas9-YY1	0.211686	0.179244	0.239816	0.148651	0.154963	0.174343	0.607097	0.496546	0.707107	0.482968	0.602904	0.325335	0.866537	1.1355	1.2086
T
	Ctrl			dKO
firefly	100	102	97	91	94	89
renila	961	809	698	80	93	83
value	0.104058	0.126082	0.138968	1.1375	1.01075	1.07229
nomarlize	0.845994	1.02504	1.12981	9.24788	8.21742	8.71771
U
	Promoter			Enhancer+promoter
firefly	2117	1458.1	555.3	145.8	111.5	51.7
renila	150	150.4	157.6	222.8	291.2	183.8
value	14.1133	9.69481	3.52348	0.654399	0.382898	0.281284
nomarlize	32.1075	22.4648	8.01615	1.48876	0.871242	0.640001

## Sheet: S 1
D
MuSCs
Ctrl	3.97	3.42	2.93	3.86	3.48	2.69
dKO	1.35	1.02	1.38	1.32	0.89	0.72
E
MuSC	Ctrl1	Ctrl2	Ctrl3	Ctrl4	dKO1	dKO2	dKO3	dKO4
DAPI	186	247	243	247	197	273	411	226
EdU	6	13	11	9	0	1	2	2
Pecentage%	3.22581	5.26316	4.52675	3.64372	0	0.3663	0.486618	0.884956
F
TA	18S				a/Sma								Fn1								Col1a1								Col11a1
	CT1	CT2	CT3	CTA	CT1	CT2	CT3	CTA	18s-V1	18s-V2	18s-V3	VA	CT1	CT2	CT3	CTA	18s-V1	18s-V2	18s-V3	VA	CT1	CT2	CT3	CTA	18s-V1	18s-V2	18s-V3	VA	CT1	CT2	CT3	CTA	18s-V1	18s-V2	18s-V3	VA
Ctrl1	9.12	9.15	9.33	9.2	25.34	25.46	25.13	25.31	1.38476e-05	1.27424e-05	1.60174e-05	1.42025e-05	23.09	23.53	23.32	23.3133	6.58709e-05	4.85557e-05	5.61638e-05	5.68635e-05	21.47	21.48	21.72	21.5567	0.000202471	0.000201072	0.000170257	0.000191266	32.59	32.345	32.1	32.345	9.09721e-08	1.0781e-07	1.27765e-07	1.08849e-07
Ctrl2	9.99	10.13	10.01	10.0433	25.51	25.36	25.25	25.3733	2.20836e-05	2.45033e-05	2.64446e-05	2.43438e-05	24.67	24.83	24.58	24.6933	3.95307e-05	3.5381e-05	4.20753e-05	3.89957e-05	21.2	21.19	21.07	21.1533	0.000438035	0.000441082	0.000479339	0.000452818	31.29	31.53	31.17	31.33	4.01898e-07	3.40305e-07	4.36757e-07	3.92987e-07
Ctrl3	13.27	13.45	13.21	13.31	29.76	29.45	28.99	29.4	1.11701e-05	1.38476e-05	1.9048e-05	1.46886e-05	30.02	29.97	29.91	29.9667	9.32801e-06	9.65696e-06	1.0067e-05	9.684e-06	26.74	26.55	26.92	26.7367	9.06081e-05	0.000103362	7.99801e-05	9.13169e-05	35.02	35.1	34.85	34.99	2.915e-07	2.75776e-07	3.27955e-07	2.9841e-07
Ctrl4	10.16	10.24	10.5	10.3	23.75	24.27	24.53	24.1833	8.93607e-05	6.23176e-05	5.20407e-05	6.79063e-05	24.07	23.95	24.35	24.1233	7.15842e-05	7.7793e-05	5.89561e-05	6.94444e-05	19.46	18.96	19.04	19.1533	0.0017481	0.00247218	0.00233883	0.00218637	29.63	30.5	30.57	30.2333	1.51737e-06	8.30222e-07	7.90901e-07	1.04616e-06
Ctrl5	10.45	10.44	10.55	10.48	25.15	25.54	25.65	25.4467	3.8361e-05	2.92744e-05	2.71253e-05	3.15869e-05	24.81	24.87	25.07	24.9167	4.85557e-05	4.65777e-05	4.05483e-05	4.52272e-05	21.29	21.18	21.06	21.1767	0.000557014	0.000601145	0.000653285	0.000603814	33.19	32.89	31.66	32.58	1.4575e-07	1.79439e-07	4.20906e-07	2.48698e-07
Ctrl6	9.7	9.99	10.02	9.90333	23.9	23.96	23.97	23.9433	6.11763e-05	5.86843e-05	5.82789e-05	5.93798e-05	23.51	23.59	23.45	23.5167	8.01651e-05	7.58408e-05	8.35693e-05	7.98584e-05	19.34	19.6	19.62	19.52	0.00144305	0.00120507	0.00118848	0.00127887	31.71	31.47	32.25	31.81	2.72608e-07	3.21949e-07	1.87492e-07	2.60683e-07
Ctrl7	11.13	11.07	11.14	11.1133	24.11	24.55	24.4	24.3533	0.000122353	9.01904e-05	0.000100073	0.000104205	24.32	24.77	24.6	24.5633	0.000105778	7.74344e-05	8.71182e-05	9.01103e-05	20.51	20.67	20.74	20.64	0.00148362	0.00132787	0.00126498	0.00135882	33.22	33.59	33.83	33.5467	2.21427e-07	1.71336e-07	1.45078e-07	1.7928e-07
dKO1	11.34	11.22	11.44	11.3333	21.77	28.04	28.88	28.22	0.000721523	9.34958e-06	5.22308e-06	0.000245365	25.68	25.52	25.54	25.58	4.7998e-05	5.36275e-05	5.28892e-05	5.15049e-05	23.18	23.11	23.26	23.1833	0.000271518	0.000285017	0.000256871	0.000271135	33.11	31.71	32.41	32.41	2.78336e-07	7.34534e-07	4.52159e-07	4.88343e-07
dKO2	9.7	10.21	10.51	10.14	23.75	24.27	24.53	24.1833	7.99801e-05	5.57758e-05	4.65777e-05	6.07779e-05	22.58	22.63	22.55	22.5867	0.000179965	0.000173834	0.000183746	0.000179182	18.7	18.7	18.73	18.71	0.00264962	0.00264962	0.00259509	0.00263144	29.78	30.41	30.59	30.26	1.22397e-06	7.90901e-07	6.9813e-07	9.04334e-07
dKO3	13.26	13.23	13.53	13.34	25.15	25.54	25.65	25.4467	0.000278507	0.000212537	0.000196934	0.000229326	28.13	28.01	27.49	27.8767	3.52993e-05	3.8361e-05	5.5008e-05	4.28894e-05	22.76	22.79	22.87	22.8067	0.00145981	0.00142977	0.00135265	0.00141408	32.97	31.95	31.86	32.26	1.23248e-06	2.49938e-06	2.66026e-06	2.13071e-06
dKO4	10.11	10.23	10.56	10.3	23.9	23.96	23.97	23.9433	8.05364e-05	7.72557e-05	7.6722e-05	7.81713e-05	25.67	25.21	25.09	25.3233	2.3614e-05	3.2482e-05	3.52993e-05	3.04651e-05	21.07	21.22	21.24	21.1767	0.000572673	0.000516122	0.000509016	0.000532604	32.02	31.49	31.33	31.6133	2.89487e-07	4.17998e-07	4.67024e-07	3.91503e-07
dKO5	9.8	9.85	9.9	9.85	23.7	23.58	23.8	23.6933	6.77227e-05	7.35967e-05	6.31876e-05	6.8169e-05	21.73	21.65	21.79	21.7233	0.000265316	0.000280444	0.000254508	0.000266756	19.08	18.73	19.04	18.95	0.0016653	0.00212253	0.00171212	0.00183332	30.47	31.43	30.91	30.9367	6.20528e-07	3.18987e-07	4.57413e-07	4.65643e-07
dKO6	10.56	10.43	10.16	10.3833	24.28	24.59	24.44	24.4367	6.55672e-05	5.28892e-05	5.86843e-05	5.90469e-05	23.65	23.45	23.33	23.4767	0.000101469	0.000116558	0.000126667	0.000114898	20.12	20.03	20.47	20.2067	0.00117212	0.00124757	0.000919625	0.0011131	31.69	33.49	32.82	32.6667	3.85526e-07	1.10713e-07	1.76153e-07	2.24131e-07
dKO7	10.58	10.36	10.2	10.38	24.93	25.01	24.99	24.9767	4.16882e-05	3.94395e-05	3.999e-05	4.03726e-05	22.95	22.96	23.05	22.9867	0.000164457	0.000163321	0.000153444	0.000160407	20.56	20.81	20.65	20.6733	0.000862015	0.000724865	0.000809882	0.000798921	32.18	32.15	32.19	32.1733	2.73871e-07	2.79626e-07	2.71979e-07	2.75159e-07
Paired		1	2	3	4	5	6	7
a/Sma	Ctrl	1	1	1	1	1	1	1
	dKO	2.84264	4.01992	2.49665	2.15814	1.31646	3.37709	2.35464
Fn1	Ctrl	1	1	1	1	1	1	1
	dKO	4.42889	1.32079	2.44315	2.0206	2.30987	2.24374	2.96033
Col1a1	Ctrl	1	1	1	1	1	1	1
	dKO	4.1909	2.78462	1.76433	1.84345	1.10573	1.34919	1.84427
Col11a1	Ctrl	1	1	1	1	1	1	1
	dKO	2.05909	1.5348	1.57421	1.78624	1.63648	2.30118	5.05664
DP	18S				a/Sma								Fn1								Col1a1								Col11a1
	CT1	CT2	CT3	CTA	CT1	CT2	CT3	CTA	18s-V1	18s-V2	18s-V3	VA	CT1	CT2	CT3	CTA	18s-V1	18s-V2	18s-V3	VA	CT1	CT2	CT3	CTA	18s-V1	18s-V2	18s-V3	VA	CT1	CT2	CT3	CTA	18s-V1	18s-V2	18s-V3	VA
Ctrl1	11.32	11.61	11.47	11.4667	23.93	23.51	23.77	23.7367	0.000177077	0.000236917	0.000197846	0.000203947	22.09	22.53	22.59	22.4033	0.000633954	0.00046731	0.000448273	0.000516513	22.79	22.47	22.63	22.63	0.000390245	0.000487154	0.000436015	0.000437805
Ctrl2	12.1	12.02	12.09	12.07	24.1	24.24	24.04	24.1267	0.000239116	0.000217003	0.000249271	0.00023513	23.51	23.18	23.56	23.4167	0.000359929	0.000452436	0.000347669	0.000386678	21	20.97	21.1	21.0233	0.00205023	0.00209331	0.00191293	0.00201882	33.68	34.14	33.91	33.91	3.12422e-07	2.27127e-07	2.66382e-07	2.68644e-07
Ctrl3	11.97	12.14	11.93	12.0133	22.89	22.32	22.73	22.6467	0.00053186	0.000789558	0.00059424	0.000638553	23.85	23.96	23.5	23.77	0.000273406	0.000253335	0.000348473	0.000291738	19.75	19.83	19.94	19.84	0.00468847	0.00443556	0.00410994	0.00441133	33.83	34.14	34.98	34.3167	2.70725e-07	2.18378e-07	1.21996e-07	2.037e-07
Ctrl4	10.48	10.32	10.76	10.52	22.9	23.26	22.81	22.99	0.000187607	0.000146177	0.000199683	0.000177822	23.02	22.96	23.01	22.9967	0.000172633	0.000179965	0.000173834	0.000175477	20.24	20.45	20.29	20.3267	0.00118574	0.00102511	0.00114535	0.00111873	31.65	32.47	32.29	32.1367	4.35749e-07	2.46826e-07	2.79626e-07	3.20734e-07
Ctrl5	9.35	9.68	9.53	9.52	24.78	24.7	24.91	24.7967	2.54849e-05	2.6938e-05	2.32889e-05	2.52372e-05	24.56	24.93	24.87	24.7867	2.96831e-05	2.29682e-05	2.39436e-05	2.55316e-05	20.21	20.71	20.8	20.5733	0.000605326	0.00042803	0.000402144	0.0004785	32.48	32.18	32.22	32.2933	1.22561e-07	1.5089e-07	1.46764e-07	1.40072e-07
Ctrl6	10.28	10.88	11.02	10.7267	22.4	22.22	22.1	22.24	0.00030618	0.000346866	0.000376952	0.000343332	23	22.9	22.75	22.8833	0.000202003	0.000216502	0.000240224	0.000219576									31.71	31.43	31.26	31.4667	4.82378e-07	5.85701e-07	6.58947e-07	5.75675e-07
dKO1	12.63	12.41	12.65	12.5633	25.28	25.04	25.25	24.84	0.00014856	0.000175448	0.000151682	0.000158563	22.17	21.86	21.83	21.9533	0.00128264	0.0015901	0.00162351	0.00149875	21.51	21.54	21.59	21.5467	0.00202668	0.00198497	0.00191736	0.00197633	33.71	32.93	32.52	33.0533	4.30744e-07	7.39643e-07	9.82754e-07	7.17714e-07
dKO2	13.18	13.24	13.05	13.1567	25.63	25.64	25.33	24.72	0.000175854	0.000174639	0.000216502	0.000188998	23.11	23.52	23.31	23.3133	0.00100867	0.000759147	0.000878096	0.00088197	21.44	21.35	21.31	21.3667	0.00320973	0.00341634	0.00351238	0.00337948	33.17	33.94	34.7	33.9367	9.44901e-07	5.54107e-07	3.27198e-07	6.08735e-07
dKO3	12.55	12.5	12.45	12.5	25.22	25.59	25.41	28.22	0.000148217	0.000114688	0.000129928	0.000130944	23.57	23.29	23.43	23.43	0.000465155	0.000564789	0.000512557	0.000514167	21.09	21.13	20.83	21.0167	0.00259509	0.00252413	0.00310756	0.00274226
dKO4	10.55	10.7	10.71	10.6533	22.63	22.67	22.69	22.6633	0.000248121	0.000241336	0.000238014	0.000242491	23.31	23.25	22.95	23.17	0.000154869	0.000161445	0.000198763	0.000171692	18.76	18.66	18.34	18.5867	0.00362786	0.00388824	0.00485381	0.0041233	31.01	31.89	31.45	31.45	7.44788e-07	4.04694e-07	5.49009e-07	5.66164e-07
dKO5	10.91	10.84	10.97	10.9067	23.54	23.19	23.71	23.48	0.000157394	0.000200608	0.000139898	0.000165967	22.54	22.52	21.84	22.3	0.000314788	0.000319182	0.000511374	0.000381781	19.57	19.55	19.69	19.6033	0.00246648	0.00250091	0.00226962	0.00241233	32.07	32.14	32.11	32.1067	4.25796e-07	4.0563e-07	4.14153e-07	4.15193e-07
dKO6	11.64	11.55	11.77	11.6533	25.62	25.43	25.35	25.4667	6.24618e-05	7.12541e-05	7.53169e-05	6.96776e-05	25.5	25.28	24.98	25.2533	6.78794e-05	7.90614e-05	9.7336e-05	8.14256e-05									32.29	32.28	32.26	32.2767	6.13401e-07	6.17667e-07	6.2629e-07	6.19119e-07
Paired		1	2	3	4	5	6
a/Sma	Ctrl	1	1	1	1	1	1
	dKO	2.76091	0.736378	0.777474	0.705851	0.550482	0.37975
Fn1	Ctrl	1	1	1	1	1	1
	dKO	3.1892	0.978429	1.73872	1.76243	2.28089	2.90167
Col1a1	Ctrl	1	1	1	1	1
	dKO	4.51419	5.04145	2.45122	1.67399	1.48277
Col11a1	Ctrl	1	1	1	1	1
	dKO	2.96415	2.7794	2.26596	1.93032	1.24673
G
H
TA	18S				iNOs								TNFa								CD206								TGFb
	CT1	CT2	CT3	CTA	CT1	CT2	CT3	CTA	18s-V1	18s-V2	18s-V3	VA	CT1	CT2	CT3	CTA	18s-V1	18s-V2	18s-V3	VA	CT1	CT2	CT3	CTA	18s-V1	18s-V2	18s-V3	VA	CT1	CT2	CT3	CTA	18s-V1	18s-V2	18s-V3	VA
Ctrl1	9.12	9.15	9.33	9.2	28.31	28.05	28.57	28.31	1.76733e-06	2.11634e-06	1.47587e-06	1.78651e-06	29.93	29.8	29.67	29.8	5.74974e-07	6.2919e-07	6.88519e-07	6.30894e-07	24.92	24.94	24.51	24.79	1.85271e-05	1.82721e-05	2.46168e-05	2.0472e-05	26.86	26.78	26.83	26.8233	8.20983e-09	8.67794e-09	8.38234e-09	8.42337e-09
Ctrl2	9.99	10.13	10.01	10.0433	29.66	29.77	29.87	29.7667	1.19718e-05	1.10929e-05	1.03501e-05	1.11383e-05	32.44	32.88	32	32.44	1.81105e-07	1.33499e-07	2.45688e-07	1.86764e-07	26.17	26.18	26.19	26.18	1.39762e-05	1.38797e-05	1.37838e-05	1.38799e-05	28.51	29	28.58	28.6967	2.61598e-09	1.86265e-09	2.49208e-09	2.32357e-09
Ctrl3	13.27	13.45	13.21	13.31	29.52	29.41	29.64	29.5233	1.63758e-06	1.76733e-06	1.50688e-06	1.63726e-06	30.64	30.26	31.6	30.8333	6.06946e-06	7.89844e-06	3.07222e-10	4.65607e-06	30.7	30.98	31.25	30.9767	5.82222e-06	4.79513e-06	3.97669e-06	4.86468e-06	32.52	32.56	32.19	32.4233	1.6237e-10	1.5793e-10	2.04101e-10	1.748e-10
Ctrl4	10.16	10.24	10.5	10.3	30.88	28.53	28.8	29.4033	7.2275e-07	3.68475e-06	3.05584e-06	2.48778e-06	30.96	30.47	30.53	30.6533	6.0356e-07	8.47666e-07	6.44992e-10	4.83957e-07	25.3	25.6	25.11	25.3367	3.05176e-05	2.4788e-05	3.48133e-05	3.00396e-05	28.64	28.49	28.62	28.5833	2.39057e-09	2.6525e-09	2.42394e-09	2.489e-09
Ctrl5	10.45	10.44	10.55	10.48	30.62	28.87	28.9	29.4633	5.80312e-07	1.95193e-06	1.91176e-06	1.48133e-06	30.59	31.03	31.68	31.1	8.83663e-07	6.51379e-07	2.9065e-10	5.11778e-07	25.18	25.34	25.29	25.27	3.75715e-05	3.36275e-05	3.48133e-05	3.53375e-05	27.92	28.08	28.2	28.0667	3.9377e-09	3.52434e-09	3.24305e-09	3.56836e-09
Ctrl6	9.7	9.99	10.02	9.90333	32.04	30.5	30.25	30.93	5.01702e-07	1.45892e-06	1.73496e-06	1.23186e-06	30.95	30.69	30.07	30.57	4.6166e-07	5.52828e-07	8.49627e-07	6.21372e-07	24.78	24.7	24.87	24.7833	3.32412e-05	3.51366e-05	3.12309e-05	3.32029e-05	28.68	28.67	28.65	28.6667	2.3252e-09	2.34137e-09	2.37405e-09	2.34687e-09
Ctrl7	11.13	11.07	11.14	11.1133	31.57	30.5	30.77	30.9467	4.89111e-07	1.02686e-06	8.51593e-07	7.89187e-07	32.15	31.95	31.82	31.9733	4.64871e-07	5.33996e-07	5.84349e-07	5.27739e-07	26.1	25.56	25.91	25.8567	3.08009e-05	4.47837e-05	3.51366e-05	3.69071e-05	28.28	28.52	28.54	28.4467	3.06812e-09	2.59791e-09	2.56215e-09	2.74272e-09
dKO1	10.66	10.66	10.5	10.6067	28.81	28.28	28.55	28.5467	1.18775e-06	1.71503e-06	1.42231e-06	1.4417e-06	31.84	31.72	31.81	31.79	4.0563e-07	4.40812e-07	4.14153e-07	4.20198e-07	24.84	24.71	24.83	24.7933	5.19206e-05	5.68164e-05	5.22817e-05	5.36729e-05	28.13	27.84	28.07	28.0133	3.40429e-09	4.16222e-09	3.54885e-09	3.70512e-09
dKO2	9.27	9.07	9.04	9.12667	28.46	28.47	28.79	28.5733	1.52439e-06	1.51386e-06	1.21271e-06	1.41699e-06	30.14	29.91	30.48	30.1767	4.72451e-07	5.54107e-07	3.73255e-07	4.66604e-07	26.63	26.43	26.29	26.45	5.38235e-06	6.18269e-06	6.81274e-06	6.12593e-06	27.76	28.1	27.74	27.8667	4.39954e-09	3.47582e-09	4.46096e-09	4.11211e-09
dKO3	9.27	9.11	9.03	9.13667	28.98	29.16	28.77	28.97	4.87331e-06	4.30169e-06	5.6369e-06	4.9373e-06	29.8	30.11	29.94	29.95	6.02167e-07	4.85733e-07	5.46478e-07	5.44793e-07	24.68	24.5	24.34	24.5067	2.09407e-05	2.37233e-05	2.65058e-05	2.37233e-05	26.2	26.13	26.51	26.28	1.29722e-08	1.36171e-08	1.04639e-08	1.23511e-08
dKO4	11.34	11.22	11.44	11.3333	30.02	28.98	29.42	29.4733	1.03639e-06	2.13106e-06	1.57088e-06	1.57944e-06	30.77	31.14	31.51	31.14	1.40922e-06	1.09043e-06	8.43758e-07	1.11447e-06	27.51	27.28	27.54	27.4433	1.35001e-05	1.58334e-05	1.32223e-05	1.41853e-05	29.27	29.26	29.12	29.2167	1.54473e-09	1.55547e-09	1.71398e-09	1.60473e-09
dKO5	9.7	10.21	10.51	10.14	29.69	31.04	28.98	29.9033	1.19718e-05	4.69644e-06	1.95835e-05	1.20839e-05	28.87	29.07	28.74	28.8933	2.2999e-06	2.00218e-06	2.51676e-06	2.27294e-06	23.04	22.87	23.01	22.9733	0.000130832	0.000147193	0.000133581	0.000137202	25.77	25.86	26	25.8767	1.74766e-08	1.64197e-08	1.49012e-08	1.62658e-08
dKO6	13.26	13.23	13.53	13.34	29.07	30.29	29.18	29.5133	2.23701e-06	9.60308e-07	2.07278e-06	1.7567e-06	31.5	31.09	32.53	31.7067	3.41425e-06	4.53647e-06	1.67199e-06	3.20757e-06	28.5	28.71	28.78	28.6633	2.7314e-05	2.3614e-05	2.24956e-05	2.44745e-05	31.27	30.54	32.22	31.3433	3.86182e-10	6.40537e-10	1.999e-10	4.08873e-10
dKO7	10.11	10.23	10.56	10.3	30.05	31.42	30.44	30.6367	8.30222e-07	3.21206e-07	6.33567e-07	5.94998e-07	31.48	31.07	31.21	31.2533	4.20906e-07	5.59251e-07	5.07531e-07	4.95896e-07	25.78	25.83	25.7	25.77	2.18804e-05	2.11351e-05	2.3128e-05	2.20478e-05	27.88	28.33	27.99	28.0667	4.0484e-09	2.9636e-09	3.7512e-09	3.58774e-09
Paired		1	2	3	4	5	6	7
iNOS	Ctrl	1	1	1	1	1	1	1
	dKO	0.753938	1.15028	0.973243	0.964683	0.983312	1.98462	1.0849
Tnfa	Ctrl	1	1	1	1	1	1	1
	dKO	2.91701	1.50659	2.30283	2.49566	4.08732	3.65795	5.08416
CD206	Ctrl	1	1	1	1	1	1	1
	dKO	4.53223	1.70918	1.19551	1.22806	1.27877	3.77532	3.7175
Tgfb	Ctrl	1	1	1	1	1	1	1
	dKO	1.54406	1.68879	1.65211	2.17745	3.46128	4.39009	2.74758
					iNOs
DP	18S				CT1	CT2	CT3	CTA	18s-V1	18s-V2	18s-V3	VA	TNFa								CD206								TGFb
	CT1	CT2	CT3	CTA	31.61	31.15	31.08	31.28	8.6348e-07	1.18775e-06	1.2468e-06	1.09935e-06	CT1	CT2	CT3	CTA	18s-V1	18s-V2	18s-V3	VA	CT1	CT2	CT3	CTA	18s-V1	18s-V2	18s-V3	VA	CT1	CT2	CT3	CTA	18s-V1	18s-V2	18s-V3	VA
Ctrl1	11.32	11.61	11.47	11.4667	30.73	30.47	30.44	30.5467	2.41424e-06	2.891e-06	2.95175e-06	2.75233e-06	29.69	29.68	29.45	29.6067	3.26761e-06	3.29034e-06	3.85902e-06	3.47232e-06	25.28	25.57	25.7	25.5167	6.9466e-05	5.68164e-05	5.19206e-05	5.9401e-05	26.51	26.86	26.78	26.7167	1.04639e-08	8.20983e-09	8.67794e-09	9.11723e-09
Ctrl2	12.1	12.02	12.09	12.07	30.14	30.61	29.83	30.1933	3.49405e-06	2.52258e-06	4.33161e-06	3.44941e-06	29.66	29.38	29.03	29.3567	5.06853e-06	6.15419e-06	7.84389e-06	6.35554e-06	25.18	24.85	25.14	25.0567	0.000113109	0.000142179	0.000116289	0.000123859	29.19	28.51	29	28.9	1.63281e-09	2.61598e-09	1.86265e-09	2.03714e-09
Ctrl3	11.97	12.14	11.93	12.0133	29.54	29.59	28.77	29.3	1.88109e-06	1.81701e-06	3.20777e-06	2.30196e-06	29.46	29.13	28.92	29.17	5.59796e-06	7.03671e-06	1.96885e-09	4.21222e-06	24.17	24.09	24.05	24.1033	0.000219017	0.000231505	0.000238014	0.000229512
Ctrl4	10.48	10.32	10.76	10.52	29.95	29.59	29.43	29.6567	7.07876e-07	9.08506e-07	1.01506e-06	8.77148e-07	28.45	28.32	28	28.2567	4.00435e-06	4.38194e-06	3.72529e-09	2.79667e-06	23.29	23.54	22.84	23.2233	0.000143168	0.00012039	0.000195574	0.000153044	26.78	26.91	26.63	26.7733	8.67794e-09	7.93018e-09	9.62878e-09	8.74563e-09
Ctrl5	9.35	9.68	9.53	9.52	28.78	28.97	29.15	28.9667	3.67625e-06	3.22262e-06	2.84462e-06	3.24783e-06	29.45	28.96	29.04	29.15	1.00109e-06	1.40597e-06	1.81171e-09	8.02957e-07	25.08	25.65	25.25	25.3267	2.07001e-05	1.3944e-05	1.83992e-05	1.76811e-05	27.76	28.13	27.17	27.6867	4.39954e-09	3.40429e-09	6.62239e-09	4.80874e-09
Ctrl6	10.28	10.88	11.02	10.7267	30.34	30.07	30.21	30.2067	4.45338e-06	5.36992e-06	4.87331e-06	4.89887e-06	28.87	28.62	28.75	28.7467	3.45392e-06	4.10743e-06	3.7535e-06	3.77162e-06	22.84	22.83	22.53	22.7333	0.000225696	0.000227266	0.000279797	0.000244253	26.57	26.32	26.45	26.4467	1.00377e-08	1.19369e-08	1.09083e-08	1.09609e-08
dKO1	12.63	12.41	12.65	12.5633	30.41	30.15	31.16	30.5733	6.40072e-06	7.66473e-06	3.80589e-06	5.95712e-06	28.13	27.99	28.03	28.05	2.06047e-05	2.27044e-05	2.20836e-05	2.17976e-05	24.85	24.57	24.7	24.7067	0.000200145	0.000243015	0.000222075	0.000221745	26.29	27.76	28.1	27.3833	1.21877e-08	4.39954e-09	3.47582e-09	6.68768e-09
dKO2	13.18	13.24	13.05	13.1567	29.86	29.3	28.71	29.29	5.94455e-06	8.76387e-06	1.31918e-05	9.30007e-06	27.49	27.48	27.52	27.4967	4.84436e-05	4.87806e-05	4.74467e-05	4.82236e-05	24.79	24.79	24.72	24.7667	0.000314788	0.000314788	0.000330438	0.000320004	26.34	26.2	26.13	26.2233	1.17725e-08	1.29722e-08	1.36171e-08	1.27873e-08
dKO3	12.55	12.5	12.45	12.5	29.93	29.44	29.2	29.5233	1.57451e-06	2.21131e-06	2.61154e-06	2.13245e-06	27.78	27.63	27.73	27.7133	2.5134e-05	2.78879e-05	2.60204e-05	2.63474e-05	24.67	24.53	24.63	24.61	0.000217003	0.000239116	0.000223103	0.000226407	27.54	29.27	29.26	28.69	5.12429e-09	1.54473e-09	1.55547e-09	2.7415e-09
dKO4	10.55	10.7	10.71	10.6533	29.69	30	29.86	29.85	2.21643e-06	1.78786e-06	1.97005e-06	1.99145e-06	27.92	27.64	27.86	27.8067	6.34184e-06	7.70023e-06	6.61115e-06	6.88441e-06	23.22	23.27	23.19	23.2267	0.000164838	0.000159223	0.000168301	0.000164121	26.57	26.24	26.33	26.38	1.00377e-08	1.26175e-08	1.18544e-08	1.15032e-08
dKO5	10.91	10.84	10.97	10.9067	29.68	29.86	29.5	29.68	3.74483e-06	3.30558e-06	4.24246e-06	3.76429e-06	27.9	28.68	28.29	28.29	7.66473e-06	4.46369e-06	5.84918e-06	5.99253e-06	22.87	22.93	22.82	22.8733	0.000250425	0.000240224	0.000259256	0.000249968	26.54	26.68	26.66	26.6267	1.02486e-08	9.30079e-09	9.43062e-09	9.66e-09
dKO6	11.64	11.55	11.77	11.6533									30.81	30.31	30.12	30.4133	1.71107e-06	2.41982e-06	2.76045e-06	2.29711e-06	26.14	25.55	25.75	25.8133	4.35591e-05	6.55672e-05	5.70795e-05	5.54019e-05
Paired		1	2	3	4	5	6
iNOS	Ctrl	1	1	1	1	1	1
	dKO	2.27037	1.93975	1.63526	1.7799	1.83418	2.69613
Tnfa	Ctrl	1	1	1	1	1	1
	dKO	2.86082	2.14274	1.98265	5.77937	6.255	7.58766
CD206	Ctrl	1	1	1	1	1	1
	dKO	3.1334	2.76293	1.7903	1.47936	1.08913	1.31014
Tgfb	Ctrl	1	1	1	1	1
	dKO	1.34576	1.39073	1.10455	1.2617	1.16662
I
J
		1	2	3	4	5	AV
TA	Ctrl1	19	29	6	13	14	16.2
	Ctrl2	10	23	11	8	10	12.4
	Ctrl3	9	8	21	19	11	13.6
	Ctrl4	16	8	11	20	12	13.4
	Ctrl5	12	7	13	17	8	11.4
	dKO1	48	37	33	21	35	34.8
	dKO2	35	70	44	28	32	41.8
	dKO3	24	17	22	75	34	34.4
	dKO4	25	25	65	40	37	38.4
	dKO5	69	54	14	23	25	37
K
DP		1	2	3	4	AV
	Ctrl1	15	16	17		16
	Ctrl2	10	9	16	21	14
	Ctrl3	11	14	16	19	15
	Ctrl4	6	10	21		12.3333
	dKO1	29	33	35	29	31.5
	dKO2	31	25	13		23
	dKO3	37	18	28		27.6667
	dKO4	25	28	25	18	24
L
	0-200	200-400	400-600	600-800	800-1000	1000-1200	1200-1400	1400-1600	1600-1800	1800-2000	2000-2200	2200-2400	2400-2600	2600-2800	2800-3000	3000+	total		0-200	200-400	400-600	600-800	800-1000	1000-1200	1200-1400	1400-1600	1600-1800	1800-2000	2000-2200	2200-2400	2400-2600	2600-2800	2800-3000	3000+	0-200	200-400	400-600	600-800	800-1000	1000-1200	1200-1400	1400-1600	1600-1800	1800-2000	2000-2200	2200-2400	2400-2600	2600-2800	2800-3000
TA-Ctrl1	6	9	4	5	2	3	4	7	4	0	1	3	3	3	0	16	70		0.0857143	0.128571	0.0571429	0.0714286	0.0285714	0.0428571	0.0571429	0.1	0.0571429	0	0.0142857	0.0428571	0.0428571	0.0428571	0	0.228571	0.0887258	0.0823143	0.0841595	0.0743444	0.0786806	0.0914665	0.0641757	0.0665774	0.0515991	0.0424739	0.0473819	0.0265026	0.0326894	0.0207404	0.0059037
	17	6	8	11	5	8	2	5	7	5	3	4	4	1	2	15	103		0.165049	0.0582524	0.0776699	0.106796	0.0485437	0.0776699	0.0194175	0.0485437	0.0679612	0.0485437	0.0291262	0.038835	0.038835	0.00970874	0.0194175	0.145631
	3	8	10	5	10	11	6	8	5	7	5	1	3	2	0	12	96		0.03125	0.0833333	0.104167	0.0520833	0.104167	0.114583	0.0625	0.0833333	0.0520833	0.0729167	0.0520833	0.0104167	0.03125	0.0208333	0	0.125
	7	6	11	8	10	12	9	5	5	3	8	1	1	1	1	11	99		0.0707071	0.0606061	0.111111	0.0808081	0.10101	0.121212	0.0909091	0.0505051	0.0505051	0.030303	0.0808081	0.010101	0.010101	0.010101	0.010101	0.111111
	9	8	7	6	11	10	9	5	3	6	6	3	4	2	0	10	99		0.0909091	0.0808081	0.0707071	0.0606061	0.111111	0.10101	0.0909091	0.0505051	0.030303	0.0606061	0.0606061	0.030303	0.040404	0.020202	0	0.10101
TA-Ctrl2	7	7	6	3	5	2	4	5	9	3	1	2	3	3	2	16	78		0.0897436	0.0897436	0.0769231	0.0384615	0.0641026	0.025641	0.0512821	0.0641026	0.115385	0.0384615	0.0128205	0.025641	0.0384615	0.0384615	0.025641	0.205128	0.104867	0.0903954	0.0742999	0.038175	0.0625619	0.0488581	0.0737226	0.0492272	0.0704872	0.0422613	0.0617849	0.0255202	0.0321493	0.0247401	0.0170903
	13	9	7	9	11	8	5	7	3	3	2	0	2	1	0	6	86		0.151163	0.104651	0.0813953	0.104651	0.127907	0.0930233	0.0581395	0.0813953	0.0348837	0.0348837	0.0232558	0	0.0232558	0.0116279	0	0.0697674
	7	9	3	3	8	5	8	1	6	3	7	2	2	1	3	16	84		0.0833333	0.107143	0.0357143	0.0357143	0.0952381	0.0595238	0.0952381	0.0119048	0.0714286	0.0357143	0.0833333	0.0238095	0.0238095	0.0119048	0.0357143	0.190476
	5	4	6	0	1	4	5	3	7	4	6	4	2	1	0	22	74		0.0675676	0.0540541	0.0810811	0	0.0135135	0.0540541	0.0675676	0.0405405	0.0945946	0.0540541	0.0810811	0.0540541	0.027027	0.0135135	0	0.297297
	11	8	8	1	1	1	8	4	3	4	9	2	4	4	2	13	83		0.13253	0.0963855	0.0963855	0.0120482	0.0120482	0.0120482	0.0963855	0.0481928	0.0361446	0.0481928	0.108434	0.0240964	0.0481928	0.0481928	0.0240964	0.156627
TA-Ctrl3	3	5	6	6	5	2	6	10	4	2	5	6	3	1	2	17	83		0.0361446	0.060241	0.0722892	0.0722892	0.060241	0.0240964	0.0722892	0.120482	0.0481928	0.0240964	0.060241	0.0722892	0.0361446	0.0120482	0.0240964	0.204819	0.119172	0.131419	0.0627726	0.0557181	0.0539464	0.04023	0.0492591	0.0462031	0.0433861	0.056251	0.0498703	0.0478872	0.0233065	0.0176415	0.0268142
	9	10	5	2	1	3	2	2	4	3	6	5	3	1	4	14	74		0.121622	0.135135	0.0675676	0.027027	0.0135135	0.0405405	0.027027	0.027027	0.0540541	0.0405405	0.0810811	0.0675676	0.0405405	0.0135135	0.0540541	0.189189
	13	17	4	3	2	5	4	0	5	9	6	3	0	1	3	13	88		0.147727	0.193182	0.0454545	0.0340909	0.0227273	0.0568182	0.0454545	0	0.0568182	0.102273	0.0681818	0.0340909	0	0.0113636	0.0340909	0.147727
	10	9	3	5	10	2	3	3	1	4	1	3	1	4	1	18	78		0.128205	0.115385	0.0384615	0.0641026	0.128205	0.025641	0.0384615	0.0384615	0.0128205	0.0512821	0.0128205	0.0384615	0.0128205	0.0512821	0.0128205	0.230769
	18	17	10	9	5	6	7	5	5	7	3	3	3	0	1	12	111		0.162162	0.153153	0.0900901	0.0810811	0.045045	0.0540541	0.0630631	0.045045	0.045045	0.0630631	0.027027	0.027027	0.027027	0	0.00900901	0.108108
TA-Ctrl4	4	9	7	10	4	4	4	6	5	6	5	1	2	4	1	11	83		0.0481928	0.108434	0.0843373	0.120482	0.0481928	0.0481928	0.0481928	0.0722892	0.060241	0.0722892	0.060241	0.0120482	0.0240964	0.0481928	0.0120482	0.13253	0.108439	0.121131	0.0634262	0.0649818	0.0641249	0.0512716	0.078308	0.0577046	0.0377378	0.0389573	0.0426092	0.0362207	0.018166	0.0238306	0.0225391
	8	8	5	5	8	7	13	6	2	2	4	5	2	1	5	14	95		0.0842105	0.0842105	0.0526316	0.0526316	0.0842105	0.0736842	0.136842	0.0631579	0.0210526	0.0210526	0.0421053	0.0526316	0.0210526	0.0105263	0.0526316	0.147368
	11	14	6	5	5	4	7	6	4	3	5	4	2	1	2	18	97		0.113402	0.14433	0.0618557	0.0515464	0.0515464	0.0412371	0.0721649	0.0618557	0.0412371	0.0309278	0.0515464	0.0412371	0.0206186	0.0103093	0.0206186	0.185567
	15	8	2	4	5	1	4	5	4	1	1	3	1	2	2	15	73		0.205479	0.109589	0.0273973	0.0547945	0.0684932	0.0136986	0.0547945	0.0684932	0.0547945	0.0136986	0.0136986	0.0410959	0.0136986	0.0273973	0.0273973	0.205479
	8	14	8	4	6	7	7	2	1	5	4	3	1	2	0	16	88		0.0909091	0.159091	0.0909091	0.0454545	0.0681818	0.0795455	0.0795455	0.0227273	0.0113636	0.0568182	0.0454545	0.0340909	0.0113636	0.0227273	0	0.181818
TA-Ctrl5	7	9	9	12	8	10	12	7	5	4	1	1	2	1	3	15	106		0.0660377	0.0849057	0.0849057	0.113208	0.0754717	0.0943396	0.113208	0.0660377	0.0471698	0.0377358	0.00943396	0.00943396	0.0188679	0.00943396	0.0283019	0.141509	0.101943	0.124	0.078503	0.0883858	0.0772446	0.0809416	0.0656861	0.0652533	0.0468208	0.0462288	0.0316796	0.013312	0.0137811	0.013759	0.0173564
	18	10	9	7	12	6	9	8	4	6	6	1	0	2	4	14	116		0.155172	0.0862069	0.0775862	0.0603448	0.103448	0.0517241	0.0775862	0.0689655	0.0344828	0.0517241	0.0517241	0.00862069	0	0.0172414	0.0344828	0.12069
	12	28	5	15	15	16	8	10	8	2	2	3	0	1	2	18	145		0.0827586	0.193103	0.0344828	0.103448	0.103448	0.110345	0.0551724	0.0689655	0.0551724	0.0137931	0.0137931	0.0206897	0	0.00689655	0.0137931	0.124138
	10	12	9	6	8	8	3	4	3	6	6	2	2	2	1	16	98		0.102041	0.122449	0.0918367	0.0612245	0.0816327	0.0816327	0.0306122	0.0408163	0.0306122	0.0612245	0.0612245	0.0204082	0.0204082	0.0204082	0.0102041	0.163265
	14	18	14	14	3	9	7	11	9	9	3	1	4	2	0	17	135		0.103704	0.133333	0.103704	0.103704	0.0222222	0.0666667	0.0518519	0.0814815	0.0666667	0.0666667	0.0222222	0.00740741	0.0296296	0.0148148	0	0.125926
TA-Ctrl6	13	12	12	8	8	12	8	8	3	7	7	4	1	2	2	18	125		0.104	0.096	0.096	0.064	0.064	0.096	0.064	0.064	0.024	0.056	0.056	0.032	0.008	0.016	0.016	0.144	0.123989	0.105638	0.0831453	0.0852058	0.0722091	0.0752508	0.0537048	0.0440387	0.0419738	0.0598668	0.0459722	0.0326381	0.0171596	0.00866109	0.0125901
	16	22	11	15	13	8	13	10	11	10	2	1	3	1	0	16	152		0.105263	0.144737	0.0723684	0.0986842	0.0855263	0.0526316	0.0855263	0.0657895	0.0723684	0.0657895	0.0131579	0.00657895	0.0197368	0.00657895	0	0.105263
	11	4	7	6	7	9	3	2	4	10	4	5	2	1	1	14	90		0.122222	0.0444444	0.0777778	0.0666667	0.0777778	0.1	0.0333333	0.0222222	0.0444444	0.111111	0.0444444	0.0555556	0.0222222	0.0111111	0.0111111	0.155556
	14	10	6	11	3	6	6	2	5	4	7	5	3	1	3	18	104		0.134615	0.0961538	0.0576923	0.105769	0.0288462	0.0576923	0.0576923	0.0192308	0.0480769	0.0384615	0.0673077	0.0480769	0.0288462	0.00961538	0.0288462	0.173077
	22	21	16	13	15	10	4	7	3	4	7	3	1	0	1	16	143		0.153846	0.146853	0.111888	0.0909091	0.104895	0.0699301	0.027972	0.048951	0.020979	0.027972	0.048951	0.020979	0.00699301	0	0.00699301	0.111888
TA-dKO1	4	1	2	1	2	2	2	1	0	2	2	1	3	0	2	20	45		0.0888889	0.0222222	0.0444444	0.0222222	0.0444444	0.0444444	0.0444444	0.0222222	0	0.0444444	0.0444444	0.0222222	0.0666667	0	0.0444444	0.444444	0.0753728	0.106227	0.0426946	0.0434288	0.0398465	0.0443127	0.0630077	0.0520471	0.0497677	0.0487149	0.0508294	0.0278249	0.040724	0.0234212	0.0377152
	5	7	0	6	6	7	8	5	5	3	5	4	1	1	2	17	82		0.0609756	0.0853659	0	0.0731707	0.0731707	0.0853659	0.097561	0.0609756	0.0609756	0.0365854	0.0609756	0.0487805	0.0121951	0.0121951	0.0243902	0.207317
	6	9	6	2	0	5	6	6	5	6	4	1	1	5	4	12	78		0.0769231	0.115385	0.0769231	0.025641	0	0.0641026	0.0769231	0.0769231	0.0641026	0.0769231	0.0512821	0.0128205	0.0128205	0.0641026	0.0512821	0.153846
	7	8	7	4	4	1	4	1	5	1	3	2	3	2	3	21	76		0.0921053	0.105263	0.0921053	0.0526316	0.0526316	0.0131579	0.0526316	0.0131579	0.0657895	0.0131579	0.0394737	0.0263158	0.0394737	0.0263158	0.0394737	0.276316
	4	14	0	3	2	1	3	6	4	5	4	2	5	1	2	13	69		0.057971	0.202899	0	0.0434783	0.0289855	0.0144928	0.0434783	0.0869565	0.057971	0.0724638	0.057971	0.0289855	0.0724638	0.0144928	0.0289855	0.188406
TA-dKO2	4	5	3	1	2	1	1	0	1	1	2	1	2	1	2	23	50		0.08	0.1	0.06	0.02	0.04	0.02	0.02	0	0.02	0.02	0.04	0.02	0.04	0.02	0.04	0.46	0.0927705	0.102237	0.0550095	0.0446425	0.0605789	0.0400428	0.0526072	0.0540416	0.0663239	0.0433385	0.0474817	0.0230925	0.0222889	0.0159891	0.0151855
	10	7	7	3	6	5	4	10	6	6	3	0	0	1	1	20	89		0.11236	0.0786517	0.0786517	0.0337079	0.0674157	0.0561798	0.0449438	0.11236	0.0674157	0.0674157	0.0337079	0	0	0.011236	0.011236	0.224719
	7	10	1	8	6	4	7	5	3	3	2	2	2	0	0	10	70		0.1	0.142857	0.0142857	0.114286	0.0857143	0.0571429	0.1	0.0714286	0.0428571	0.0428571	0.0285714	0.0285714	0.0285714	0	0	0.142857
	8	8	4	3	3	1	5	7	6	7	8	1	2	1	2	15	81		0.0987654	0.0987654	0.0493827	0.037037	0.037037	0.0123457	0.0617284	0.0864198	0.0740741	0.0864198	0.0987654	0.0123457	0.0246914	0.0123457	0.0246914	0.185185
	4	5	4	1	4	3	2	0	7	0	2	3	1	2	0	17	55		0.0727273	0.0909091	0.0727273	0.0181818	0.0727273	0.0545455	0.0363636	0	0.127273	0	0.0363636	0.0545455	0.0181818	0.0363636	0	0.309091
TA-dKO3	2	7	4	6	9	5	6	5	5	1	3	5	2	0	1	13	74		0.027027	0.0945946	0.0540541	0.0810811	0.121622	0.0675676	0.0810811	0.0675676	0.0675676	0.0135135	0.0405405	0.0675676	0.027027	0	0.0135135	0.175676	0.0611516	0.105653	0.0403889	0.0512078	0.0687765	0.0572696	0.0436498	0.0801454	0.0400924	0.0419842	0.0442231	0.033247	0.0239323	0.0170351	0.0238682
	1	3	2	2	3	2	2	4	0	0	4	1	1	1	0	10	36		0.0277778	0.0833333	0.0555556	0.0555556	0.0833333	0.0555556	0.0555556	0.111111	0	0	0.111111	0.0277778	0.0277778	0.0277778	0	0.277778
	1	4	0	1	4	2	1	2	3	1	2	2	1	0	2	13	39		0.025641	0.102564	0	0.025641	0.102564	0.0512821	0.025641	0.0512821	0.0769231	0.025641	0.0512821	0.0512821	0.025641	0	0.0512821	0.333333
	5	8	1	2	0	2	1	5	1	5	0	1	2	2	0	16	51		0.0980392	0.156863	0.0196078	0.0392157	0	0.0392157	0.0196078	0.0980392	0.0196078	0.0980392	0	0.0196078	0.0392157	0.0392157	0	0.313725
	7	5	4	3	2	4	2	4	2	4	1	0	0	1	3	13	55		0.127273	0.0909091	0.0727273	0.0545455	0.0363636	0.0727273	0.0363636	0.0727273	0.0363636	0.0727273	0.0181818	0	0	0.0181818	0.0545455	0.236364
TA-dKO4	4	5	1	1	1	1	1	2	3	0	5	3	1	3	3	18	52		0.0769231	0.0961538	0.0192308	0.0192308	0.0192308	0.0192308	0.0192308	0.0384615	0.0576923	0	0.0961538	0.0576923	0.0192308	0.0576923	0.0576923	0.346154	0.0763608	0.0948322	0.0471014	0.0408947	0.0619733	0.0516692	0.0501649	0.0504545	0.0390703	0.0316613	0.0394899	0.0284078	0.0237789	0.0387439	0.0317177
	2	4	3	4	5	1	5	2	1	4	0	1	3	2	2	16	55		0.0363636	0.0727273	0.0545455	0.0727273	0.0909091	0.0181818	0.0909091	0.0363636	0.0181818	0.0727273	0	0.0181818	0.0545455	0.0363636	0.0363636	0.290909
	9	8	4	3	3	7	5	4	1	1	1	1	2	2	2	18	71		0.126761	0.112676	0.056338	0.0422535	0.0422535	0.0985915	0.0704225	0.056338	0.0140845	0.0140845	0.0140845	0.0140845	0.028169	0.028169	0.028169	0.253521
	5	5	3	2	4	3	2	2	3	3	2	1	0	3	2	15	55		0.0909091	0.0909091	0.0545455	0.0363636	0.0727273	0.0545455	0.0363636	0.0363636	0.0545455	0.0545455	0.0363636	0.0181818	0	0.0545455	0.0363636	0.272727
	3	6	3	2	5	4	2	5	3	1	3	2	1	1	0	18	59		0.0508475	0.101695	0.0508475	0.0338983	0.0847458	0.0677966	0.0338983	0.0847458	0.0508475	0.0169492	0.0508475	0.0338983	0.0169492	0.0169492	0	0.305085
TA-dKO5	9	3	2	2	5	3	1	2	3	0	2	2	3	3	4	24	68		0.132353	0.0441176	0.0294118	0.0294118	0.0735294	0.0441176	0.0147059	0.0294118	0.0441176	0	0.0294118	0.0294118	0.0441176	0.0441176	0.0588235	0.352941	0.098681	0.110954	0.0606868	0.0439643	0.060855	0.0470662	0.0650604	0.0491706	0.0397589	0.0194631	0.0513554	0.0354258	0.0263537	0.0202154	0.0255095
	6	10	6	5	6	5	9	6	2	2	7	5	0	0	1	15	85		0.0705882	0.117647	0.0705882	0.0588235	0.0705882	0.0588235	0.105882	0.0705882	0.0235294	0.0235294	0.0823529	0.0588235	0	0	0.0117647	0.176471
	6	7	3	5	4	3	6	3	3	4	2	3	3	0	0	15	67		0.0895522	0.104478	0.0447761	0.0746269	0.0597015	0.0447761	0.0895522	0.0447761	0.0447761	0.0597015	0.0298507	0.0447761	0.0447761	0	0	0.223881
	6	11	6	1	3	5	4	4	3	0	4	3	1	1	1	15	68		0.0882353	0.161765	0.0882353	0.0147059	0.0441176	0.0735294	0.0588235	0.0588235	0.0441176	0	0.0588235	0.0441176	0.0147059	0.0147059	0.0147059	0.220588
	8	9	5	3	4	1	4	3	3	1	4	0	2	3	3	18	71		0.112676	0.126761	0.0704225	0.0422535	0.056338	0.0140845	0.056338	0.0422535	0.0422535	0.0140845	0.056338	0	0.028169	0.0422535	0.0422535	0.253521
TA-dKO6	7	9	4	3	5	2	1	4	2	1	2	0	0	4	3	22	69		0.101449	0.130435	0.057971	0.0434783	0.0724638	0.0289855	0.0144928	0.057971	0.0289855	0.0144928	0.0289855	0	0	0.057971	0.0434783	0.318841	0.0837413	0.10586	0.0374318	0.0293944	0.046471	0.0349134	0.0244391	0.0513166	0.040204	0.0450578	0.046433	0.0504802	0.0175885	0.0481179	0.0347816
	4	6	1	2	2	2	2	2	5	3	5	6	1	2	2	16	61		0.0655738	0.0983607	0.0163934	0.0327869	0.0327869	0.0327869	0.0327869	0.0327869	0.0819672	0.0491803	0.0819672	0.0983607	0.0163934	0.0327869	0.0327869	0.262295
	6	8	2	1	2	2	1	4	2	4	5	2	2	2	1	22	66		0.0909091	0.121212	0.030303	0.0151515	0.030303	0.030303	0.0151515	0.0606061	0.030303	0.0606061	0.0757576	0.030303	0.030303	0.030303	0.0151515	0.333333
	5	6	2	3	4	2	2	2	2	3	0	3	1	4	2	13	54		0.0925926	0.111111	0.037037	0.0555556	0.0740741	0.037037	0.037037	0.037037	0.037037	0.0555556	0	0.0555556	0.0185185	0.0740741	0.037037	0.240741
	3	3	2	0	1	2	1	3	1	2	2	3	1	2	2	16	44		0.0681818	0.0681818	0.0454545	0	0.0227273	0.0454545	0.0227273	0.0681818	0.0227273	0.0454545	0.0454545	0.0681818	0.0227273	0.0454545	0.0454545	0.363636
	0-200	200-400	400-600	600-800	800-1000	1000-1200	1200-1400	1400-1600	1600-1800	1800-2000	2000-2200	2200-2400	2400-2600	2600-2800	2800-3000	3000+	total		0-200	200-400	400-600	600-800	800-1000	1000-1200	1200-1400	1400-1600	1600-1800	1800-2000	2000-2200	2200-2400	2400-2600	2600-2800	2800-3000	3000+	0-200	200-400	400-600	600-800	800-1000	1000-1200	1200-1400	1400-1600	1600-1800	1800-2000	2000-2200	2200-2400	2400-2600	2600-2800	2800-3000
DP-Ctrl1	28	31	31	14	11	8	6	4	4	1	0	0	0	0	0	1	139		0.201439	0.223022	0.223022	0.100719	0.0791367	0.057554	0.0431655	0.028777	0.028777	0.00719424	0	0	0	0	0	0.00719424	0.165883	0.247544	0.166926	0.11943	0.0810217	0.0589123	0.0547813	0.0372376	0.0223414	0.012565	0.00845953	0.00522977	0.00333333	0.0045631	0.00176991
	24	41	29	18	11	10	6	4	2	2	0	0	1	1	0	1	150		0.16	0.273333	0.193333	0.12	0.0733333	0.0666667	0.04	0.0266667	0.0133333	0.0133333	0	0	0.00666667	0.00666667	0	0.00666667
	18	28	14	13	9	7	9	5	2	2	2	1	0	1	1	1	113		0.159292	0.247788	0.123894	0.115044	0.079646	0.0619469	0.079646	0.0442478	0.0176991	0.0176991	0.0176991	0.00884956	0	0.00884956	0.00884956	0.00884956
	17	26	9	13	10	5	6	5	3	1	1	1	1	0	0	2	100		0.17	0.26	0.09	0.13	0.1	0.05	0.06	0.05	0.03	0.01	0.01	0.01	0.01	0	0	0.02
	19	32	28	18	10	8	7	5	3	2	2	1	0	1	0	1	137		0.138686	0.233577	0.20438	0.131387	0.0729927	0.0583942	0.0510949	0.0364964	0.0218978	0.0145985	0.0145985	0.00729927	0	0.00729927	0	0.00729927
DP-Ctrl2	21	44	30	13	6	7	3	2	3	3	1	1	1	0	0	1	136		0.154412	0.323529	0.220588	0.0955882	0.0441176	0.0514706	0.0220588	0.0147059	0.0220588	0.0220588	0.00735294	0.00735294	0.00735294	0	0	0.00735294	0.175149	0.259286	0.197683	0.113982	0.0613232	0.0506941	0.0403259	0.0181241	0.0239425	0.0191437	0.00909413	0.00581841	0.0119927	0.00155039	0.00289855
	19	32	36	14	10	7	7	3	2	2	2	1	2	0	0	1	138		0.137681	0.231884	0.26087	0.101449	0.0724638	0.0507246	0.0507246	0.0217391	0.0144928	0.0144928	0.0144928	0.00724638	0.0144928	0	0	0.00724638
	25	23	24	17	7	7	6	5	5	1	2	0	2	0	0	2	126		0.198413	0.18254	0.190476	0.134921	0.0555556	0.0555556	0.047619	0.0396825	0.0396825	0.00793651	0.015873	0	0.015873	0	0	0.015873
	31	44	24	12	8	3	3	0	0	1	1	0	1	1	0	0	129		0.24031	0.341085	0.186047	0.0930233	0.0620155	0.0232558	0.0232558	0	0	0.00775194	0.00775194	0	0.00775194	0.00775194	0	0
	10	15	9	10	5	5	4	1	3	3	0	1	1	0	1	1	69		0.144928	0.217391	0.130435	0.144928	0.0724638	0.0724638	0.057971	0.0144928	0.0434783	0.0434783	0	0.0144928	0.0144928	0	0.0144928	0.0144928
DP-Ctrl3	35	39	26	26	9	9	11	3	1	1	2	0	1	0	2	1	166		0.210843	0.23494	0.156627	0.156627	0.0542169	0.0542169	0.0662651	0.0180723	0.0060241	0.0060241	0.0120482	0	0.0060241	0	0.0120482	0.0060241	0.205357	0.250398	0.171846	0.123885	0.0649583	0.0655147	0.0459088	0.0158485	0.00849538	0.00951557	0.00717762	0.00353038	0.00598824	0.00480904	0.00610011
	40	40	26	21	10	8	6	3	2	0	2	0	1	2	0	1	162		0.246914	0.246914	0.160494	0.12963	0.0617284	0.0493827	0.037037	0.0185185	0.0123457	0	0.0123457	0	0.00617284	0.0123457	0	0.00617284
	32	44	37	24	12	5	7	1	0	2	2	1	2	1	0	4	174		0.183908	0.252874	0.212644	0.137931	0.0689655	0.0287356	0.0402299	0.00574713	0	0.0114943	0.0114943	0.00574713	0.0114943	0.00574713	0	0.0229885
	34	38	27	16	10	16	9	4	1	1	0	0	1	0	2	1	160		0.2125	0.2375	0.16875	0.1	0.0625	0.1	0.05625	0.025	0.00625	0.00625	0	0	0.00625	0	0.0125	0.00625
	29	47	27	16	13	16	5	2	3	4	0	2	0	1	1	2	168		0.172619	0.279762	0.160714	0.0952381	0.077381	0.0952381	0.0297619	0.0119048	0.0178571	0.0238095	0	0.0119048	0	0.00595238	0.00595238	0.0119048
DP-Ctrl4	17	21	13	13	4	8	6	0	2	1	0	2	0	1	1	1	90		0.188889	0.233333	0.144444	0.144444	0.0444444	0.0888889	0.0666667	0	0.0222222	0.0111111	0	0.0222222	0	0.0111111	0.0111111	0.0111111	0.231599	0.239638	0.147952	0.134058	0.06325	0.0628485	0.0456611	0.0286285	0.0104529	0.00552801	0	0.00609734	0.00495868	0.00552801	0.00472222
	23	18	10	13	4	4	2	4	0	0	0	0	0	0	1	1	80		0.2875	0.225	0.125	0.1625	0.05	0.05	0.025	0.05	0	0	0	0	0	0	0.0125	0.0125
	27	16	5	8	5	6	3	2	1	0	0	0	0	0	0	1	74		0.364865	0.216216	0.0675676	0.108108	0.0675676	0.0810811	0.0405405	0.027027	0.0135135	0	0	0	0	0	0	0.0135135
	18	23	19	12	9	1	4	0	0	0	0	0	0	0	0	0	86		0.209302	0.267442	0.22093	0.139535	0.104651	0.0116279	0.0465116	0	0	0	0	0	0	0	0	0
	13	31	22	14	6	10	6	8	2	2	0	1	3	2	0	1	121		0.107438	0.256198	0.181818	0.115702	0.0495868	0.0826446	0.0495868	0.0661157	0.0165289	0.0165289	0	0.00826446	0.0247934	0.0165289	0	0.00826446
DP-Ctrl5	14	23	21	18	21	13	4	7	1	4	2	0	2	0	1	1	132		0.106061	0.174242	0.159091	0.136364	0.159091	0.0984848	0.030303	0.0530303	0.00757576	0.030303	0.0151515	0	0.0151515	0	0.00757576	0.00757576	0.141249	0.265459	0.162288	0.141314	0.0900294	0.068073	0.0333561	0.0290493	0.0211122	0.0151876	0.010045	0.00444444	0.00456876	0.00444444	0.00151515
	18	28	14	18	13	9	5	4	6	1	1	1	0	1	0	1	120		0.15	0.233333	0.116667	0.15	0.108333	0.075	0.0416667	0.0333333	0.05	0.00833333	0.00833333	0.00833333	0	0.00833333	0	0.00833333
	12	26	7	10	2	5	2	3	0	2	0	1	0	1	0	1	72		0.166667	0.361111	0.0972222	0.138889	0.0277778	0.0694444	0.0277778	0.0416667	0	0.0277778	0	0.0138889	0	0.0138889	0	0.0138889
	12	32	21	15	9	7	3	1	1	1	2	0	0	0	0	1	105		0.114286	0.304762	0.2	0.142857	0.0857143	0.0666667	0.0285714	0.00952381	0.00952381	0.00952381	0.0190476	0	0	0	0	0.00952381
	22	33	31	18	9	4	5	1	5	0	1	0	1	0	0	0	130		0.169231	0.253846	0.238462	0.138462	0.0692308	0.0307692	0.0384615	0.00769231	0.0384615	0	0.00769231	0	0.00769231	0	0	0
DP-dKO1	26	35	22	13	10	4	8	5	2	1	0	2	2	2	1	6	139		0.18705	0.251799	0.158273	0.0935252	0.0719424	0.028777	0.057554	0.0359712	0.0143885	0.00719424	0	0.0143885	0.0143885	0.0143885	0.00719424	0.0431655	0.174174	0.241038	0.163997	0.0914091	0.0799918	0.0724431	0.0436089	0.0245981	0.0217629	0.0146097	0.010042	0.00719469	0.0116377	0.0116163	0.00868629
	25	36	18	12	15	7	7	3	3	2	0	1	1	2	1	4	137		0.182482	0.262774	0.131387	0.0875912	0.109489	0.0510949	0.0510949	0.0218978	0.0218978	0.0145985	0	0.00729927	0.00729927	0.0145985	0.00729927	0.0291971
	26	30	26	14	11	8	5	4	3	4	0	0	1	2	1	2	137		0.189781	0.218978	0.189781	0.10219	0.080292	0.0583942	0.0364964	0.0291971	0.0218978	0.0291971	0	0	0.00729927	0.0145985	0.00729927	0.0145985
	22	30	24	13	7	19	3	4	4	0	6	2	1	1	2	2	140		0.157143	0.214286	0.171429	0.0928571	0.05	0.135714	0.0214286	0.0285714	0.0285714	0	0.0428571	0.0142857	0.00714286	0.00714286	0.0142857	0.0142857
	21	35	23	11	12	12	7	1	3	3	1	0	3	1	1	2	136		0.154412	0.257353	0.169118	0.0808824	0.0882353	0.0882353	0.0514706	0.00735294	0.0220588	0.0220588	0.00735294	0	0.0220588	0.00735294	0.00735294	0.0147059
DP-dKO2	31	33	16	11	5	11	12	4	2	1	2	0	2	0	1	3	134		0.231343	0.246269	0.119403	0.0820896	0.0373134	0.0820896	0.0895522	0.0298507	0.0149254	0.00746269	0.0149254	0	0.0149254	0	0.00746269	0.0223881	0.254151	0.233548	0.144052	0.11165	0.0584606	0.0388083	0.0593369	0.0223312	0.012471	0.00799684	0.00538243	0.00403517	0.0121464	0.00152672	0.0118885
	45	38	24	18	9	4	4	4	1	1	0	1	2	0	2	4	157		0.286624	0.242038	0.152866	0.11465	0.0573248	0.0254777	0.0254777	0.0254777	0.00636943	0.00636943	0	0.00636943	0.0127389	0	0.0127389	0.0254777
	44	34	24	18	9	5	12	2	2	3	1	1	1	0	2	4	162		0.271605	0.209877	0.148148	0.111111	0.0555556	0.0308642	0.0740741	0.0123457	0.0123457	0.0185185	0.00617284	0.00617284	0.00617284	0	0.0123457	0.0246914
	46	44	24	26	10	3	8	1	1	0	1	0	2	0	2	4	172		0.267442	0.255814	0.139535	0.151163	0.0581395	0.0174419	0.0465116	0.00581395	0.00581395	0	0.00581395	0	0.0116279	0	0.0116279	0.0232558
	28	28	21	13	11	5	8	5	3	1	0	1	2	1	2	2	131		0.21374	0.21374	0.160305	0.0992366	0.0839695	0.0381679	0.0610687	0.0381679	0.0229008	0.00763359	0	0.00763359	0.0152672	0.00763359	0.0152672	0.0152672
DP-dKO3	25	26	11	10	7	5	5	5	2	2	1	2	0	0	1	3	105		0.238095	0.247619	0.104762	0.0952381	0.0666667	0.047619	0.047619	0.047619	0.0190476	0.0190476	0.00952381	0.0190476	0	0	0.00952381	0.0285714	0.177062	0.22135	0.125798	0.0840915	0.0673007	0.0712246	0.0596308	0.0342138	0.0334334	0.0409815	0.0105219	0.0110654	0.0151645	0.00173913	0.0163694
	19	32	14	11	8	5	12	1	2	6	1	0	0	1	1	2	115		0.165217	0.278261	0.121739	0.0956522	0.0695652	0.0434783	0.104348	0.00869565	0.0173913	0.0521739	0.00869565	0	0	0.00869565	0.00869565	0.0173913
	10	22	15	7	9	9	5	5	5	6	1	1	2	0	2	1	100		0.1	0.22	0.15	0.07	0.09	0.09	0.05	0.05	0.05	0.06	0.01	0.01	0.02	0	0.02	0.01
	14	14	8	5	5	8	5	3	2	2	2	1	4	0	3	6	82		0.170732	0.170732	0.097561	0.0609756	0.0609756	0.097561	0.0609756	0.0365854	0.0243902	0.0243902	0.0243902	0.0121951	0.0487805	0	0.0365854	0.0731707
	30	27	22	14	7	11	5	4	8	7	0	2	1	0	1	3	142		0.211268	0.190141	0.15493	0.0985915	0.0492958	0.0774648	0.0352113	0.028169	0.056338	0.0492958	0	0.0140845	0.00704225	0	0.00704225	0.0211268
DP-dKO4	25	45	23	25	15	4	5	2	4	4	2	0	2	0	1	1	158		0.158228	0.28481	0.14557	0.158228	0.0949367	0.0253165	0.0316456	0.0126582	0.0253165	0.0253165	0.0126582	0	0.0126582	0	0.00632911	0.00632911	0.152869	0.235903	0.159852	0.133455	0.0825485	0.0405097	0.0510546	0.0323169	0.0242678	0.0245647	0.0155457	0.00305789	0.0143925	0.0047619	0.00722287
	18	34	24	16	12	3	9	5	3	3	3	1	2	0	2	1	136		0.132353	0.25	0.176471	0.117647	0.0882353	0.0220588	0.0661765	0.0367647	0.0220588	0.0220588	0.0220588	0.00735294	0.0147059	0	0.0147059	0.00735294
	19	18	24	15	10	6	9	6	3	5	0	1	2	3	1	4	126		0.150794	0.142857	0.190476	0.119048	0.0793651	0.047619	0.0714286	0.047619	0.0238095	0.0396825	0	0.00793651	0.015873	0.0238095	0.00793651	0.031746
	30	36	20	18	4	8	6	5	3	1	3	0	3	0	0	2	139		0.215827	0.258993	0.143885	0.129496	0.028777	0.057554	0.0431655	0.0359712	0.0215827	0.00719424	0.0215827	0	0.0215827	0	0	0.0143885
	15	34	20	20	17	7	6	4	4	4	3	0	1	0	1	4	140		0.107143	0.242857	0.142857	0.142857	0.121429	0.05	0.0428571	0.0285714	0.0285714	0.0285714	0.0214286	0	0.00714286	0	0.00714286	0.0285714
DP-dKO5	28	43	26	19	14	10	3	13	3	0	1	2	1	0	1	2	166		0.168675	0.259036	0.156627	0.114458	0.0843373	0.060241	0.0180723	0.0783133	0.0180723	0	0.0060241	0.0120482	0.0060241	0	0.0060241	0.0120482	0.180813	0.223085	0.141318	0.118422	0.0696709	0.0780447	0.0556782	0.040825	0.0175341	0.0139196	0.0107595	0.00648466	0.0140535	0.00262575	0.0110494
	32	39	29	21	16	13	4	2	3	3	2	1	1	1	2	1	170		0.188235	0.229412	0.170588	0.123529	0.0941176	0.0764706	0.0235294	0.0117647	0.0176471	0.0176471	0.0117647	0.00588235	0.00588235	0.00588235	0.0117647	0.00588235
	32	44	16	15	10	14	8	4	2	2	2	0	3	0	2	2	156		0.205128	0.282051	0.102564	0.0961538	0.0641026	0.0897436	0.0512821	0.025641	0.0128205	0.0128205	0.0128205	0	0.0192308	0	0.0128205	0.0128205
	28	26	19	14	5	13	10	5	3	3	2	2	3	1	1	3	138		0.202899	0.188406	0.137681	0.101449	0.0362319	0.0942029	0.0724638	0.0362319	0.0217391	0.0217391	0.0144928	0.0144928	0.0217391	0.00724638	0.00724638	0.0217391
	16	18	16	18	8	8	13	6	2	2	1	0	2	0	2	3	115		0.13913	0.156522	0.13913	0.156522	0.0695652	0.0695652	0.113043	0.0521739	0.0173913	0.0173913	0.00869565	0	0.0173913	0	0.0173913	0.026087
M&N
	Nulei fiber	Total fiber	Percentage%	AV	AV fiber/area
Ctrl1	55	151	0.364238	0.38036	178
	71	179	0.396648
	63	162	0.388889
	99	232	0.426724
	54	166	0.325301
Ctrl2	69	180	0.383333	0.321165	169
	47	188	0.25
	64	178	0.359551
	54	182	0.296703
	37	117	0.316239
Ctrl3	64	194	0.329897	0.325556	169
	86	201	0.427861
	39	134	0.291045
	71	195	0.364103
	26	121	0.214876
Ctrl4	74	200	0.37	0.346239	169.8
	57	189	0.301587
	67	210	0.319048
	48	145	0.331034
	43	105	0.409524
Ctrl5	66	195	0.338462	0.349077	190.8
	89	241	0.369295
	67	193	0.34715
	70	196	0.357143
	43	129	0.333333
dKO1	45	215	0.209302	0.213388	175.2
	48	220	0.218182
	49	178	0.275281
	27	145	0.186207
	21	118	0.177966
dKO2	24	130	0.184615	0.175376	154.2
	27	173	0.156069
	33	175	0.188571
	31	190	0.163158
	19	103	0.184466
dKO3	16	107	0.149533	0.241443	152
	38	138	0.275362
	47	150	0.313333
	44	212	0.207547
	40	153	0.261438
dKO4	35	149	0.234899	0.249409	153.8
	28	137	0.20438
	50	164	0.304878
	53	182	0.291209
	29	137	0.211679
dKO5	44	167	0.263473	0.247401	173
	47	200	0.235
	50	192	0.260417
	37	147	0.251701
	36	159	0.226415
O
TA		Area%					AV
	Ctrl1	1.49	2.46	2.5	1.81	2.76	2.204
	Ctrl2	3.51	2.67	4.07	0.43	1.26	2.388
	Ctrl3	1.06	1.81	0.74	1.27	4.34	1.844
	Ctrl4	1.18	2.18	0.55	0.59	1.57	1.214
	Ctrl5	1.27	2.73	2.74	0.61	1.11	1.692
	dKO1	10.91	10.04	12.47	12.81	8.26	10.898
	dKO2	14.07	12.04	6.7	11.18	13.35	11.468
	dKO3	41.55	10.73	14.76	8.1	6.37	16.302
	dKO4	4.9	12.08	7.87	9.34	13.83	9.604
	dKO5	3.81	4.42	20.32	10.44	8.86	9.57
DP		Area%					AV
	Ctrl1	12.33	8.87	11.2	6.11	6.02	8.906
	Ctrl2	11.42	17.22	13.96	5.88	6.69	11.034
	Ctrl3	5.82	5.21	6.16	5.68	12.75	7.124
	Ctrl4	8.16	8.08	9.64	11.36	6.26	8.7
	Ctrl5	8.56	10.16	6.18	9.33	11.11	9.068
	dKO1	9.95	18.72	18.96	21.56	33.72	20.582
	dKO2	25.8	23.28	25.88	9.4	22.28	21.328
	dKO3	20.76	17.4	34.18	39.92	24.24	27.3
	dKO4	23.16	30.04	21.84	21.86	18.82	23.144
	dKO5	13.68	12.81	39.75	8.44	18.48	18.632
P
TA	18S				a/Sma								Fn1								Col1a1								Col11a1
	CT1	CT2	CT3	CTA	CT1	CT2	CT3	CTA	18s-V1	18s-V2	18s-V3	VA	CT1	CT2	CT3	CTA	18s-V1	18s-V2	18s-V3	VA	CT1	CT2	CT3	CTA	18s-V1	18s-V2	18s-V3	VA	CT1	CT2	CT3	CTA	18s-V1	18s-V2	18s-V3	VA
Ctrl1	10.33	10.22	10.49	10.3467	24.18	23.56	24.21	23.9833	6.85096e-05	0.000105291	6.70997e-05	8.03001e-05	21.1	21.04	21.24	21.1267	0.000579327	0.000603929	0.000525751	0.000569669	18.21	17.84	17.64	17.8967	0.00429438	0.00554986	0.00637511	0.00540645	30.14	30.06	30.21	30.1367	1.10056e-06	1.16331e-06	1.04843e-06	1.1041e-06
Ctrl2	10.64	10.8	9.96	10.4667	25.22	25.07	25.14	25.1433	3.6208e-05	4.01753e-05	3.82725e-05	3.82186e-05	23.95	24.26	23.99	24.0667	8.73197e-05	7.04357e-05	8.49319e-05	8.08958e-05	19.82	19.88	19.35	19.6833	0.00152885	0.00146658	0.00211763	0.00170435	31.23	31.72	31.51	31.4867	5.61842e-07	4.00045e-07	4.62728e-07	4.74871e-07
Ctrl3	10.91	10.88	11.02	10.9367	23.45	23.22	23.68	23.45	0.000171045	0.000200608	0.000145839	0.000172498	23.32	23.34	23.07	23.2433	0.000187174	0.000184597	0.000222588	0.00019812	18.56	18.34	18.09	18.33	0.00507164	0.0059071	0.00702477	0.00600117	29.45	29.86	30.27	29.86	2.67258e-06	2.01145e-06	1.51386e-06	2.06597e-06
Ctrl4	10.74	10.6	10.88	10.74	23.96	23.7	23.85	23.8367	0.000104805	0.000125502	0.000113109	0.000114472	23.51	23.47	23.55	23.51	0.000143168	0.000147193	0.000139253	0.000143205	20.73	20.55	20.51	20.5967	0.000983355	0.00111403	0.00114535	0.00108091	32.23	32.11	32.89	32.41	3.3952e-07	3.68968e-07	2.14875e-07	3.07788e-07
Ctrl5	10.54	10.58	10.86	10.66	25.09	24.78	25.11	24.9933	4.53041e-05	5.61638e-05	4.46803e-05	4.87161e-05	22.52	22.54	22.1	22.3867	0.00026902	0.000265316	0.000359929	0.000298088	20.55	20.61	20.22	20.46	0.00105393	0.001011	0.00132481	0.00112991	31.94	31.65	32.03	31.8733	3.92719e-07	4.80154e-07	3.68968e-07	4.13947e-07
dKO1	12.51	12.57	12.46	12.5133	24.51	24.65	24.58	24.58	0.000244705	0.000222075	0.000233116	0.000233299	23.66	24.05	23.47	23.7267	0.000441082	0.000336602	0.00050317	0.000426951	19.88	19.5	19.61	19.6633	0.00605916	0.00788504	0.00730618	0.00708346	31.23	31.63	30.83	31.23	2.32125e-06	1.75918e-06	3.06291e-06	2.38111e-06
dKO2	10.9	10.74	10.79	10.81	24.01	24.47	24.24	24.24	0.000106268	7.72557e-05	9.06081e-05	9.13774e-05	22.43	22.09	22.44	22.32	0.00031771	0.000402144	0.000315516	0.000345123	19.57	19.43	19.62	19.54	0.00230663	0.00254168	0.00222805	0.00235879	31.13	31.01	30.99	31.0433	7.6396e-07	8.30222e-07	8.41811e-07	8.11998e-07
dKO3	10.86	11.59	10.87	11.1067	23.77	23.31	23.62	23.5667	0.000154155	0.000212046	0.000171045	0.000179082	22.57	22.63	22.04	22.4133	0.000354155	0.000339728	0.000511374	0.000401752	17.31	17.53	17.53	17.4567	0.013571	0.0116516	0.0116516	0.0122914	29.52	29.06	29.52	29.3667	2.8644e-06	3.94011e-06	2.8644e-06	3.22297e-06
dKO4	10.11	9.99	9.96	10.02	24.71	24.61	24.29	24.5367	3.78329e-05	4.05483e-05	5.06176e-05	4.29996e-05	20.29	20.7	20.59	20.5267	0.000809882	0.000609536	0.000657829	0.000692416	19.97	20.03	19.91	19.97	0.001011	0.000969817	0.00105393	0.00101158	31.8	32.64	31.83	32.09	2.77694e-07	1.55132e-07	2.71979e-07	2.34935e-07
dKO5	10.29	10.55	10.23	10.3567	23.68	23.91	24	23.8633	9.75612e-05	8.31841e-05	7.81533e-05	8.62995e-05	22.71	22.65	22.65	22.67	0.000191107	0.000199222	0.000199222	0.000196517	20.22	20.93	20.99	20.7133	0.0010736	0.000656311	0.000629575	0.000786494	31.72	31.61	31.56	31.63	3.70677e-07	4.00045e-07	4.14153e-07	3.94958e-07
Paired		1	2	3	4	5
a/Sma	Ctrl	1	1	1	1	1
	dKO	1.1251	1.77148	1.13795	1.56442	1.35247
Fn1	Ctrl	1	1	1	1	1
	dKO	2.42926	2.41	2.02782	1.4323	1.21547
Col1a1	Ctrl	1	1	1	1	1
	dKO	0.727622	0.895275	1.38398	1.31019	2.04816
Col11a1	Ctrl	1	1	1	1	1
	dKO	0.763303	0.954128	1.70993	2.15661	1.56003
DP	18S				a/Sma								Fn1								Col1a1								Col11a1
	CT1	CT2	CT3	CTA	CT1	CT2	CT3	CTA	18s-V1	18s-V2	18s-V3	VA	CT1	CT2	CT3	CTA	18s-V1	18s-V2	18s-V3	VA	CT1	CT2	CT3	CTA	18s-V1	18s-V2	18s-V3	VA	CT1	CT2	CT3	CTA	18s-V1	18s-V2	18s-V3	VA
Ctrl1	9.7	9.99	10.02	9.90333	23.9	23.96	23.97	23.9433	6.11763e-05	5.86843e-05	5.82789e-05	5.93798e-05	23.51	23.59	23.45	23.5167	8.01651e-05	7.58408e-05	8.35693e-05	7.98584e-05	19.34	19.6	19.62	19.52	0.00144305	0.00120507	0.00118848	0.00127887	31.71	31.47	32.25	31.81	2.72608e-07	3.21949e-07	1.87492e-07	2.60683e-07
Ctrl2	11.13	11.07	11.14	11.1133	24.11	24.55	24.4	24.3533	0.000122353	9.01904e-05	0.000100073	0.000104205	24.32	24.77	24.6	24.5633	0.000105778	7.74344e-05	8.71182e-05	9.01103e-05	20.51	20.67	20.74	20.64	0.00148362	0.00132787	0.00126498	0.00135882	33.22	33.59	33.83	33.5467	2.21427e-07	1.71336e-07	1.45078e-07	1.7928e-07
Ctrl3	10.66	10.66	10.5	10.6067	23.04	22.98	22.78	22.9333	0.000180798	0.000188476	0.000216502	0.000195259	22.9	23.07	22.99	22.9867	0.000199222	0.000177077	0.000187174	0.000187824	20	20.21	19.98	20.0633	0.00148705	0.00128561	0.00150781	0.00142682	32.58	31.17	31.95	31.9	2.42866e-07	6.45386e-07	3.75852e-07	4.21368e-07
Ctrl4	11.74	11.6	11.88	11.74	25.71	25.61	25.29	25.5367	6.23176e-05	6.67904e-05	8.33765e-05	7.08282e-05	24.51	24.47	24.55	24.51	0.000143168	0.000147193	0.000139253	0.000143205	21.73	21.55	21.51	21.5967	0.000983355	0.00111403	0.00114535	0.00108091	33.23	33.11	33.89	33.41	3.3952e-07	3.68968e-07	2.14875e-07	3.07788e-07
Ctrl5	11.54	11.58	11.86	11.66	24.68	24.91	25	24.8633	0.00012039	0.000102648	9.64406e-05	0.000106493	23.52	23.54	23.1	23.3867	0.00026902	0.000265316	0.000359929	0.000298088	21.55	21.61	21.22	21.46	0.00105393	0.001011	0.00132481	0.00112991	32.94	32.65	33.03	32.8733	3.92719e-07	4.80154e-07	3.68968e-07	4.13947e-07
dKO1	9.8	9.85	9.9	9.85	23.7	23.58	23.8	23.6933	6.77227e-05	7.35967e-05	6.31876e-05	6.8169e-05	21.73	21.65	21.79	21.7233	0.000265316	0.000280444	0.000254508	0.000266756	19.08	18.73	19.04	18.95	0.0016653	0.00212253	0.00171212	0.00183332	30.47	31.43	30.91	30.9367	6.20528e-07	3.18987e-07	4.57413e-07	4.65643e-07
dKO2	10.56	10.43	10.16	10.3833	24.28	24.59	24.44	24.4367	6.55672e-05	5.28892e-05	5.86843e-05	5.90469e-05	23.65	23.45	23.33	23.4767	0.000101469	0.000116558	0.000126667	0.000114898	20.12	20.03	20.47	20.2067	0.00117212	0.00124757	0.000919625	0.0011131	31.69	33.49	32.82	32.6667	3.85526e-07	1.10713e-07	1.76153e-07	2.24131e-07
dKO3	10.58	10.36	10.2	10.38	24.93	25.01	24.99	24.9767	4.16882e-05	3.94395e-05	3.999e-05	4.03726e-05	22.95	22.96	23.05	22.9867	0.000164457	0.000163321	0.000153444	0.000160407	20.56	20.81	20.65	20.6733	0.000862015	0.000724865	0.000809882	0.000798921	32.18	32.15	32.19	32.1733	2.73871e-07	2.79626e-07	2.71979e-07	2.75159e-07
dKO4	11.11	10.99	10.96	11.02	24.96	24.7	24.85	24.8367	6.36271e-05	7.61921e-05	6.86681e-05	6.94957e-05	21.29	21.7	21.59	21.5267	0.000809882	0.000609536	0.000657829	0.000692416	20.97	21.03	20.91	20.97	0.001011	0.000969817	0.00105393	0.00101158	32.8	33.64	32.45	32.9633	2.77694e-07	1.55132e-07	3.53938e-07	2.62255e-07
dKO5	11.29	11.55	11.23	11.3567	26.09	25.78	26.11	25.9933	3.67134e-05	4.55139e-05	3.6208e-05	3.94784e-05	23.71	23.65	23.65	23.67	0.000191107	0.000199222	0.000199222	0.000196517	21.22	21.93	21.99	21.7133	0.0010736	0.000656311	0.000629575	0.000786494	32.72	32.61	32.56	32.63	3.70677e-07	4.00045e-07	4.14153e-07	3.94958e-07
Paired		1	2	3	4	5
a/Sma	Ctrl	1	1	1	1	1
	dKO	0.664846	0.570007	0.566641	0.640127	0.355917
Fn1	Ctrl	1	1	1	1	1
	dKO	1.43877	1.78012	1.37228	1.42024	2.32285
Col1a1	Ctrl	1	1	1	1	1
	dKO	0.727622	0.707063	0.791001	0.819167	1.2849
Col11a1	Ctrl	1	1	1	1	1
	dKO	1.46282	1.05553	1.27199	0.954128	1.10507
Q
TA	18S				iNOs								TNFa								CD206								TGFb1
	CT1	CT2	CT3	CTA	CT1	CT2	CT3	CTA	18s-V1	18s-V2	18s-V3	VA	CT1	CT2	CT3	CTA	18s-V1	18s-V2	18s-V3	VA	CT1	CT2	CT3	CTA	18s-V1	18s-V2	18s-V3	VA	CT1	CT2	CT3	CTA	18s-V1	18s-V2	18s-V3	VA
Ctrl1	10.33	10.22	10.49	10.3467	30.7	30.97	30.82	30.83	7.46511e-07	6.19096e-07	6.8693e-07	6.84179e-07	28.4	28.59	28.17	28.3867	3.67625e-06	3.22262e-06	4.31164e-06	3.73684e-06	23.55	23.92	23.15	23.54	0.000106023	8.20388e-05	0.000139898	0.00010932	25.97	25.81	25.55	25.7767	1.98111e-05	2.21347e-05	2.65058e-05	2.28172e-05
Ctrl2	10.64	10.8	9.96	10.4667	30.25	29.71	29.16	29.7067	1.10821e-06	1.61131e-06	2.3591e-06	1.69287e-06	30.76	30.74	30.75	30.75	7.78212e-07	7.89075e-07	7.83625e-07	7.83637e-07	25.13	25.17	25.26	25.1867	3.85387e-05	3.74848e-05	3.52179e-05	3.70805e-05	28.06	27.78	27.82	27.8867	5.05684e-06	6.13999e-06	5.97209e-06	5.72297e-06
Ctrl3	10.91	10.88	11.02	10.9367	29.96	30.59	29.32	29.9567	1.87675e-06	1.21271e-06	2.92459e-06	2.00468e-06	30.86	30.75	30.97	30.86	1.00572e-06	1.08541e-06	9.31892e-07	1.00767e-06	24.25	24.07	23.85	24.0567	9.82398e-05	0.000111294	0.000129628	0.000113054	27.13	27.21	26.87	27.07	1.33451e-05	1.26252e-05	1.59804e-05	1.39836e-05
Ctrl4	10.74	10.6	10.88	10.74	30.45	30.56	30.51	30.5067	1.166e-06	1.0804e-06	1.1185e-06	1.12164e-06	28.44	28.24	28.14	28.2733	4.69644e-06	5.3948e-06	5.782e-06	5.29108e-06	23.92	23.62	23.43	23.6567	0.000107752	0.000132658	0.000151332	0.00013058	25.74	25.73	25.46	25.6433	3.05176e-05	3.07298e-05	3.70543e-05	3.27672e-05
Ctrl5	10.54	10.58	10.86	10.66	30.74	30.53	30.49	30.5867	9.02231e-07	1.0436e-06	1.07294e-06	1.00626e-06	28.16	28.06	28.28	28.1667	5.3948e-06	5.782e-06	4.96423e-06	5.38034e-06	23.47	23.42	23.49	23.46	0.000139253	0.000144164	0.000137336	0.000140251	25.29	25.49	25.52	25.4333	3.94395e-05	3.43341e-05	3.36275e-05	3.58003e-05
dKO1	12.51	12.57	12.46	12.5133	31.47	31.09	31.34	31.3	1.96551e-06	2.5578e-06	2.15084e-06	2.22472e-06	29.04	30.16	29.79	29.6633	1.0592e-05	4.87331e-06	6.29804e-06	7.25445e-06	23.46	24.09	24.08	23.8767	0.00050667	0.000327398	0.000329675	0.000387914	24.24	24.14	24.19	24.19	0.000295068	0.000316246	0.000305473	0.000305595
dKO2	10.9	10.74	10.79	10.81	29.92	30.73	30.33	30.3267	1.76733e-06	1.00805e-06	1.33013e-06	1.3685e-06	30	29.86	29.96	29.94	1.67199e-06	1.84238e-06	1.719e-06	1.74446e-06	25.22	25.22	25.23	25.2233	4.59365e-05	4.59365e-05	4.56192e-05	4.58307e-05	25.54	25.48	25.05	25.3567	3.67983e-05	3.8361e-05	5.16812e-05	4.22802e-05
dKO3	10.86	11.59	10.87	11.1067	29.32	29.99	29.58	29.63	3.29034e-06	2.068e-06	2.74772e-06	2.70202e-06	29.18	29.67	29.58	29.4767	3.62564e-06	2.58155e-06	2.74772e-06	2.98497e-06	23.23	22.96	23.49	23.2267	0.000224137	0.000270266	0.000187174	0.000227192	24.9	24.8	24.45	24.7167	7.04357e-05	7.54911e-05	9.6218e-05	8.0715e-05
dKO4	10.11	9.99	9.96	10.02	30.08	30.58	30.5	30.3867	9.14826e-07	6.46879e-07	6.83763e-07	7.48489e-07	28.64	28.23	28.62	28.4967	2.48211e-06	3.29795e-06	2.51676e-06	2.76561e-06	22.54	22.15	22.24	22.31	0.000170257	0.000223103	0.000209611	0.00020099	25.01	25.7	25.71	25.4733	3.07298e-05	1.9048e-05	1.89164e-05	2.28981e-05
dKO5	10.29	10.55	10.23	10.3567	30.71	30.85	30.98	30.8467	7.46511e-07	6.77473e-07	6.19096e-07	6.81027e-07	27.33	27.58	27.13	27.3467	7.77173e-06	6.53522e-06	8.92737e-06	7.74477e-06	23	22.74	23.06	22.9333	0.000156307	0.000187174	0.000149939	0.000164473	24.31	24.55		24.43	6.30417e-05	5.33803e-05	1311.2	437.065
Paired		1	2	3	4	5
iNOS	Ctrl	1	1	1	1	1
	dKO	0.995392	0.743835	1.2201	1.31416	1.34785
Tnfa	Ctrl	1	1	1	1	1
	dKO	2.50208	3.52919	0.887097	1.94665	2.07255
CD206	Ctrl	1	1	1	1	1
	dKO	1.23598	1.50451	1.77782	1.73986	2.76585
Tgfb	Ctrl	1	1	1	1	1
	dKO	5.45303	3.30103	2.08886	2.29347	2.36239
DP
	18S				iNOs								TNFa								CD206								TGFb1
	CT1	CT2	CT3	CTA	CT1	CT2	CT3	CTA	18s-V1	18s-V2	18s-V3	VA	CT1	CT2	CT3	CTA	18s-V1	18s-V2	18s-V3	VA	CT1	CT2	CT3	CTA	18s-V1	18s-V2	18s-V3	VA	CT1	CT2	CT3	CTA	18s-V1	18s-V2	18s-V3	VA
Ctrl1	9.7	9.99	10.02	9.90333	30.62	28.87	28.9	29.4633	5.80312e-07	1.95193e-06	1.91176e-06	1.48133e-06	30.95	30.69	30.07	30.57	4.6166e-07	5.52828e-07	8.49627e-07	6.21372e-07	24.78	24.7	24.87	24.7833	3.32412e-05	3.51366e-05	3.12309e-05	3.32029e-05	28.68	28.67	28.65	28.6667	2.22669e-06	2.381e-06	2.27348e-06	2.29372e-06
Ctrl2	11.13	11.07	11.14	11.1133	32.04	30.5	30.25	30.93	5.01702e-07	1.45892e-06	1.73496e-06	1.23186e-06	32.15	31.95	31.82	31.9733	4.64871e-07	5.33996e-07	5.84349e-07	5.27739e-07	26.1	25.56	25.91	25.8567	3.08009e-05	4.47837e-05	3.51366e-05	3.69071e-05	28.28	28.52	28.54	28.4467	6.79702e-06	5.58504e-06	5.67611e-06	6.01939e-06
Ctrl3	10.66	10.66	10.5	10.6067	31.57	30.5	30.77	30.9467	4.89111e-07	1.02686e-06	8.51593e-07	7.89187e-07	31.84	31.72	31.81	31.79	4.0563e-07	4.40812e-07	4.14153e-07	4.20198e-07	24.84	24.71	24.83	24.7933	5.19206e-05	5.68164e-05	5.22817e-05	5.36729e-05	28.13	27.84	28.07	28.0133	5.30825e-06	6.73449e-06	5.53366e-06	5.8588e-06
Ctrl4	11.74	11.6	11.88	11.74	31.45	31.56	31.51	31.5067	1.166e-06	1.0804e-06	1.1185e-06	1.12164e-06	29.44	29.24	29.14	29.2733	4.69644e-06	5.3948e-06	5.782e-06	5.29108e-06	24.92	24.62	24.43	24.6567	0.000107752	0.000132658	0.000151332	0.00013058	26.74	26.73	26.46	26.6433	3.05176e-05	2.78879e-05	3.70543e-05	3.18199e-05
Ctrl5	11.54	11.58	11.86	11.66	31.74	31.53	31.49	31.5867	9.02231e-07	1.0436e-06	1.07294e-06	1.00626e-06	29.16	29.06	29.28	29.1667	5.3948e-06	5.782e-06	4.96423e-06	5.38034e-06	24.47	24.42	24.49	24.46	0.000139253	0.000144164	0.000137336	0.000140251	26.29	26.49	26.52	26.4333	3.94395e-05	3.2482e-05	3.36275e-05	3.5183e-05
dKO1	10.11	10.23	10.56	10.3	29.07	30.29	29.18	29.5133	2.23701e-06	9.60308e-07	2.07278e-06	1.7567e-06	31.48	31.07	31.21	31.2533	4.20906e-07	5.59251e-07	5.07531e-07	4.95896e-07	25.78	25.83	25.7	25.77	2.18804e-05	2.11351e-05	2.3128e-05	2.20478e-05	27.88	28.33	27.99	28.0667	5.10379e-06	3.55924e-06	4.72911e-06	4.46405e-06
dKO2	9.8	9.85	9.9	9.85	30.05	31.42	30.44	30.6367	8.30222e-07	3.21206e-07	6.33567e-07	5.94998e-07	29.04	28.71	28.35	28.7	1.67199e-06	2.10172e-06	2.6974e-06	2.15704e-06	22.8	22.64	22.73	22.7233	0.000126375	0.000141197	0.000132658	0.00013341	25.28	25.36	25.46	25.3667	2.2652e-05	2.14301e-05	1.9995e-05	2.13591e-05
dKO3	10.56	10.43	10.16	10.3833	30.75	30.22	31.19	30.72	7.39643e-07	1.06799e-06	5.45217e-07	7.84284e-07	30.78	30.73	31.55	31.02	7.24422e-07	7.49968e-07	4.24814e-07	6.33068e-07	25.72	25.46	25.53	25.57	2.41659e-05	2.89382e-05	2.75676e-05	2.68906e-05	27.88	27.74	28.14	27.92	5.40728e-06	6.15419e-06	4.51555e-06	5.359e-06
dKO4	11.11	10.99	10.96	11.02	31.08	31.58	31.5	31.3867	9.14826e-07	6.46879e-07	6.83763e-07	7.48489e-07	29.64	29.23	29.62	29.4967	2.48211e-06	3.29795e-06	2.51676e-06	2.76561e-06	23.54	23.15	23.24	23.31	0.000170257	0.000223103	0.000209611	0.00020099	26.01	26.7	26.71	26.4733	3.07298e-05	1.8656e-05	1.89164e-05	2.27674e-05
dKO5	11.29	11.55	11.23	11.3567	31.71	31.85	31.98	31.8467	7.46511e-07	6.77473e-07	6.19096e-07	6.81027e-07	28.33	28.58	28.13	28.3467	7.77173e-06	6.53522e-06	8.92737e-06	7.74477e-06	24	23.74	24.06	23.9333	0.000156307	0.000187174	0.000149939	0.000164473	26.31	26.55	26.47	26.4433	3.15209e-05	3.05176e-05	2.8212e-05	3.00835e-05
Paired		1	2	3	4	5
iNOS	Ctrl	1	1	1	1	1
	dKO	0.753938	0.676792	0.66732	0.636666	1.18589
Tnfa	Ctrl	1	1	1	1	1
	dKO	1.50659	2.42018	3.47141	0.522692	1.43946
CD206	Ctrl	1	1	1	1	1
	dKO	0.809886	0.879472	2.48561	1.25956	1.43307
Tgfb	Ctrl	1	1	1	1	1
	dKO	1.68879	2.17745	2.96489	1.15107	2.09199
[truncated: 1 more columns]

## Sheet: S 3
A
	dKO1	dKO2	dKO3	dKO4	dKO5	dKO6	Ctrl1	Ctrl2	Ctrl3	Ctrl4	Ctrl5	Ctrl6
Ccl5	155	196	206	265	835	1097	56	63	68	112	218	794
Ccl25	110	137.5	154	154.5	207	264	43	52	69	100.25	117	152
Ccl2	1959	1980	4329	4709	5316	6018	1298	1533	1604	3874	4221	6627
Ccl7	879	948	1658	2071	2262	2646	507	830	855	1825	2041	2508
Ccl3	48	91	157	230	292	1450	18	70	135	365	388.5	1128
Paired	dKO1	dKO2	dKO3	dKO4	dKO5	dKO6	Ctrl1	Ctrl2	Ctrl3	Ctrl4	Ctrl5	Ctrl6
Ccl5	2.76786	3.11111	3.02941	2.36607	3.83028	1.38161	1	1	1	1	1	1
Ccl25	2.55814	2.64423	2.23188	1.54115	1.76923	1.73684	1	1	1	1	1	1
Ccl2	1.50924	1.29159	2.69888	1.21554	1.25942	0.908103	1	1	1	1	1	1
Ccl7	1.73373	1.14217	1.93918	1.13479	1.10828	1.05502	1	1	1	1	1	1
Ccl3	2.66667	1.3	1.16296	0.630137	0.751609	1.28546	1	1	1	1	1	1
C
	18S				CCL2
	CT1	CT2	CT3	CTA	CT1	CT2	CT3	CTA	18s-YY1	18s-YY1	18s-YY1	VA
Ctrl1	13.8	13.81	13.64	13.75	24.84	24.69	24.74	24.7567	0.00048603	0.000509016	0.000491678	0.000495575
dKO1	14.02	14.14	13.91	14.0233	26.25	26.17	26.19	26.2033	0.000215504	0.000220541	0.000217505	0.00021785
Ctrl2	12.77	12.88	12.9	12.85	25.74	25.75	25.57	25.6867	0.000136703	0.000130832	0.000148217	0.000138584
dKO2	12.83	12.91	13.18	12.9733	25.98	26.47	26.25	26.2333	0.000101939	8.65164e-05	0.000100769	9.64081e-05
Ctrl3	14.65	14.9	14.89	14.8133	27.23	27.52	27.6	27.45	0.000157031	0.000149593	0.000141524	0.000149383
dKO3	13.15	13.04	13.25	13.1467	25.51	25.53	25.58	25.54	0.000185881	0.000187174	0.000180798	0.000184618
Ctrl4	12.6	12.71	12.79	12.7	26.83	27.03	26.77	26.8767	5.40005e-05	4.85557e-05	5.81444e-05	5.35669e-05
dKO4	12.88	12.92	12.93	12.91	26.77	26.7	27	26.8233	6.48141e-05	7.05986e-05	5.73439e-05	6.42522e-05
Ctrl5	13.73	13.5	13.81	13.68	25.32	25.55	25.92	25.5967	0.000258658	0.000267162	0.000206725	0.000244181
dKO5	14.14	14.31	14.09	14.18	25.89	26.18	25.8	25.9567	0.000285017	0.000244141	0.00031771	0.000282289
Paired	1	2	3	4	5
Ctrl	1	1	1	1	1
dKO	0.443396	0.7457	1.18372	1.20025	1.10191
D
	18S				CCL7
	CT1	CT2	CT3	CTA	CT1	CT2	CT3	CTA	18s-YY1	18s-YY1	18s-YY1	VA
Ctrl1	13.8	13.81	13.64	13.75	25.27	25.15	25.57	25.33	0.000326642	0.000370048	0.000276583	0.000324424
dKO1	14.02	14.14	13.91	14.0233	26.12	26.01	25.95	26.0267	0.000243577	0.000246407	0.000256871	0.000248952
Ctrl2	12.77	12.88	12.9	12.85	25.55	25.74	25.81	25.7	0.000135445	0.000131742	0.000125502	0.000130896
dKO2	12.83	12.91	13.18	12.9733	26.01	25.78	26.17	25.9867	0.000120947	0.000139575	0.000106514	0.000122346
Ctrl3	13.19	13.17	13.02	13.1267	30.69	30.7	30.53	30.64	5.34517e-06	5.12743e-06	5.76866e-06	5.41375e-06
dKO3	12.8	12.61	12.54	12.65	30.13	30.95	30.97	30.6833	3.72757e-06	3.0985e-06	3.05584e-06	3.29397e-06
Ctrl4	12.7	12.71	12.53	12.6467	30.65	30.74	30.54	30.6433	3.82352e-06	3.57572e-06	4.10743e-06	3.83556e-06
dKO4	13.31	13.2	13.16	13.2233	31.22	31.74	30.8	31.2533	3.73619e-06	2.66642e-06	5.11559e-06	3.8394e-06
Paired	1	2	3	4
Ctrl	1	1	1	1
dKO	1.25096	0.799429	0.72385	0.722673
E
	18S				CCL7
	CT1	CT2	CT3	CTA	CT1	CT2	CT3	CTA	18s-YY1	18s-YY1	18s-YY1	VA
Ctrl1	13.8	13.81	13.64	13.75	25.27	25.15	25.57	25.33	0.000326642	0.000370048	0.000276583	0.000324424
dKO1	14.02	14.14	13.91	14.0233	26.12	26.01	25.95	26.0267	0.000243577	0.000246407	0.000256871	0.000248952
Ctrl2	12.77	12.88	12.9	12.85	25.55	25.74	25.81	25.7	0.000135445	0.000131742	0.000125502	0.000130896
dKO2	12.83	12.91	13.18	12.9733	26.01	25.78	26.17	25.9867	0.000120947	0.000139575	0.000106514	0.000122346
Ctrl3	14.65	14.9	14.89	14.8133	27.13	27.76	27.25	27.38	0.000164838	0.000126667	0.000180381	0.000157295
dKO3	13.15	13.04	13.25	13.1467	24.86	25.17	25.19	25.0733	0.000256871	0.000240224	0.000236917	0.000244671
Ctrl4	12.6	12.71	12.79	12.7	25.55	25.53	25.48	25.52	0.000138291	0.000137336	0.000142179	0.000139269
dKO4	12.88	12.92	12.93	12.91	26.17	26.02	26.18	26.1233	0.000105291	0.000113109	0.000101235	0.000106545
Ctrl5	13.73	13.5	13.81	13.68	25.9	25.48	26.11	25.83	0.000220032	0.000280444	0.000181216	0.000227231
dKO5	14.14	14.31	14.09	14.18	25.17	25.47	25.31	25.3167	0.00044415	0.000399366	0.000446207	0.000429908
Paired	1	2	3	4	5
Ctrl	1	1	1	1	1
dKO	0.741124	0.895877	1.54042	0.762201	1.99212

## Sheet: S 4
A
	EdU	DAPI	Percentage%	AV
Ctrl1	80	160	0.5	0.540967
	67	139	0.482014
	64	112	0.571429
	62	103	0.601942
	50	91	0.549451
Ctrl2	57	127	0.448819	0.529351
	80	150	0.533333
	66	120	0.55
	87	153	0.568627
	95	174	0.545977
Ctrl3	77	124	0.620968	0.523697
	52	126	0.412698
	45	80	0.5625
	49	90	0.544444
	54	113	0.477876
Ctrl4	49	102	0.480392	0.471169
	33	78	0.423077
	43	107	0.401869
	50	99	0.505051
	66	121	0.545455
Ctrl5	107	200	0.535	0.492642
	80	217	0.368664
	66	144	0.458333
	76	128	0.59375
	68	134	0.507463
dKO1	78	144	0.541667	0.501173
	50	104	0.480769
	47	107	0.439252
	84	145	0.57931
	86	185	0.464865
dKO2	83	144	0.576389	0.533876
	63	112	0.5625
	68	142	0.478873
	74	138	0.536232
	67	130	0.515385
dKO3	85	197	0.502959	0.494665
	69	159	0.350254
	67	135	0.421384
	87	175	0.644444
	97	169	0.554286
dKO4	46	99	0.464646	0.473995
	49	94	0.521277
	38	100	0.38
	65	128	0.507812
	66	133	0.496241
dKO5	95	177	0.536723	0.54724
	65	121	0.53719
	45	106	0.424528
	79	114	0.692982
	73	134	0.544776
B
	EdU	DAPI	Percentage%	AV
Ctrl1	36	115	0.313043	0.258906
	28	85	0.329412
	14	87	0.16092
	23	105	0.219048
	40	147	0.272109
Ctrl2	59	199	0.296482	0.297786
	60	227	0.264317
	47	190	0.247368
	43	136	0.316176
	35	96	0.364583
Ctrl3	39	135	0.288889	0.236977
	20	107	0.186916
	25	133	0.18797
	34	122	0.278689
	24	99	0.242424
Ctrl4	25	130	0.192308	0.240439
	32	153	0.20915
	42	152	0.276316
	37	181	0.20442
	48	150	0.32
Ctrl5	35	176	0.198864	0.199643
	34	192	0.177083
	40	378	0.10582
	27	90	0.3
	50	231	0.21645
dKO1	49	226	0.216814	0.21861
	26	118	0.220339
	36	144	0.25
	32	144	0.222222
	18	98	0.183673
dKO2	50	161	0.310559	0.272235
	18	75	0.24
	37	139	0.266187
	31	111	0.279279
	35	132	0.265152
dKO3	48	169	0.352941	0.26398
	31	156	0.183432
	25	113	0.160256
	36	128	0.318584
	39	136	0.304688
dKO4	37	139	0.266187	0.304432
	38	114	0.333333
	48	140	0.342857
	54	150	0.36
	20	91	0.21978
dKO5	31	201	0.154229	0.234673
	38	153	0.248366
	23	78	0.294872
	41	155	0.264516
	52	246	0.211382
C
	EdU	DAPI	Percentage%	AV
Ctrl1	5	91	0.0549451	0.0372615
	3	136	0.0220588
	6	219	0.0273973
	8	190	0.0421053
	8	201	0.039801
Ctrl2	4	101	0.039604	0.0435174
	5	81	0.0617284
	4	97	0.0412371
	4	107	0.0373832
	7	186	0.0376344
Ctrl3	6	96	0.0625	0.0433977
	3	85	0.0352941
	4	101	0.039604
	3	81	0.037037
	6	141	0.0425532
Ctrl4	6	179	0.0335196	0.035441
	4	147	0.0272109
	6	160	0.0375
	6	146	0.0410959
	5	132	0.0378788
Ctrl5	9	124	0.0725806	0.0411458
	6	139	0.0431655
	6	173	0.0346821
	4	147	0.0272109
	5	178	0.0280899
dKO1	9	131	0.0687023	0.0446554
	5	108	0.0462963
	5	128	0.0390625
	3	100	0.03
	4	102	0.0392157
dKO2	12	181	0.0662983	0.0462146
	5	163	0.0306748
	5	145	0.0344828
	7	124	0.0564516
	6	139	0.0431655
dKO3	3	72	0.0416667	0.0457266
	2	78	0.025641
	8	157	0.0509554
	7	119	0.0588235
	5	97	0.0515464
dKO4	5	116	0.0431034	0.0460153
	9	163	0.0552147
	3	70	0.0428571
	7	193	0.0362694
	9	171	0.0526316
dKO5	7	151	0.0463576	0.0345891
	6	175	0.0342857
	3	172	0.0174419
	4	157	0.0254777
	8	162	0.0493827
D
	EdU	DAPI	Percentage%	AV
Ctrl1	7	52	0.134615	0.0752957
	4	46	0.0869565
	1	38	0.0263158
	3	43	0.0697674
	2	34	0.0588235
Ctrl2	3	33	0.0909091	0.0812011
	4	25	0.16
	2	41	0.0487805
	2	25	0.08
	1	38	0.0263158
Ctrl3	3	65	0.0461538	0.0697617
	2	34	0.0588235
	4	33	0.121212
	3	40	0.075
	3	63	0.047619
Ctrl4	5	35	0.142857	0.0740488
	2	30	0.0666667
	4	67	0.0597015
	2	38	0.0526316
	3	62	0.0483871
Ctrl5	6	39	0.153846	0.0731786
	2	31	0.0645161
	4	68	0.0588235
	3	65	0.0461538
	2	47	0.0425532
dKO1	3	71	0.0422535	0.0700253
	7	94	0.0744681
	4	45	0.0888889
	4	50	0.08
	2	31	0.0645161
dKO2	3	46	0.0652174	0.0795506
	2	43	0.0465116
	6	41	0.146341
	4	42	0.0952381
	2	45	0.0444444
dKO3	3	34	0.0882353	0.0967211
	3	36	0.0833333
	6	48	0.125
	6	40	0.15
	2	54	0.037037
dKO4	3	36	0.0833333	0.0784607
	3	45	0.0666667
	5	50	0.1
	5	42	0.119048
	1	43	0.0232558
dKO5	3	80	0.0375	0.0649214
	6	75	0.08
	3	81	0.037037
	7	95	0.0736842
	8	83	0.0963855
E
	MFI			AV MFI
Ctrl1	35.526	34.806	34.27	34.8673
Ctrl2	37.468	45.141	29.814	37.4743
Ctrl3	49.5	45.846	42.207	45.851
Ctrl4	42.56	46.014	41.241	43.2717
Ctrl5	35.871	26.905	35.003	32.593
Ctrl6	41.911	33.685	36.446	37.3473
dKO1	47.795	48.931	47.981	48.2357
dKO2	49.296	50.396	49.905	49.8657
dKO3	47.641	49.873	48.571	48.695
dKO4	42.988	43.271	50.416	45.5583
dKO5	42.671	49.622	38.621	43.638
dKO6	45.154	47.39	45.618	46.054
Paired	1	2	3	4	5	6
Ctrl	0.904061	0.971657	1.18885	1.12197	0.845091	0.968364
dKO	1.25068	1.29295	1.26259	1.18126	1.13147	1.19412
F
TA	18S				C/EBPa								PPARg								Fasn								aP2
	CT1	CT2	CT3	CTA	CT1	CT2	CT3	CTA	18s-V1	18s-V2	18s-V3	VA	CT1	CT2	CT3	CTA	18s-V1	18s-V2	18s-V3	VA	CT1	CT2	CT3	CTA	18s-V1	18s-V2	18s-V3	VA	CT1	CT2	CT3	CTA	18s-V1	18s-V2	18s-V3	VA
Ctrl1	11.13	11.07	11.14	11.1133	29.05	30.66	30.45	30.0533	3.98589e-06	1.30577e-06	1.51037e-06	2.26734e-06	27.17	27.43	26.93	27.1767	1.46711e-05	1.22516e-05	1.73264e-05	1.47497e-05	28.22	28.32	29.09	28.5433	7.08566e-06	6.61115e-06	3.8769e-06	5.8579e-06	18.88	19.15	18.92	18.9833	0.00459198	0.00380822	0.00446642	0.00428887
Ctrl2	10.66	10.66	10.5	10.6067	28.03	28.69	28.25	28.3233	5.68924e-06	3.60059e-06	4.88458e-06	4.7248e-06	25.71	25.55	25.52	25.5933	2.84082e-05	3.17401e-05	3.2407e-05	3.08518e-05	27.19	27.45	27.42	27.3533	1.0184e-05	8.50455e-06	8.68325e-06	9.12394e-06	18.18	18.46	18.09	18.2433	0.00525049	0.00432425	0.00558846	0.0050544
Ctrl3	10.16	10.24	10.5	10.3	29.76	28.7	29.28	28.45	1.38662e-06	2.891e-06	1.93397e-06	2.07053e-06	25.23	25.99	26.05	25.7567	3.20348e-05	1.89164e-05	1.81459e-05	2.30324e-05	26.29	26.77	26.48	26.5133	1.53649e-05	1.10163e-05	1.3469e-05	1.32834e-05	18.52	18.47	18.65	18.5467	0.00335377	0.00347204	0.00306478	0.00329686
Ctrl4	10.45	10.44	10.55	10.48	23.75	30.19	28.81	29.59	0.000101235	1.166e-06	3.03473e-06	3.51453e-05	26.85	27.19	26.96	27	1.1807e-05	9.32801e-06	1.09402e-05	1.06917e-05	28.62	29.18	27.94	28.58	3.46191e-06	2.34822e-06	5.54646e-06	3.78553e-06	19.67	19.75	19.87	19.7633	0.00171212	0.00161976	0.00149049	0.00160746
Ctrl5	9.7	9.99	10.02	9.90333	25.15	29.07	29.72	29.24	2.57215e-05	1.69925e-06	1.0829e-06	9.50121e-06	25.99	25.99	25.82	25.9333	1.43691e-05	1.43691e-05	1.61661e-05	1.49681e-05	27.57	27.54	27.74	27.6167	4.80622e-06	4.90721e-06	4.27197e-06	4.6618e-06	17.7	17.69	17.69	17.6933	0.00449748	0.00452876	0.00452876	0.00451834
dKO1	9.8	9.85	9.9	9.85	27.13	27.06	26.71	24.84	6.2835e-06	6.5959e-06	8.40687e-06	7.09542e-06	25.24	25.36	25.66	25.42	2.32889e-05	2.14301e-05	1.74067e-05	2.07086e-05	28.27	27.14	27.11	27.5067	2.8512e-06	6.2401e-06	6.37122e-06	5.15417e-06	19.07	18.99	19.17	19.0767	0.00167689	0.0017725	0.00156459	0.00167132
dKO2	10.56	10.43	10.16	10.3833	28.93	28.85	28.53	24.72	2.61154e-06	2.76045e-06	3.44595e-06	2.93931e-06	27.08	26.71	26.47	26.7533	9.41461e-06	1.2167e-05	1.43691e-05	1.19836e-05	28.49	28.59	28.91	28.6633	3.54283e-06	3.30558e-06	2.648e-06	3.16547e-06	19.68	19.85	19.89	19.8067	0.0015901	0.00141335	0.0013747	0.00145938
dKO3	10.58	10.36	10.2	10.38	27.76	27.53	27.55	28.22	5.86271e-06	6.876e-06	6.78133e-06	6.50668e-06	26.99	26.74	26.66	26.7967	9.99751e-06	1.18891e-05	1.2567e-05	1.14845e-05	27.16	27.47	27.29	27.3067	8.88621e-06	7.16799e-06	8.1205e-06	8.05823e-06	21.16	20.96	20.69	20.9367	0.000568718	0.000653285	0.000787736	0.000669913
dKO4	9.7	10.21	10.51	10.14	23.75	26.75	26.57	26.51	7.99801e-05	9.99751e-06	1.1326e-05	3.37679e-05	24.25	24.53	24.33	24.37	5.65544e-05	4.65777e-05	5.35038e-05	5.2212e-05	26.88	27.44	26.57	26.9633	9.13604e-06	6.19699e-06	1.1326e-05	8.88635e-06	17.64	17.64	17.57	17.6167	0.00552427	0.00552427	0.00579892	0.00561582
dKO5	10.11	10.23	10.56	10.3	23.9	31.46	28.82	28.7	8.05364e-05	4.26781e-07	2.66026e-06	2.78745e-05	26.78	27.52	26.72	27.0067	1.09402e-05	6.55033e-06	1.14048e-05	9.63178e-06	27.92	27.61	27.88	27.8033	4.96423e-06	6.15419e-06	5.10379e-06	5.4074e-06	19.9	19.89	19.9	19.8967	0.00128858	0.00129754	0.00128858	0.00129157
Paired		1	2	3	4	5
C/EBPa	Ctrl	1	1	1	1	1
	dKO	1.41959	2.86974	1.50174	2.93378	0.960806
PPARg	Ctrl	1	1	1	1	1
	dKO	0.900862	0.778628	0.800606	0.899107	1.39267
Fasn	Ctrl	1	1	1	1	1
	dKO	0.836201	1.10562	0.923095	0.883197	0.668981
aP2	Ctrl	1	1	1	1	1
	dKO	0.416753	0.391757	0.340272	0.369898	0.844941
DP	18S				C/EBPa								PPARg								Fasn								aP2
	CT1	CT2	CT3	CTA	CT1	CT2	CT3	CTA	18s-V1	18s-V2	18s-V3	VA	CT1	CT2	CT3	CTA	18s-V1	18s-V2	18s-V3	VA	CT1	CT2	CT3	CTA	18s-V1	18s-V2	18s-V3	VA	CT1	CT2	CT3	CTA	18s-V1	18s-V2	18s-V3	VA
Ctrl1	9.99	10.19	10.51	10.23	26.75	26.41	26.5	26.5533	1.0641e-05	1.3469e-05	1.26544e-05	1.22548e-05	29.57	29.31	28.81	29.23	1.50688e-06	1.80446e-06	2.55189e-06	1.95441e-06	20.8	20.32	20.95	20.69	0.000657829	0.000917503	0.000592869	0.000722733	29.63	29.73	29.73	29.6967	1.4455e-06	1.3487e-06	1.3487e-06	1.38097e-06
Ctrl2	10.26	10.65	10.54	10.4833	29.53	28.5	28.67	28.9	1.84664e-06	3.77088e-06	3.35172e-06	2.98975e-06	30.54	29.61	29.74	29.9633	9.16942e-07	1.74703e-06	1.59649e-06	1.42015e-06	21.03	20.93	20.95	20.97	0.000668555	0.000716539	0.000706674	0.000697256	29.55	29.12	29.3	29.3233	1.82122e-06	2.4536e-06	2.1658e-06	2.14687e-06
Ctrl3	10.25	10.52	10.79	10.52	27.19	26.8	26.97	28.45	9.59025e-06	1.2567e-05	1.11701e-05	1.11091e-05	28.77	29.78	29.35	29.3	3.20777e-06	1.5928e-06	2.14588e-06	2.31548e-06	21.07	21.23	21.04	21.1133	0.000667012	0.000596992	0.000681027	0.000648344	28.17	27.93	27.91	28.0033	4.86206e-06	5.74206e-06	5.82222e-06	5.47545e-06
Ctrl4	12.4	12.24	12.33	12.3233	30.55	29.77	31.12	29.59	3.26007e-06	5.59796e-06	2.19604e-06	3.68469e-06	27.57	27.31	26.89	27.2567	2.57215e-05	3.08009e-05	4.12094e-05	3.25773e-05	29.24	28.55	28.68	28.8233	8.08306e-06	1.30403e-05	1.19166e-05	1.10133e-05	18.91	19.92	19.33	19.3867	0.0104044	0.00516625	0.00777648	0.00778237
Ctrl5	10.14	10.8	10.54	10.4933	28.08	28.75	28.81	29.24	5.08026e-06	3.19298e-06	3.06291e-06	3.77871e-06	26.1	25.67	25.54	25.77	2.00413e-05	2.70003e-05	2.95462e-05	2.55293e-05	27.68	27.23	27.67	27.5267	6.70344e-06	9.15717e-06	6.75007e-06	7.53689e-06	18.57	18.01	18.53	18.37	0.00370409	0.00546082	0.00380822	0.00432438
dKO1	10.76	10.71	10.68	10.7167	27.95	27.88	27.66	24.84	6.49008e-06	6.81274e-06	7.93503e-06	7.07928e-06	28.27	28.09	28.57	28.31	5.199e-06	5.88987e-06	4.2229e-06	5.10392e-06	20.96	20.7	20.96	20.8733	0.000824991	0.00098791	0.000824991	0.000879297	29.1	28.77	29.13	29	2.92459e-06	3.67625e-06	2.8644e-06	3.15508e-06
dKO2	11.2	11.41	11.43	11.3467	28.13	28.17	28.01	24.72	8.8657e-06	8.62327e-06	9.63467e-06	9.04122e-06	30.99	31.97	30.9	31.2867	1.22115e-06	6.19096e-07	1.29975e-06	1.04666e-06	20.88	20.89	20.47	20.7467	0.00134952	0.0013402	0.00179309	0.00149427	29.25	28.99	28.58	28.94	4.07906e-06	4.88458e-06	6.49008e-06	5.15124e-06
dKO3	9.92	10.29	10.08	10.0967	28.57	28.09	27.82	28.22	2.74772e-06	3.83237e-06	4.6211e-06	3.73373e-06	29.65	29.24	31.1	29.9967	1.29975e-06	1.72696e-06	4.75737e-07	1.16748e-06	20.09	20.97	21.04	20.7	0.000981086	0.00053309	0.000507842	0.000674006	28.86	28.94	28.82	28.8733	2.24737e-06	2.12614e-06	2.31055e-06	2.22802e-06
dKO4	9.96	9.61	10.9	10.1567	26.87	25.25	26.67	26.51	9.30648e-06	2.86058e-05	1.06903e-05	1.62009e-05	25.46	25.01	24.88	25.1167	2.47308e-05	3.37832e-05	3.69688e-05	3.18276e-05	26.78	26.62	27.51	26.97	9.90554e-06	1.10673e-05	5.97209e-06	8.98165e-06	19.13	19.08	18.93	19.0467	0.00198956	0.00205972	0.00228541	0.00211156
dKO5	11.27	11.06	11.3	11.21	29.11	28.48	28.77	28.7	4.08849e-06	6.32721e-06	5.17503e-06	5.19691e-06	27.02	27.24	27.23	27.1633	1.74067e-05	1.49448e-05	1.50487e-05	1.58001e-05	28.7	28.78	28.63	28.7033	5.43232e-06	5.13929e-06	5.7024e-06	5.42467e-06	19.69	19.69	19.73	19.7033	0.00280069	0.00280069	0.00272411	0.00277517
Paired		1	2	3	4	5
C/EBPa	Ctrl	1	1	1	1	1
	dKO	1.24884	1.22728	1.37531	0.63725	0.737768
PPARg	Ctrl	1	1	1	1	1
	dKO	0.737008	0.597357	2.20426	0.6189	0.976988
Fasn	Ctrl	1	1	1	1	1
	dKO	0.694312	0.492556	1.03958	1.26108	2.06753
aP2	Ctrl	1	1	1	1	1
	dKO	1.61338	1.46962	0.940789	0.488293	0.356597
G
TA	18S				C/EBPa								PPARg								Fasn								aP2
	CT1	CT2	CT3	CTA	CT1	CT2	CT3	CTA	18s-V1	18s-V2	18s-V3	VA	CT1	CT2	CT3	CTA	18s-V1	18s-V2	18s-V3	VA	CT1	CT2	CT3	CTA	18s-V1	18s-V2	18s-V3	VA	CT1	CT2	CT3	CTA	18s-V1	18s-V2	18s-V3	VA
Ctrl1	10.16	10.24	10.5	10.3	28.7	29.28	28.45	28.81	2.891e-06	1.93397e-06	3.438e-06	2.75432e-06	25.23	25.99	26.05	25.7567	3.20348e-05	1.89164e-05	1.81459e-05	2.30324e-05	26.29	26.77	26.48	26.5133	1.53649e-05	1.10163e-05	1.3469e-05	1.32834e-05	18.52	18.47	18.65	18.5467	0.00335377	0.00347204	0.00306478	0.00329686
Ctrl2	10.45	10.44	10.55	10.48	30.19	28.81	29.59	29.53	1.166e-06	3.03473e-06	1.76733e-06	1.98935e-06	26.85	27.19	26.96	27	1.1807e-05	9.32801e-06	1.09402e-05	1.06917e-05	28.62	29.18	27.94	28.58	3.46191e-06	2.34822e-06	5.54646e-06	3.78553e-06	19.67	19.75	19.87	19.7633	0.00171212	0.00161976	0.00149049	0.00160746
Ctrl3	9.7	9.99	10.02	9.90333	29.07	29.72	29.24	28.45	1.69925e-06	1.0829e-06	1.51037e-06	1.43084e-06	25.99	25.99	25.82	25.9333	1.43691e-05	1.43691e-05	1.61661e-05	1.49681e-05	27.57	27.54	27.74	27.6167	4.80622e-06	4.90721e-06	4.27197e-06	4.6618e-06	17.7	17.69	17.69	17.6933	0.00449748	0.00452876	0.00452876	0.00451834
dKO1	9.7	10.21	10.51	10.14	27.75	27.57	27.51	24.84	4.99875e-06	5.66301e-06	5.90349e-06	5.52175e-06	25.25	25.53	25.33	25.37	2.82772e-05	2.32889e-05	2.67519e-05	2.6106e-05	27.88	28.44	27.57	27.9633	4.56802e-06	3.0985e-06	5.66301e-06	4.44317e-06	17.64	17.64	17.57	17.6167	0.00552427	0.00552427	0.00579892	0.00561582
dKO2	13.26	13.23	13.53	13.34	31.03	31.19	30.8	24.72	4.72911e-06	4.23267e-06	5.54646e-06	4.83608e-06	28.98	29.59	29.27	29.28	1.95835e-05	1.28311e-05	1.60174e-05	1.6144e-05	29.16	29.67	29.83	29.5533	1.72864e-05	1.21389e-05	1.08646e-05	1.343e-05	21.24	21.11	21.29	21.2133	0.00418662	0.00458139	0.004044	0.00427067
dKO3	10.11	10.23	10.56	10.3	31.46	28.82	28.7	28.22	4.26781e-07	2.66026e-06	2.891e-06	1.99268e-06	26.78	27.52	26.72	27.0067	1.09402e-05	6.55033e-06	1.14048e-05	9.63178e-06	28.92	28.61	28.88	28.8033	2.48211e-06	3.07709e-06	2.55189e-06	2.7037e-06	19.9	19.89	19.9	19.8967	0.00128858	0.00129754	0.00128858	0.00129157
		1	2	3
C/EBPa	Ctrl	1	1	1
	dKO	1.39266	2.43098	2.00476
PPARg	Ctrl	1	1	1
	dKO	0.900862	1.07856	1.13345
Fasn	Ctrl	1	1	1
	dKO	0.714219	0.953103	1.01104
aP2	Ctrl	1	1	1
	dKO	0.803486	1.29537	1.2429
DP	18S				C/EBPa								PPARg								Fasn								aP2
	CT1	CT2	CT3	CTA	CT1	CT2	CT3	CTA	18s-V1	18s-V2	18s-V3	VA	CT1	CT2	CT3	CTA	18s-V1	18s-V2	18s-V3	VA	CT1	CT2	CT3	CTA	18s-V1	18s-V2	18s-V3	VA	CT1	CT2	CT3	CTA	18s-V1	18s-V2	18s-V3	VA
Ctrl1	9.12	9.15	9.33	9.2	27.15	27.22	27.22	27.1967	3.94922e-06	3.76218e-06	3.76218e-06	3.82453e-06	26.32	26.83	26.78	26.6433	7.02047e-06	4.92993e-06	5.10379e-06	5.68473e-06	27.16	26.98	27.44	27.1933	3.92194e-06	4.44311e-06	3.23008e-06	3.86504e-06	19.73	19.67	19.99	19.7967	0.000676323	0.000705044	0.000564789	0.000648719
Ctrl2	9.99	10.13	10.01	10.0433	27.89	27.63	27.77	27.7633	4.24246e-06	5.08026e-06	4.61043e-06	4.64438e-06	27.68	28.13	27.08	27.63	4.90721e-06	3.59229e-06	7.43793e-06	5.31248e-06	27.23	27.61	27.98	27.6067	6.70344e-06	5.15118e-06	3.98589e-06	5.28017e-06	20.45	20.64	20.51	20.5333	0.000736684	0.000645781	0.000706674	0.00069638
Ctrl3	13.27	13.45	13.21	13.31	28.49	27.99	28.61	28.45	2.6938e-05	3.8096e-05	2.4788e-05	2.99407e-05	28.89	29.07	28.71	28.89	2.04152e-05	1.80205e-05	2.3128e-05	2.05212e-05	29.41	28.85	29.06	29.1067	1.4237e-05	2.09891e-05	1.81459e-05	1.77906e-05	25.64	25.69	25.72	25.6833	0.000194223	0.000187607	0.000183746	0.000188525
dKO1	9.27	9.07	9.04	9.12667	27.58	27.28	27.43	24.84	2.78608e-06	3.43006e-06	3.09135e-06	3.1025e-06	27.27	26.54	27.3	27.0367	3.45392e-06	5.72881e-06	3.38284e-06	4.18852e-06	26.75	26.86	27.03	26.88	4.95277e-06	4.58918e-06	4.07906e-06	4.54033e-06	19.95	19.96	20	19.97	0.000551889	0.000548077	0.00053309	0.000544352
dKO2	9.27	9.11	9.03	9.13667	26.99	26.71	26.91	24.72	4.2229e-06	5.12743e-06	4.46369e-06	4.60467e-06	26.78	26.98	26.88	26.88	4.88458e-06	4.25228e-06	4.55748e-06	4.56478e-06	27.07	26.89	27.11	27.0233	3.99511e-06	4.526e-06	3.88586e-06	4.13566e-06	19.52	19.61	19.57	19.5667	0.000748695	0.000703416	0.000723192	0.000725101
dKO3	11.34	11.22	11.44	11.3333	27.87	27.77	27.43	28.22	1.05188e-05	1.12738e-05	1.42699e-05	1.20208e-05	28.81	28.14	28.478	28.476	5.48276e-06	8.72347e-06	6.90146e-06	7.0359e-06	28.6	28.46	28.69	28.5833	6.34184e-06	6.98811e-06	5.9583e-06	6.42942e-06	23.71	23.81	23.77	23.7633	0.000188041	0.000175448	0.000180381	0.00018129
		1	2	3
C/EBPa	Ctrl	1	1	1
	dKO	0.81121	0.991449	0.401489
PPARg	Ctrl	1	1	1
	dKO	0.788432	0.802989	0.342859
Fasn	Ctrl	1	1	1
	dKO	1.07002	0.859884	0.361393
aP2	Ctrl	1	1	1
	dKO	0.961622	0.839119	1.04124
I
	MFI					AV
Ctrl1	60.744	45.45	54.328	47.432	49.207	51.4322
Ctrl2	48.144	51.109	47.398	50.44	49.046	49.2274
Ctrl3	46.589	50.038	46.537	48.552	51.109	48.565
Ctrl4	47.127	43.908	48.192	48.773	50.999	47.7998
Ctrl5	46.533	46.259	50.816	50.482	51.166	49.0512
Ctrl6	48.933	48.092	46.951	51.107	46.785	48.3736
dKO1	58.065	57.35	55.88	64.257	69.762	61.0628
dKO2	65.303	63.132	67.977	68.046	73.247	67.541
dKO3	53.769	61.103	54.398	67.708	61.624	59.7204
dKO4	57.374	58.094	65.814	52.012	58.943	58.4474
dKO5	57.522	61.79	59.041	62.906	59.326	60.117
dKO6	61.22	62.835	57.418	62.603	64.491	61.7134
Paired	1	2	3	4	5	6
Ctrl	1	1	1	1	1	1
dKO	1.18725	1.37202	1.2297	1.22275	1.2256	1.27577
J
	TUNEL	DAPI	Percentage%	AV
Ctrl1	36	175	0.205714	0.193881
	56	256	0.21875
	22	177	0.124294
	45	220	0.204545
	51	236	0.216102
Ctrl2	48	245	0.195918	0.183073
	53	279	0.189964
	59	323	0.182663
	42	251	0.167331
	35	195	0.179487
Ctrl3	22	321	0.0685358	0.136353
	39	178	0.219101
	36	328	0.109756
	48	372	0.129032
	48	309	0.15534
Ctrl4	35	332	0.105422	0.158013
	33	319	0.103448
	44	254	0.173228
	41	218	0.188073
	42	191	0.219895
Ctrl5	27	253	0.106719	0.17039
	63	389	0.161954
	51	331	0.154079
	48	237	0.202532
	51	225	0.226667
Ctrl6	49	224	0.21875	0.169591
	27	220	0.122727
	37	238	0.155462
	33	196	0.168367
	40	219	0.182648
dKO1	17	156	0.108974	0.098899
	16	225	0.0711111
	29	240	0.120833
	16	209	0.076555
	44	376	0.117021
dKO2	14	181	0.0773481	0.0775002
	8	150	0.0533333
	9	150	0.06
	12	174	0.0689655
	28	219	0.127854
dKO3	14	193	0.0725389	0.096745
	22	140	0.157143
	16	218	0.0733945
	22	148	0.148649
	4	125	0.032
dKO4	2	124	0.016129	0.0849733
	6	215	0.027907
	18	180	0.1
	12	78	0.153846
	16	126	0.126984
dKO5	23	245	0.0938776	0.0923398
	38	270	0.140741
	14	230	0.0608696
	17	191	0.0890052
	21	272	0.0772059
dKO6	48	331	0.145015	0.124135
	56	498	0.11245
	43	292	0.14726
	18	225	0.08
	45	331	0.135952

## Sheet: S 5
A
DMSO		PAX7 CCL5+	DAPI	Percentage%	AV
	Ctrl1	1	46	0.0217391	0.0310749
		3	83	0.0361446
		2	94	0.0212766
		3	93	0.0322581
		4	91	0.043956
	Ctrl2	4	86	0.0465116	0.0354187
		2	68	0.0294118
		1	71	0.0140845
		2	86	0.0232558
		3	47	0.0638298
	Ctrl3	2	74	0.027027	0.0378962
		3	91	0.032967
		2	60	0.0333333
		2	52	0.0384615
		3	52	0.0576923
	Ctrl4	3	61	0.0491803	0.0326515
		2	86	0.0232558
		3	82	0.0365854
		2	91	0.021978
		3	93	0.0322581
	Ctrl5	2	91	0.021978	0.0324993
		2	76	0.0263158
		2	115	0.0173913
		3	69	0.0434783
		4	75	0.0533333
	dKO1	113	153	0.738562	0.753547
		111	136	0.816176
		78	104	0.75
		86	114	0.754386
		107	151	0.708609
	dKO2	121	150	0.806667	0.79454
		69	84	0.821429
		121	159	0.761006
		133	173	0.768786
		110	135	0.814815
	dKO3	124	159	0.779874	0.787424
		98	122	0.803279
		89	115	0.773913
		57	69	0.826087
		95	126	0.753968
	dKO4	71	108	0.657407	0.68605
		65	94	0.691489
		46	67	0.686567
		67	98	0.683673
		96	135	0.711111
	dKO5	71	102	0.696078	0.707194
		70	91	0.769231
		49	96	0.510417
		96	130	0.738462
		83	101	0.821782
MVC	Ctrl1	3	67	0.0447761	0.0367147
		5	101	0.049505
		2	89	0.0224719
		2	84	0.0238095
		4	93	0.0430108
	Ctrl2	2	92	0.0217391	0.0357141
		3	58	0.0517241
		2	62	0.0322581
		3	64	0.046875
		2	77	0.025974
	Ctrl3	2	47	0.0425532	0.0350888
		3	73	0.0410959
		2	75	0.0266667
		2	52	0.0384615
		2	75	0.0266667
	Ctrl4	2	50	0.04	0.0418384
		2	60	0.0333333
		2	66	0.030303
		4	80	0.05
		4	72	0.0555556
	Ctrl5	2	64	0.03125	0.0324955
		4	80	0.05
		2	76	0.0263158
		3	71	0.0422535
		1	79	0.0126582
	dKO1	32	69	0.463768	0.640072
		42	67	0.626866
		93	137	0.678832
		94	141	0.666667
		94	123	0.764228
	dKO2	119	159	0.748428	0.730279
		91	119	0.764706
		118	157	0.751592
		90	125	0.72
		80	120	0.666667
	dKO3	126	172	0.732558	0.758534
		105	133	0.789474
		73	98	0.744898
		53	70	0.757143
		93	121	0.768595
	dKO4	49	64	0.765625	0.762792
		89	111	0.801802
		107	134	0.798507
		89	122	0.729508
		97	135	0.718519
	dKO5	138	173	0.797688	0.739017
		122	160	0.7625
		130	177	0.734463
		96	130	0.738462
		47	71	0.661972
B
MuSC	18S				CCL5
	CT1	CT2	CT3	CTA	CT1	CT2	CT3	CTA	18s-V1	18s-V2	18s-V3	VA
DMSO-Ctrl1	12.71	12.27	12.76	12.58	25.55	25.54	25.7	25.5967	0.000124635	0.000125502	0.000112328	0.000120822
DMSO-Ctrl2	12.53	12.25	12.2	12.3267	25.11	25.21	25.45	25.2567	0.000141851	0.000132352	0.000112068	0.000128757
DMSO-Ctrl3	11.7	11.63	11.73	11.6867	24.47	24.52	24.03	24.34	0.000141851	0.000137019	0.000192436	0.000157102
DMSO-Ctrl4	12.98	12.02	12.83	12.61	25.32	25.53	25.56	25.47	0.000149248	0.000129031	0.000126375	0.000134885
DMSO-Ctrl5	12.3	11.95	11.91	12.0533	24.13	24.44	24.5	24.3567	0.000231505	0.000186742	0.000179135	0.000199127
DMSO-Ctrl6	11.06	11.17	11.18	11.1367	23.43	23.48	23.46	23.4567	0.000199222	0.000192436	0.000195122	0.000195594
DMSO-dKO1	11.46	11.21	11.73	11.4667	23.31	23.52	23.12	23.3167	0.000272146	0.00023528	0.000310454	0.000272627
DMSO-dKO2	11.17	11.23	11.51	11.3033	23.59	23.45	23.5	23.5133	0.000200145	0.000220541	0.000213028	0.000211238
DMSO-dKO3	14.94	15.02	14.87	14.9433	25.54	25.87	25.61	25.6733	0.000645781	0.000513743	0.000615196	0.000591573
DMSO-dKO4	11.12	10.98	11.24	11.1133	22.5	22.64	22.65	22.5967	0.000373484	0.000338944	0.000336602	0.000349677
DMSO-dKO5	11.86	11.85	11.91	11.8733	23.57	23.06	23.51	23.38	0.000301268	0.00042902	0.000314061	0.000348116
DMSO-dKO6	11.87	11.59	11.61	11.69	23.26	23.58	23.5	23.4467	0.000328914	0.000263483	0.000278507	0.000290302
MVC-Ctrl1	11.93	11.85	11.71	11.83	28.54	28.95	27.26	28.25	9.32801e-06	7.02047e-06	2.2652e-05	1.30002e-05
MVC-Ctrl2	13.04	13.23	13.07	13.1133	26.93	27.19	27.04	27.0533	6.93057e-05	5.78763e-05	6.42178e-05	6.38e-05
MVC-Ctrl3	12.51	12.51	12.21	12.41	25.97	25.91	26.1	25.9933	8.28006e-05	8.63167e-05	7.56658e-05	8.15944e-05
MVC-Ctrl4	12.81	12.79	12.77	12.79	26.48	26.29	26.16	26.31	7.56658e-05	8.63167e-05	9.44559e-05	8.54795e-05
MVC-Ctrl5	11.63	11.19	11.24	11.3533	25.13	24.79	25.19	25.0367	7.12541e-05	9.01904e-05	6.83515e-05	7.65987e-05
MVC-Ctrl6	10.04	10.04	10.03	10.0367	24.35	24.72	24.66	24.5767	4.91199e-05	3.80081e-05	3.96221e-05	4.225e-05
MVC-dKO1	13.81	13.86	13.69	13.7867	25.71	25.98	26.07	25.92	0.000257465	0.000213521	0.000200608	0.000223865
MVC-dKO2	13.67	13.83	13.65	13.7167	26.75	26.72	26.75	26.74	0.000119282	0.000121789	0.000119282	0.000120118
MVC-dKO3	13.94	14.02	13.87	13.9433	25.54	25.87	25.61	25.6733	0.000322891	0.000256871	0.000307598	0.000295787
MVC-dKO4	12.58	12.67	12.81	12.6867	27.14	26.87	26.93	26.98	4.45772e-05	5.37516e-05	5.1562e-05	4.99636e-05
MVC-dKO5	13.17	13.03	12.99	13.0633	27.03	27.53	26.84	27.1333	6.24618e-05	4.41672e-05	7.12541e-05	5.92944e-05
MVC-dKO6	11.58	11.51	11.39	11.4933	23.47	23.58	23.28	23.4433	0.000248121	0.000229906	0.000283048	0.000253692
Paired		1	2	3	4	5	6
CCL5	DMSO-Ctrl	1	1	1	1	1	1
	DMSO-dKO	1.74835	2.11737	2.15222	2.21586	1.78777	2.97083
	MVC-Ctrl	1	1	1	1	1	1
	MVC-dKO	3.8433	1.40342	1.88272	2.92257	3.10918	3.46032
C
TA	18S				CCL5
	CT1	CT2	CT3	CTA	CT1	CT2	CT3	CTA	18s-V1	18s-V2	18s-V3	VA
DMSO-Ctrl1	8.01	8.13	7.9	8.01333	31.48	31.54	31.61	31.5433	8.6264e-08	8.27499e-08	7.88307e-08	8.26149e-08
DMSO-Ctrl2	8.2	8.08	8.12	8.13333	31.79	31.34	31.19	31.44	7.56195e-08	1.03299e-07	1.14618e-07	9.78455e-08
DMSO-Ctrl3	7.44	7.48	7.13	7.35	30.2	30.92	30.47	30.53	1.32271e-07	8.03014e-08	1.09695e-07	1.07422e-07
DMSO-Ctrl4	7.48	7.45	7.15	7.36	30.29	30.47	30.42	30.3933	1.25136e-07	1.10458e-07	1.14353e-07	1.16649e-07
DMSO-Ctrl5	8.09	8.09	8.17	8.11667	31.08	31.06	31.3	31.1467	1.22278e-07	1.23985e-07	1.04984e-07	1.17082e-07
DMSO-Ctrl6	8.15	8.05	8.22	8.14	31.57	31.44	31.29	31.4333	8.84845e-08	9.6828e-08	1.07437e-07	9.75833e-08
DMSO-dKO1	9.11	8.75	8.91	8.92333	29.45	30.04	30.83	30.1067	6.61999e-07	4.39795e-07	2.54353e-07	4.52049e-07
DMSO-dKO2	9.15	9.24	9.04	9.14333	30.15	29.44	30.6	30.0633	4.74639e-07	7.76416e-07	3.47456e-07	5.32837e-07
DMSO-dKO3	7.97	8	7.98	7.98333	28.69	28.54	28.51	28.58	5.84349e-07	6.48376e-07	6.61999e-07	6.31575e-07
DMSO-dKO4	8.11	8.01	8.26	8.12667	28.02	28.63	29.06	28.57	1.02686e-06	6.72793e-07	4.99389e-07	7.33013e-07
DMSO-dKO5	8.97	8.9	8.99	8.95333	29.34	28.87	30.07	29.4267	7.29461e-07	1.01038e-06	4.39795e-07	7.26546e-07
DMSO-dKO6	9.04	8.89	9.04	8.99	29.72	29.66	29.56	29.6467	5.74974e-07	5.99391e-07	6.42411e-07	6.05592e-07
MVC-Ctrl1	10.16	9.88	9.9	9.98	34.97	32.98	33.99	33.98	3.00096e-08	1.19209e-07	5.91929e-08	6.94706e-08
MVC-Ctrl2	10.03	10.01	9.98	10.0067	33.23	34.7	33.98	33.97	1.02113e-07	3.68609e-08	6.07166e-08	6.65634e-08
MVC-Ctrl3	9.09	9.16	8.95	9.06667	33.86	32.04	32.59	32.83	3.43924e-08	1.21433e-07	8.29413e-08	7.9589e-08
MVC-Ctrl4	9.35	9.26	9.22	9.27667	34.14	32.31	32.51	32.9867	3.27635e-08	1.16487e-07	1.01407e-07	8.35525e-08
MVC-Ctrl5	8.8	8.81	8.77	8.79333	31.71	32.14	32.31	32.0533	1.26298e-07	9.37461e-08	8.33255e-08	1.01123e-07
MVC-Ctrl6	8.93	8.78	8.86	8.85667	31.95	31.91	32.17	32.01	1.11741e-07	1.14883e-07	9.59373e-08	1.0752e-07
MVC-dKO1	8.71	8.58	8.55	8.61333	30.57	30.75	30.41	30.5767	2.45688e-07	2.1687e-07	2.74505e-07	2.45688e-07
MVC-dKO2	8.85	8.7	8.66	8.73667	30.68	30.05	30.85	30.5267	2.4797e-07	3.83749e-07	2.20406e-07	2.84042e-07
MVC-dKO3	10.45	10.24	10.2	10.2967	32.44	31.89	31.81	32.0467	2.1587e-07	3.16052e-07	3.34073e-07	2.88665e-07
MVC-dKO4	10.58	10.45	10.33	10.4533	32.06	32.3	31.63	31.9967	3.13145e-07	2.65154e-07	4.21879e-07	3.33393e-07
MVC-dKO5	9.27	9.09	9.16	9.17333	30.14	31.58	30.79	30.8367	4.87983e-07	1.79854e-07	3.10982e-07	3.26273e-07
MVC-dKO6	9.64	9.52	9.47	9.54333	31.58	30.95	31.44	31.3233	2.32435e-07	3.59709e-07	2.56122e-07	2.82755e-07
Paired		1	2	3	4	5	6
CCL5	DMSO-Ctrl	1	1	1	1	1	1
	DMSO-dKO	5.47176	5.46033	6.18927	5.87936	6.22848	6.26068
	MVC-Ctrl	1	1	1	1	1	1
	MVC-dKO	3.69103	4.07014	3.56885	3.45489	3.22649	3.10074
D
	18S				TGFb1
	CT1	CT2	CT3	CTA	CT1	CT2	CT3	CTA	18s-V1	18s-V2	18s-V3	VA
DMSO-Ctrl1	8.01	8.13	7.9	8.01333	31.23	31.15	31.09	31.1567	1.02586e-07	1.08435e-07	1.1304e-07	1.0802e-07
DMSO-Ctrl2	8.2	8.08	8.12	8.13333	31.57	30.99	31.29	31.2833	8.80766e-08	1.31661e-07	1.06942e-07	1.08893e-07
DMSO-Ctrl3	7.44	7.48	7.13	7.35	30.8	30.84	31	30.88	8.72663e-08	8.488e-08	7.59697e-08	8.27053e-08
DMSO-Ctrl4	7.48	7.45	7.15	7.36	30.75	30.77	30.92	30.8133	9.09721e-08	8.97197e-08	8.08599e-08	8.71839e-08
DMSO-Ctrl5	8.09	8.09	8.17	8.11667	31.04	31.16	31.27	31.1567	1.25716e-07	1.15682e-07	1.07189e-07	1.16196e-07
DMSO-Ctrl6	8.15	8.05	8.22	8.14	31.23	31.22	31.17	31.2067	1.12e-07	1.12779e-07	1.16756e-07	1.13845e-07
DMSO-dKO1	9.11	8.75	8.91	8.92333	30.73	30.42	30.95	30.7	2.72608e-07	3.37955e-07	2.34052e-07	2.81538e-07
DMSO-dKO2	9.15	9.24	9.04	9.14333	31.59	30.64	31.63	31.2867	1.74936e-07	3.37955e-07	1.70153e-07	2.27681e-07
DMSO-dKO3	7.97	8	7.98	7.98333	30.57	30.49	30.21	30.4233	1.58758e-07	1.6781e-07	2.03754e-07	1.76774e-07
DMSO-dKO4	8.11	8.01	8.26	8.12667	30.16	30.87	30.55	30.5267	2.32973e-07	1.42421e-07	1.77789e-07	1.84394e-07
DMSO-dKO5	8.97	8.9	8.99	8.95333	29.92	30.6	29.73	30.0833	4.87983e-07	3.04582e-07	5.56673e-07	4.49746e-07
DMSO-dKO6	9.04	8.89	9.04	8.99	30.43	30.19	30.2	30.2733	3.51493e-07	4.15111e-07	4.12243e-07	3.92949e-07
MVC-Ctrl1	10.16	9.88	9.9	9.98	33.11	33.1	34.01	33.4067	1.08937e-07	1.09695e-07	5.8378e-08	9.23367e-08
MVC-Ctrl2	10.03	10.01	9.98	10.0067	32.5	33.7	34.53	33.5767	1.69368e-07	7.37218e-08	4.14707e-08	9.48536e-08
MVC-Ctrl3	9.09	9.16	8.95	9.06667	32.03	32.53	31.99	32.1833	1.22278e-07	8.64635e-08	1.25716e-07	1.11486e-07
MVC-Ctrl4	9.35	9.26	9.22	9.27667	32.45	31.78	31.77	32	1.05714e-07	1.68198e-07	1.69368e-07	1.4776e-07
MVC-Ctrl5	8.8	8.81	8.77	8.79333	31.99	32.08	32.45	32.1733	1.04018e-07	9.77271e-08	7.56195e-08	9.24548e-08
MVC-Ctrl6	8.93	8.78	8.86	8.85667	32.25	32.06	32.63	32.3133	9.07622e-08	1.03538e-07	6.97451e-08	8.80152e-08
MVC-dKO1	8.71	8.58	8.55	8.61333	31.63	31.8	32.76	32.0633	1.1784e-07	1.04741e-07	5.3843e-08	9.21414e-08
MVC-dKO2	8.85	8.7	8.66	8.73667	31.59	31.81	31.59	31.6633	1.31966e-07	1.13301e-07	1.31966e-07	1.25744e-07
MVC-dKO3	10.45	10.24	10.2	10.2967	32.82	34.33	32.75	33.3	1.65883e-07	5.82433e-08	1.7413e-07	1.32752e-07
MVC-dKO4	10.58	10.45	10.33	10.4533	32.75	33.98	34.88	33.87	1.94104e-07	8.27499e-08	4.43446e-08	1.07066e-07
MVC-dKO5	9.27	9.09	9.16	9.17333	31.62	31.49	31.97	31.6933	1.74936e-07	1.91432e-07	1.37252e-07	1.67873e-07
MVC-dKO6	9.64	9.52	9.47	9.54333	32.51	32.22	32.3	32.3433	1.21996e-07	1.49157e-07	1.41111e-07	1.37421e-07
Paired		1	2	3	4	5	6
TGFb1	DMSO-Ctrl	1	1	1	1	1	1
	DMSO-dKO	2.1374	2.115	2.10777	2.58545	3.45162	3.87059
	MVC-Ctrl	1.0642	1.0591	0.855903	0.871069	0.979277	1.27165
	MVC-dKO	1.04688	1.15952	1.36006	1.39955	1.23264	1.13612
E
		MFI						Normalized
DMSO	Ctrl1	12.1	12.421	10.39	12.255	10.652	11.5636	0.883127
	Ctrl2	13	13.651	12.995	13.736	12.945	13.2654	1.0131
	Ctrl3	11.373	13.694	12.008	12.559	13.292	12.5852	0.961148
	Ctrl4	15.482	12.215	16.042	15.462	12.539	14.348	1.09578
	Ctrl5	11.845	12.806	14.729	14.372	14.785	13.7074	1.04685
	dKO1	20.221	31.375	35.736	25.312	25.956	27.72	2.11701
	dKO2	25.954	26.039	28.192	37.137	19.824	27.4292	2.0948
	dKO3	22.827	27.128	27.406	22.245	18.051	23.5314	1.79712
	dKO4	21.945	24.126	22.435	23.893	22.458	22.9714	1.75436
	dKO5	21.299	17.897	21.929	20.955	25.927	21.6014	1.64973
MVC	CT1	6.634	8.641	10.038	10.162	10.089	9.1128	0.695957
	CT2	6.629	6.71	6.296	6.52	4.888	6.2086	0.474159
	CT3	8.834	12.319	12.767	9.186	8.825	10.3862	0.793208
	CT4	13.36	10.761	13.691	10.914	12.043	12.1538	0.928202
	CT5	14.448	8.976	11.798	10.427	10.714	11.2726	0.860903
	KO1	6.954	6.638	7.193	8.564	8.454	7.5606	0.577413
	KO2	8.403	10.78	10.463	10.905	10.309	10.172	0.776849
	KO3	12.059	12.438	10.913	12.036	10.726	11.6344	0.888535
	KO4	12.449	11.306	11.225	10.659	10.207	11.1692	0.853007
	KO5	11.486	11.414	11.201	12.945	13.426	12.0944	0.923665

[truncated: 1 more sheets: S 6]
